# Supplementary material for: Immunotherapy enhances the risk of tumor oxidative stress and metastasis in lung cancer with radiation pneumonitis
Source: Front Immunol. 2025 Jul 24;16:1629170. doi: 10.3389/fimmu.2025.1629170 (PMC12328386; doi:10.3389/fimmu.2025.1629170)
Supplement: Supplementary file 2 [file Table1.xlsx]

## Sheet: Supplementary Table 1
Gene Symbol	Description	Category	Uniprot ID	Gifts	GC Id	Relevance score	GeneCards Link
CAT	Catalase	Protein Coding	P04040	64	GC11P034460	46.7226	https://www.genecards.org/cgi-bin/carddisp.pl?gene=CAT
NFE2L2	NFE2 Like BZIP Transcription Factor 2	Protein Coding	Q16236	64	GC02M177227	45.184	https://www.genecards.org/cgi-bin/carddisp.pl?gene=NFE2L2
SOD1	Superoxide Dismutase 1	Protein Coding	P00441	66	GC21P031659	45.0467	https://www.genecards.org/cgi-bin/carddisp.pl?gene=SOD1
OXSR1	Oxidative Stress Responsive Kinase 1	Protein Coding	O95747	53	GC03P038506	38.6274	https://www.genecards.org/cgi-bin/carddisp.pl?gene=OXSR1
SOD2	Superoxide Dismutase 2	Protein Coding	P04179	61	GC06M159669	36.1675	https://www.genecards.org/cgi-bin/carddisp.pl?gene=SOD2
OSGIN1	Oxidative Stress Induced Growth Inhibitor 1	Protein Coding	Q9UJX0	41	GC16P122411	36.0021	https://www.genecards.org/cgi-bin/carddisp.pl?gene=OSGIN1
OSER1	Oxidative Stress Responsive Serine Rich 1	Protein Coding	Q9NX31	40	GC20M044195	35.1379	https://www.genecards.org/cgi-bin/carddisp.pl?gene=OSER1
TP53	Tumor Protein P53	Protein Coding	P04637	66	GC17M007661	32.1361	https://www.genecards.org/cgi-bin/carddisp.pl?gene=TP53
HMOX1	Heme Oxygenase 1	Protein Coding	P09601	65	GC22P035380	31.2988	https://www.genecards.org/cgi-bin/carddisp.pl?gene=HMOX1
OSGIN2	Oxidative Stress Induced Growth Inhibitor Family Member 2	Protein Coding	Q9Y236	39	GC08P089901	30.7998	https://www.genecards.org/cgi-bin/carddisp.pl?gene=OSGIN2
GSR	Glutathione-Disulfide Reductase	Protein Coding	P00390	62	GC08M030678	30.6861	https://www.genecards.org/cgi-bin/carddisp.pl?gene=GSR
PARK7	Parkinsonism Associated Deglycase	Protein Coding	Q99497	60	GC01P075179	27.5714	https://www.genecards.org/cgi-bin/carddisp.pl?gene=PARK7
MAPK8	Mitogen-Activated Protein Kinase 8	Protein Coding	P45983	62	GC10P048306	26.2473	https://www.genecards.org/cgi-bin/carddisp.pl?gene=MAPK8
SIRT1	Sirtuin 1	Protein Coding	Q96EB6	62	GC10P067884	25.5691	https://www.genecards.org/cgi-bin/carddisp.pl?gene=SIRT1
TXN	Thioredoxin	Protein Coding	P10599	59	GC09M110243	25.2335	https://www.genecards.org/cgi-bin/carddisp.pl?gene=TXN
GPX1	Glutathione Peroxidase 1	Protein Coding	P07203	57	GC03M054761	24.9727	https://www.genecards.org/cgi-bin/carddisp.pl?gene=GPX1
NQO1	NAD(P)H Quinone Dehydrogenase 1	Protein Coding	P15559	61	GC16M069706	24.951	https://www.genecards.org/cgi-bin/carddisp.pl?gene=NQO1
MAP3K5	Mitogen-Activated Protein Kinase Kinase Kinase 5	Protein Coding	Q99683	61	GC06M136557	23.59	https://www.genecards.org/cgi-bin/carddisp.pl?gene=MAP3K5
FOXO3	Forkhead Box O3	Protein Coding	O43524	60	GC06P108559	23.226	https://www.genecards.org/cgi-bin/carddisp.pl?gene=FOXO3
XDH	Xanthine Dehydrogenase	Protein Coding	P47989	60	GC02M031334	22.821	https://www.genecards.org/cgi-bin/carddisp.pl?gene=XDH
KEAP1	Kelch Like ECH Associated Protein 1	Protein Coding	Q14145	61	GC19M010486	22.7199	https://www.genecards.org/cgi-bin/carddisp.pl?gene=KEAP1
FOXO1	Forkhead Box O1	Protein Coding	Q12778	64	GC13M040555	22.6903	https://www.genecards.org/cgi-bin/carddisp.pl?gene=FOXO1
CASP3	Caspase 3	Protein Coding	P42574	62	GC04M184627	22.1276	https://www.genecards.org/cgi-bin/carddisp.pl?gene=CASP3
MAPK14	Mitogen-Activated Protein Kinase 14	Protein Coding	Q16539	64	GC06P182012	21.9414	https://www.genecards.org/cgi-bin/carddisp.pl?gene=MAPK14
PON1	Paraoxonase 1	Protein Coding	P27169	60	GC07M095297	21.8504	https://www.genecards.org/cgi-bin/carddisp.pl?gene=PON1
GSTM1	Glutathione S-Transferase Mu 1	Protein Coding	P09488	55	GC01P109687	21.72	https://www.genecards.org/cgi-bin/carddisp.pl?gene=GSTM1
MAPK1	Mitogen-Activated Protein Kinase 1	Protein Coding	P28482	65	GC22M021759	21.007	https://www.genecards.org/cgi-bin/carddisp.pl?gene=MAPK1
IL6	Interleukin 6	Protein Coding	P05231	64	GC07P022725	20.6062	https://www.genecards.org/cgi-bin/carddisp.pl?gene=IL6
MPO	Myeloperoxidase	Protein Coding	P05164	65	GC17M058269	20.5515	https://www.genecards.org/cgi-bin/carddisp.pl?gene=MPO
PRDX2	Peroxiredoxin 2	Protein Coding	P32119	59	GC19M012796	20.194	https://www.genecards.org/cgi-bin/carddisp.pl?gene=PRDX2
TNF	Tumor Necrosis Factor	Protein Coding	P01375	65	GC06P181893	20.0458	https://www.genecards.org/cgi-bin/carddisp.pl?gene=TNF
JUN	Jun Proto-Oncogene, AP-1 Transcription Factor Subunit	Protein Coding	P05412	62	GC01M058780	19.9211	https://www.genecards.org/cgi-bin/carddisp.pl?gene=JUN
PARP1	Poly(ADP-Ribose) Polymerase 1	Protein Coding	P09874	64	GC01M226360	19.6074	https://www.genecards.org/cgi-bin/carddisp.pl?gene=PARP1
CYCS	Cytochrome C, Somatic	Protein Coding	P99999	61	GC07M025118	19.2824	https://www.genecards.org/cgi-bin/carddisp.pl?gene=CYCS
APP	Amyloid Beta Precursor Protein	Protein Coding	P05067	63	GC21M025880	19.0383	https://www.genecards.org/cgi-bin/carddisp.pl?gene=APP
CYBA	Cytochrome B-245 Alpha Chain	Protein Coding	P13498	60	GC16M088643	18.3939	https://www.genecards.org/cgi-bin/carddisp.pl?gene=CYBA
NOS3	Nitric Oxide Synthase 3	Protein Coding	P29474	62	GC07P165997	18.2201	https://www.genecards.org/cgi-bin/carddisp.pl?gene=NOS3
SOD3	Superoxide Dismutase 3	Protein Coding	P08294	55	GC04P030197	18.0553	https://www.genecards.org/cgi-bin/carddisp.pl?gene=SOD3
GSTP1	Glutathione S-Transferase Pi 1	Protein Coding	P09211	62	GC11P067583	17.7149	https://www.genecards.org/cgi-bin/carddisp.pl?gene=GSTP1
NOS2	Nitric Oxide Synthase 2	Protein Coding	P35228	62	GC17M027756	17.6179	https://www.genecards.org/cgi-bin/carddisp.pl?gene=NOS2
GSTT1	Glutathione S-Transferase Theta 1	Protein Coding	P30711	44	GC22Mi00270	17.5428	https://www.genecards.org/cgi-bin/carddisp.pl?gene=GSTT1
TRPM2	Transient Receptor Potential Cation Channel Subfamily M Member 2	Protein Coding	O94759	53	GC21P044350	17.1463	https://www.genecards.org/cgi-bin/carddisp.pl?gene=TRPM2
OGG1	8-Oxoguanine DNA Glycosylase	Protein Coding	O15527	60	GC03P026979	17.0697	https://www.genecards.org/cgi-bin/carddisp.pl?gene=OGG1
CRP	C-Reactive Protein	Protein Coding	P02741	58	GC01M167583	16.9328	https://www.genecards.org/cgi-bin/carddisp.pl?gene=CRP
G6PD	Glucose-6-Phosphate Dehydrogenase	Protein Coding	P11413	62	GC0XM154625	16.7293	https://www.genecards.org/cgi-bin/carddisp.pl?gene=G6PD
INS	Insulin	Protein Coding	P01308	61	GC11M002159	16.6523	https://www.genecards.org/cgi-bin/carddisp.pl?gene=INS
PRDX3	Peroxiredoxin 3	Protein Coding	P30048	57	GC10M119167	16.2818	https://www.genecards.org/cgi-bin/carddisp.pl?gene=PRDX3
PRDX5	Peroxiredoxin 5	Protein Coding	P30044	57	GC11P107691	15.9007	https://www.genecards.org/cgi-bin/carddisp.pl?gene=PRDX5
ABL1	ABL Proto-Oncogene 1, Non-Receptor Tyrosine Kinase	Protein Coding	P00519	65	GC09P130713	15.7997	https://www.genecards.org/cgi-bin/carddisp.pl?gene=ABL1
BAX	BCL2 Associated X, Apoptosis Regulator	Protein Coding	Q07812	64	GC19P048954	15.627	https://www.genecards.org/cgi-bin/carddisp.pl?gene=BAX
BCL2	BCL2 Apoptosis Regulator	Protein Coding	P10415	64	GC18M063123	15.604	https://www.genecards.org/cgi-bin/carddisp.pl?gene=BCL2
TXNIP	Thioredoxin Interacting Protein	Protein Coding	Q9H3M7	52	GC01M145992	15.4957	https://www.genecards.org/cgi-bin/carddisp.pl?gene=TXNIP
SHC1	SHC Adaptor Protein 1	Protein Coding	P29353	57	GC01M154962	15.3067	https://www.genecards.org/cgi-bin/carddisp.pl?gene=SHC1
AKT1	AKT Serine/Threonine Kinase 1	Protein Coding	P31749	66	GC14M104769	15.3028	https://www.genecards.org/cgi-bin/carddisp.pl?gene=AKT1
SNCA	Synuclein Alpha	Protein Coding	P37840	65	GC04M089724	15.3014	https://www.genecards.org/cgi-bin/carddisp.pl?gene=SNCA
PRKCD	Protein Kinase C Delta	Protein Coding	Q05655	65	GC03P053156	15.2332	https://www.genecards.org/cgi-bin/carddisp.pl?gene=PRKCD
PRKN	Parkin RBR E3 Ubiquitin Protein Ligase	Protein Coding	O60260	62	GC06M161348	15.2066	https://www.genecards.org/cgi-bin/carddisp.pl?gene=PRKN
PRDX6	Peroxiredoxin 6	Protein Coding	P30041	59	GC01P173477	15.1812	https://www.genecards.org/cgi-bin/carddisp.pl?gene=PRDX6
NOX4	NADPH Oxidase 4	Protein Coding	Q9NPH5	55	GC11M089324	15.1211	https://www.genecards.org/cgi-bin/carddisp.pl?gene=NOX4
TXNRD1	Thioredoxin Reductase 1	Protein Coding	Q16881	57	GC12P104215	15.05	https://www.genecards.org/cgi-bin/carddisp.pl?gene=TXNRD1
ALB	Albumin	Protein Coding	P02768	61	GC04P073397	14.8621	https://www.genecards.org/cgi-bin/carddisp.pl?gene=ALB
HSPA4	Heat Shock Protein Family A (Hsp70) Member 4	Protein Coding	P34932	55	GC05P133132	14.8396	https://www.genecards.org/cgi-bin/carddisp.pl?gene=HSPA4
UCP2	Uncoupling Protein 2	Protein Coding	P55851	58	GC11M073974	14.746	https://www.genecards.org/cgi-bin/carddisp.pl?gene=UCP2
TXN2	Thioredoxin 2	Protein Coding	Q99757	55	GC22M036467	14.6536	https://www.genecards.org/cgi-bin/carddisp.pl?gene=TXN2
CYBB	Cytochrome B-245 Beta Chain	Protein Coding	P04839	61	GC0XP037780	14.6069	https://www.genecards.org/cgi-bin/carddisp.pl?gene=CYBB
CP	Ceruloplasmin	Protein Coding	P00450	62	GC03M149162	14.4392	https://www.genecards.org/cgi-bin/carddisp.pl?gene=CP
APEX1	Apurinic/Apyrimidinic Endodeoxyribonuclease 1	Protein Coding	P27695	58	GC14P020455	14.4318	https://www.genecards.org/cgi-bin/carddisp.pl?gene=APEX1
PRDX1	Peroxiredoxin 1	Protein Coding	Q06830	62	GC01M045906	14.3821	https://www.genecards.org/cgi-bin/carddisp.pl?gene=PRDX1
CXCL8	C-X-C Motif Chemokine Ligand 8	Protein Coding	P10145	57	GC04P073740	14.3368	https://www.genecards.org/cgi-bin/carddisp.pl?gene=CXCL8
NFKB1	Nuclear Factor Kappa B Subunit 1	Protein Coding	P19838	66	GC04P102501	14.1708	https://www.genecards.org/cgi-bin/carddisp.pl?gene=NFKB1
MSRA	Methionine Sulfoxide Reductase A	Protein Coding	Q9UJ68	55	GC08P010054	14.0597	https://www.genecards.org/cgi-bin/carddisp.pl?gene=MSRA
HSPB1	Heat Shock Protein Family B (Small) Member 1	Protein Coding	P04792	65	GC07P076302	13.9893	https://www.genecards.org/cgi-bin/carddisp.pl?gene=HSPB1
SQSTM1	Sequestosome 1	Protein Coding	Q13501	62	GC05P179806	13.9546	https://www.genecards.org/cgi-bin/carddisp.pl?gene=SQSTM1
GPX7	Glutathione Peroxidase 7	Protein Coding	Q96SL4	54	GC01P052602	13.6767	https://www.genecards.org/cgi-bin/carddisp.pl?gene=GPX7
FAM120A	Family With Sequence Similarity 120 Member A	Protein Coding	Q9NZB2	49	GC09P106945	13.5317	https://www.genecards.org/cgi-bin/carddisp.pl?gene=FAM120A
ADIPOQ	Adiponectin, C1Q And Collagen Domain Containing	Protein Coding	Q15848	59	GC03P186842	13.5213	https://www.genecards.org/cgi-bin/carddisp.pl?gene=ADIPOQ
GCLC	Glutamate-Cysteine Ligase Catalytic Subunit	Protein Coding	P48506	58	GC06M053497	13.3919	https://www.genecards.org/cgi-bin/carddisp.pl?gene=GCLC
TGFB1	Transforming Growth Factor Beta 1	Protein Coding	P01137	65	GC19M041301	13.3517	https://www.genecards.org/cgi-bin/carddisp.pl?gene=TGFB1
SP1	Sp1 Transcription Factor	Protein Coding	P08047	60	GC12P053380	13.3034	https://www.genecards.org/cgi-bin/carddisp.pl?gene=SP1
PRKD1	Protein Kinase D1	Protein Coding	Q15139	62	GC14M029576	13.2892	https://www.genecards.org/cgi-bin/carddisp.pl?gene=PRKD1
GPX3	Glutathione Peroxidase 3	Protein Coding	P22352	54	GC05P159401	13.2802	https://www.genecards.org/cgi-bin/carddisp.pl?gene=GPX3
PRDX4	Peroxiredoxin 4	Protein Coding	Q13162	53	GC0XP023665	12.9392	https://www.genecards.org/cgi-bin/carddisp.pl?gene=PRDX4
MAPK10	Mitogen-Activated Protein Kinase 10	Protein Coding	P53779	60	GC04M085990	12.932	https://www.genecards.org/cgi-bin/carddisp.pl?gene=MAPK10
NOX1	NADPH Oxidase 1	Protein Coding	Q9Y5S8	57	GC0XM100843	12.7846	https://www.genecards.org/cgi-bin/carddisp.pl?gene=NOX1
MAPK3	Mitogen-Activated Protein Kinase 3	Protein Coding	P27361	62	GC16M051076	12.7781	https://www.genecards.org/cgi-bin/carddisp.pl?gene=MAPK3
GAPDH	Glyceraldehyde-3-Phosphate Dehydrogenase	Protein Coding	P04406	64	GC12P074057	12.6377	https://www.genecards.org/cgi-bin/carddisp.pl?gene=GAPDH
PINK1	PTEN Induced Kinase 1	Protein Coding	Q9BXM7	60	GC01P076060	12.5417	https://www.genecards.org/cgi-bin/carddisp.pl?gene=PINK1
FOS	Fos Proto-Oncogene, AP-1 Transcription Factor Subunit	Protein Coding	P01100	64	GC14P075278	12.5082	https://www.genecards.org/cgi-bin/carddisp.pl?gene=FOS
CCL2	C-C Motif Chemokine Ligand 2	Protein Coding	P13500	62	GC17P034255	12.4777	https://www.genecards.org/cgi-bin/carddisp.pl?gene=CCL2
SIRT3	Sirtuin 3	Protein Coding	Q9NTG7	60	GC11M000215	12.4751	https://www.genecards.org/cgi-bin/carddisp.pl?gene=SIRT3
MSRB2	Methionine Sulfoxide Reductase B2	Protein Coding	Q9Y3D2	51	GC10P023095	12.4562	https://www.genecards.org/cgi-bin/carddisp.pl?gene=MSRB2
PON2	Paraoxonase 2	Protein Coding	Q15165	57	GC07M095404	12.4256	https://www.genecards.org/cgi-bin/carddisp.pl?gene=PON2
NOS1	Nitric Oxide Synthase 1	Protein Coding	P29475	62	GC12M117208	12.3264	https://www.genecards.org/cgi-bin/carddisp.pl?gene=NOS1
SRC	SRC Proto-Oncogene, Non-Receptor Tyrosine Kinase	Protein Coding	P12931	64	GC20P037344	12.3088	https://www.genecards.org/cgi-bin/carddisp.pl?gene=SRC
ATF4	Activating Transcription Factor 4	Protein Coding	P18848	60	GC22P039519	12.2474	https://www.genecards.org/cgi-bin/carddisp.pl?gene=ATF4
HIF1A	Hypoxia Inducible Factor 1 Subunit Alpha	Protein Coding	Q16665	61	GC14P061695	12.2233	https://www.genecards.org/cgi-bin/carddisp.pl?gene=HIF1A
BCL2L1	BCL2 Like 1	Protein Coding	Q07817	62	GC20M031664	12.1779	https://www.genecards.org/cgi-bin/carddisp.pl?gene=BCL2L1
CYP2E1	Cytochrome P450 Family 2 Subfamily E Member 1	Protein Coding	P05181	58	GC10P133520	12.1165	https://www.genecards.org/cgi-bin/carddisp.pl?gene=CYP2E1
CYP1A1	Cytochrome P450 Family 1 Subfamily A Member 1	Protein Coding	P04798	60	GC15M074719	11.9626	https://www.genecards.org/cgi-bin/carddisp.pl?gene=CYP1A1
SRXN1	Sulfiredoxin 1	Protein Coding	Q9BYN0	47	GC20M000714	11.8582	https://www.genecards.org/cgi-bin/carddisp.pl?gene=SRXN1
PPARGC1A	PPARG Coactivator 1 Alpha	Protein Coding	Q9UBK2	60	GC04M023755	11.819	https://www.genecards.org/cgi-bin/carddisp.pl?gene=PPARGC1A
ATM	ATM Serine/Threonine Kinase	Protein Coding	Q13315	66	GC11P108222	11.776	https://www.genecards.org/cgi-bin/carddisp.pl?gene=ATM
GGT1	Gamma-Glutamyltransferase 1	Protein Coding	P19440	62	GC22P024583	11.6098	https://www.genecards.org/cgi-bin/carddisp.pl?gene=GGT1
VEGFA	Vascular Endothelial Growth Factor A	Protein Coding	P15692	61	GC06P043770	11.4941	https://www.genecards.org/cgi-bin/carddisp.pl?gene=VEGFA
SIRT2	Sirtuin 2	Protein Coding	Q8IXJ6	60	GC19M038878	11.4807	https://www.genecards.org/cgi-bin/carddisp.pl?gene=SIRT2
SIRT6	Sirtuin 6	Protein Coding	Q8N6T7	57	GC19M004174	11.4281	https://www.genecards.org/cgi-bin/carddisp.pl?gene=SIRT6
SELENON	Selenoprotein N	Protein Coding	Q9NZV5	51	GC01P025800	11.396	https://www.genecards.org/cgi-bin/carddisp.pl?gene=SELENON
ATF2	Activating Transcription Factor 2	Protein Coding	P15336	60	GC02M175072	11.3913	https://www.genecards.org/cgi-bin/carddisp.pl?gene=ATF2
GPX4	Glutathione Peroxidase 4	Protein Coding	P36969	60	GC19P001103	11.3543	https://www.genecards.org/cgi-bin/carddisp.pl?gene=GPX4
ANXA5	Annexin A5	Protein Coding	P08758	60	GC04M121667	11.3216	https://www.genecards.org/cgi-bin/carddisp.pl?gene=ANXA5
CYGB	Cytoglobin	Protein Coding	Q8WWM9	50	GC17M076527	11.3173	https://www.genecards.org/cgi-bin/carddisp.pl?gene=CYGB
CDKN2A	Cyclin Dependent Kinase Inhibitor 2A	Protein Coding	Q8N726	64	GC09M021967	11.28	https://www.genecards.org/cgi-bin/carddisp.pl?gene=CDKN2A
MSRB1	Methionine Sulfoxide Reductase B1	Protein Coding	Q9NZV6	50	GC16M049813	11.2594	https://www.genecards.org/cgi-bin/carddisp.pl?gene=MSRB1
PPARG	Peroxisome Proliferator Activated Receptor Gamma	Protein Coding	P37231	65	GC03P012287	11.1356	https://www.genecards.org/cgi-bin/carddisp.pl?gene=PPARG
APOE	Apolipoprotein E	Protein Coding	P02649	62	GC19P152697	11.1226	https://www.genecards.org/cgi-bin/carddisp.pl?gene=APOE
JUNB	JunB Proto-Oncogene, AP-1 Transcription Factor Subunit	Protein Coding	P17275	52	GC19P012791	11.0692	https://www.genecards.org/cgi-bin/carddisp.pl?gene=JUNB
HSPA1A	Heat Shock Protein Family A (Hsp70) Member 1A	Protein Coding	P0DMV8	60	GC06P181910	11.0216	https://www.genecards.org/cgi-bin/carddisp.pl?gene=HSPA1A
PTGS2	Prostaglandin-Endoperoxide Synthase 2	Protein Coding	P35354	62	GC01M186671	11.0205	https://www.genecards.org/cgi-bin/carddisp.pl?gene=PTGS2
LMNA	Lamin A/C	Protein Coding	P02545	63	GC01P156082	11.0141	https://www.genecards.org/cgi-bin/carddisp.pl?gene=LMNA
NUDT1	Nudix Hydrolase 1	Protein Coding	P36639	54	GC07P002242	11.0043	https://www.genecards.org/cgi-bin/carddisp.pl?gene=NUDT1
TF	Transferrin	Protein Coding	P02787	64	GC03P143239	11.0034	https://www.genecards.org/cgi-bin/carddisp.pl?gene=TF
MGST1	Microsomal Glutathione S-Transferase 1	Protein Coding	P10620	54	GC12P016347	10.9893	https://www.genecards.org/cgi-bin/carddisp.pl?gene=MGST1
CASP9	Caspase 9	Protein Coding	P55211	61	GC01M022575	10.9458	https://www.genecards.org/cgi-bin/carddisp.pl?gene=CASP9
CREB1	CAMP Responsive Element Binding Protein 1	Protein Coding	P16220	62	GC02P207529	10.8438	https://www.genecards.org/cgi-bin/carddisp.pl?gene=CREB1
GLRX	Glutaredoxin	Protein Coding	P35754	56	GC05M095752	10.8275	https://www.genecards.org/cgi-bin/carddisp.pl?gene=GLRX
TMEM161A	Transmembrane Protein 161A	Protein Coding	Q9NX61	42	GC19M108421	10.7554	https://www.genecards.org/cgi-bin/carddisp.pl?gene=TMEM161A
FOXO4	Forkhead Box O4	Protein Coding	P98177	55	GC0XP071095	10.7401	https://www.genecards.org/cgi-bin/carddisp.pl?gene=FOXO4
BACH1	BTB Domain And CNC Homolog 1	Protein Coding	O14867	54	GC21P029194	10.6185	https://www.genecards.org/cgi-bin/carddisp.pl?gene=BACH1
PRKCB	Protein Kinase C Beta	Protein Coding	P05771	62	GC16P120735	10.6144	https://www.genecards.org/cgi-bin/carddisp.pl?gene=PRKCB
MMP2	Matrix Metallopeptidase 2	Protein Coding	P08253	66	GC16P121565	10.5204	https://www.genecards.org/cgi-bin/carddisp.pl?gene=MMP2
CAV1	Caveolin 1	Protein Coding	Q03135	61	GC07P116524	10.49	https://www.genecards.org/cgi-bin/carddisp.pl?gene=CAV1
NFE2L1	NFE2 Like BZIP Transcription Factor 1	Protein Coding	Q14494	52	GC17P155056	10.4613	https://www.genecards.org/cgi-bin/carddisp.pl?gene=NFE2L1
PLA2G7	Phospholipase A2 Group VII	Protein Coding	Q13093	63	GC06M046704	10.4085	https://www.genecards.org/cgi-bin/carddisp.pl?gene=PLA2G7
FXN	Frataxin	Protein Coding	Q16595	60	GC09P069035	10.3977	https://www.genecards.org/cgi-bin/carddisp.pl?gene=FXN
AGTR1	Angiotensin II Receptor Type 1	Protein Coding	P30556	65	GC03P148697	10.3907	https://www.genecards.org/cgi-bin/carddisp.pl?gene=AGTR1
MAPKAPK2	MAPK Activated Protein Kinase 2	Protein Coding	P49137	60	GC01P206684	10.3797	https://www.genecards.org/cgi-bin/carddisp.pl?gene=MAPKAPK2
OXR1	Oxidation Resistance 1	Protein Coding	Q8N573	52	GC08P106303	10.3782	https://www.genecards.org/cgi-bin/carddisp.pl?gene=OXR1
AGER	Advanced Glycosylation End-Product Specific Receptor	Protein Coding	Q15109	59	GC06M032180	10.1513	https://www.genecards.org/cgi-bin/carddisp.pl?gene=AGER
NOL3	Nucleolar Protein 3	Protein Coding	O60936	54	GC16P121846	10.1413	https://www.genecards.org/cgi-bin/carddisp.pl?gene=NOL3
PRKCA	Protein Kinase C Alpha	Protein Coding	P17252	64	GC17P066302	10.1392	https://www.genecards.org/cgi-bin/carddisp.pl?gene=PRKCA
HMGB1	High Mobility Group Box 1	Protein Coding	P09429	62	GC13M030456	10.08	https://www.genecards.org/cgi-bin/carddisp.pl?gene=HMGB1
SLC7A11	Solute Carrier Family 7 Member 11	Protein Coding	Q9UPY5	57	GC04M138164	10.0755	https://www.genecards.org/cgi-bin/carddisp.pl?gene=SLC7A11
TERT	Telomerase Reverse Transcriptase	Protein Coding	O14746	64	GC05M001253	10.0333	https://www.genecards.org/cgi-bin/carddisp.pl?gene=TERT
DDIT3	DNA Damage Inducible Transcript 3	Protein Coding	P35638	59	GC12M057516	10.0328	https://www.genecards.org/cgi-bin/carddisp.pl?gene=DDIT3
PPIA	Peptidylprolyl Isomerase A	Protein Coding	P62937	58	GC07P045440	9.96052	https://www.genecards.org/cgi-bin/carddisp.pl?gene=PPIA
ACE	Angiotensin I Converting Enzyme	Protein Coding	P12821	64	GC17P063477	9.95165	https://www.genecards.org/cgi-bin/carddisp.pl?gene=ACE
MDM2	MDM2 Proto-Oncogene	Protein Coding	Q00987	67	GC12P068808	9.92005	https://www.genecards.org/cgi-bin/carddisp.pl?gene=MDM2
TXNRD2	Thioredoxin Reductase 2	Protein Coding	Q9NNW7	57	GC22M085609	9.88207	https://www.genecards.org/cgi-bin/carddisp.pl?gene=TXNRD2
SESN2	Sestrin 2	Protein Coding	P58004	51	GC01P076543	9.87226	https://www.genecards.org/cgi-bin/carddisp.pl?gene=SESN2
NLRP3	NLR Family Pyrin Domain Containing 3	Protein Coding	Q96P20	62	GC01P247632	9.85625	https://www.genecards.org/cgi-bin/carddisp.pl?gene=NLRP3
HSPA5	Heat Shock Protein Family A (Hsp70) Member 5	Protein Coding	P11021	61	GC09M125234	9.84769	https://www.genecards.org/cgi-bin/carddisp.pl?gene=HSPA5
MAP2K4	Mitogen-Activated Protein Kinase Kinase 4	Protein Coding	P45985	62	GC17P012020	9.84318	https://www.genecards.org/cgi-bin/carddisp.pl?gene=MAP2K4
GLRX2	Glutaredoxin 2	Protein Coding	Q9NS18	50	GC01M193065	9.84274	https://www.genecards.org/cgi-bin/carddisp.pl?gene=GLRX2
PRKCG	Protein Kinase C Gamma	Protein Coding	P05129	64	GC19P053879	9.74683	https://www.genecards.org/cgi-bin/carddisp.pl?gene=PRKCG
JUND	JunD Proto-Oncogene, AP-1 Transcription Factor Subunit	Protein Coding	P17535	54	GC19M018279	9.66531	https://www.genecards.org/cgi-bin/carddisp.pl?gene=JUND
MAPT	Microtubule Associated Protein Tau	Protein Coding	P10636	62	GC17P045894	9.6375	https://www.genecards.org/cgi-bin/carddisp.pl?gene=MAPT
ICAM1	Intercellular Adhesion Molecule 1	Protein Coding	P05362	63	GC19P151796	9.59355	https://www.genecards.org/cgi-bin/carddisp.pl?gene=ICAM1
DHCR24	24-Dehydrocholesterol Reductase	Protein Coding	Q15392	58	GC01M054849	9.58951	https://www.genecards.org/cgi-bin/carddisp.pl?gene=DHCR24
LEP	Leptin	Protein Coding	P41159	59	GC07P128241	9.56128	https://www.genecards.org/cgi-bin/carddisp.pl?gene=LEP
IL1B	Interleukin 1 Beta	Protein Coding	P01584	60	GC02M112829	9.54567	https://www.genecards.org/cgi-bin/carddisp.pl?gene=IL1B
MAP2K6	Mitogen-Activated Protein Kinase Kinase 6	Protein Coding	P52564	60	GC17P069414	9.52825	https://www.genecards.org/cgi-bin/carddisp.pl?gene=MAP2K6
RPS6KA5	Ribosomal Protein S6 Kinase A5	Protein Coding	O75582	58	GC14M090847	9.51445	https://www.genecards.org/cgi-bin/carddisp.pl?gene=RPS6KA5
VCAM1	Vascular Cell Adhesion Molecule 1	Protein Coding	P19320	58	GC01P100719	9.50606	https://www.genecards.org/cgi-bin/carddisp.pl?gene=VCAM1
CDKN1A	Cyclin Dependent Kinase Inhibitor 1A	Protein Coding	P38936	63	GC06P182020	9.50561	https://www.genecards.org/cgi-bin/carddisp.pl?gene=CDKN1A
STK24	Serine/Threonine Kinase 24	Protein Coding	Q9Y6E0	57	GC13M098445	9.49733	https://www.genecards.org/cgi-bin/carddisp.pl?gene=STK24
NR2C2	Nuclear Receptor Subfamily 2 Group C Member 2	Protein Coding	P49116	57	GC03P014947	9.49243	https://www.genecards.org/cgi-bin/carddisp.pl?gene=NR2C2
TRIM32	Tripartite Motif Containing 32	Protein Coding	Q13049	55	GC09P116687	9.48298	https://www.genecards.org/cgi-bin/carddisp.pl?gene=TRIM32
GSS	Glutathione Synthetase	Protein Coding	P48637	59	GC20M034928	9.47436	https://www.genecards.org/cgi-bin/carddisp.pl?gene=GSS
EGFR	Epidermal Growth Factor Receptor	Protein Coding	P00533	68	GC07P055019	9.40092	https://www.genecards.org/cgi-bin/carddisp.pl?gene=EGFR
HSPA8	Heat Shock Protein Family A (Hsp70) Member 8	Protein Coding	P11142	62	GC11M123057	9.37072	https://www.genecards.org/cgi-bin/carddisp.pl?gene=HSPA8
GSTM3	Glutathione S-Transferase Mu 3	Protein Coding	P21266	58	GC01M109733	9.31648	https://www.genecards.org/cgi-bin/carddisp.pl?gene=GSTM3
EDN1	Endothelin 1	Protein Coding	P05305	61	GC06P012910	9.29127	https://www.genecards.org/cgi-bin/carddisp.pl?gene=EDN1
NRF1	Nuclear Respiratory Factor 1	Protein Coding	Q16656	57	GC07P129611	9.26732	https://www.genecards.org/cgi-bin/carddisp.pl?gene=NRF1
BCL2L11	BCL2 Like 11	Protein Coding	O43521	58	GC02P111119	9.26522	https://www.genecards.org/cgi-bin/carddisp.pl?gene=BCL2L11
SERPINE1	Serpin Family E Member 1	Protein Coding	P05121	63	GC07P101127	9.26348	https://www.genecards.org/cgi-bin/carddisp.pl?gene=SERPINE1
KRAS	KRAS Proto-Oncogene, GTPase	Protein Coding	P01116	66	GC12M035956	9.23888	https://www.genecards.org/cgi-bin/carddisp.pl?gene=KRAS
STUB1	STIP1 Homology And U-Box Containing Protein 1	Protein Coding	Q9UNE7	58	GC16P120117	9.21771	https://www.genecards.org/cgi-bin/carddisp.pl?gene=STUB1
MAPK9	Mitogen-Activated Protein Kinase 9	Protein Coding	P45984	61	GC05M183397	9.20531	https://www.genecards.org/cgi-bin/carddisp.pl?gene=MAPK9
STAT3	Signal Transducer And Activator Of Transcription 3	Protein Coding	P40763	67	GC17M042313	9.10657	https://www.genecards.org/cgi-bin/carddisp.pl?gene=STAT3
PRKD2	Protein Kinase D2	Protein Coding	Q9BZL6	57	GC19M046674	9.09488	https://www.genecards.org/cgi-bin/carddisp.pl?gene=PRKD2
PSEN1	Presenilin 1	Protein Coding	P49768	66	GC14P073136	9.08349	https://www.genecards.org/cgi-bin/carddisp.pl?gene=PSEN1
RAC1	Rac Family Small GTPase 1	Protein Coding	P63000	62	GC07P019033	9.05921	https://www.genecards.org/cgi-bin/carddisp.pl?gene=RAC1
GCLM	Glutamate-Cysteine Ligase Modifier Subunit	Protein Coding	P48507	55	GC01M093885	9.05127	https://www.genecards.org/cgi-bin/carddisp.pl?gene=GCLM
LRRK2	Leucine Rich Repeat Kinase 2	Protein Coding	Q5S007	62	GC12P040196	9.03227	https://www.genecards.org/cgi-bin/carddisp.pl?gene=LRRK2
NGB	Neuroglobin	Protein Coding	Q9NPG2	51	GC14M077265	8.99959	https://www.genecards.org/cgi-bin/carddisp.pl?gene=NGB
IL18	Interleukin 18	Protein Coding	Q14116	57	GC11M112143	8.97435	https://www.genecards.org/cgi-bin/carddisp.pl?gene=IL18
CASP8	Caspase 8	Protein Coding	Q14790	65	GC02P201233	8.87948	https://www.genecards.org/cgi-bin/carddisp.pl?gene=CASP8
MAOA	Monoamine Oxidase A	Protein Coding	P21397	62	GC0XP043654	8.87932	https://www.genecards.org/cgi-bin/carddisp.pl?gene=MAOA
MTOR	Mechanistic Target Of Rapamycin Kinase	Protein Coding	P42345	68	GC01M011106	8.8539	https://www.genecards.org/cgi-bin/carddisp.pl?gene=MTOR
HBG2	Hemoglobin Subunit Gamma 2	Protein Coding	P69892	55	GC11M015239	8.84108	https://www.genecards.org/cgi-bin/carddisp.pl?gene=HBG2
TNFAIP8L1	TNF Alpha Induced Protein 8 Like 1	Protein Coding	Q8WVP5	37	GC19P004639	8.82819	https://www.genecards.org/cgi-bin/carddisp.pl?gene=TNFAIP8L1
PIK3CG	Phosphatidylinositol-4,5-Bisphosphate 3-Kinase Catalytic Subunit Gamma	Protein Coding	P48736	62	GC07P106865	8.81471	https://www.genecards.org/cgi-bin/carddisp.pl?gene=PIK3CG
BAD	BCL2 Associated Agonist Of Cell Death	Protein Coding	Q92934	57	GC11M139722	8.80798	https://www.genecards.org/cgi-bin/carddisp.pl?gene=BAD
CTNNB1	Catenin Beta 1	Protein Coding	P35222	67	GC03P041194	8.74495	https://www.genecards.org/cgi-bin/carddisp.pl?gene=CTNNB1
XRCC1	X-Ray Repair Cross Complementing 1	Protein Coding	P18887	58	GC19M043543	8.7006	https://www.genecards.org/cgi-bin/carddisp.pl?gene=XRCC1
TRAF6	TNF Receptor Associated Factor 6	Protein Coding	Q9Y4K3	59	GC11M036467	8.69459	https://www.genecards.org/cgi-bin/carddisp.pl?gene=TRAF6
SELENOP	Selenoprotein P	Protein Coding	P49908	49	GC05M042800	8.68449	https://www.genecards.org/cgi-bin/carddisp.pl?gene=SELENOP
AKR1B1	Aldo-Keto Reductase Family 1 Member B	Protein Coding	P15121	59	GC07M134442	8.66024	https://www.genecards.org/cgi-bin/carddisp.pl?gene=AKR1B1
SCARA3	Scavenger Receptor Class A Member 3	Protein Coding	Q6AZY7	45	GC08P027633	8.64648	https://www.genecards.org/cgi-bin/carddisp.pl?gene=SCARA3
PPIF	Peptidylprolyl Isomerase F	Protein Coding	P30405	56	GC10P123914	8.64266	https://www.genecards.org/cgi-bin/carddisp.pl?gene=PPIF
GSTA1	Glutathione S-Transferase Alpha 1	Protein Coding	P08263	54	GC06M052791	8.63669	https://www.genecards.org/cgi-bin/carddisp.pl?gene=GSTA1
SESN1	Sestrin 1	Protein Coding	Q9Y6P5	48	GC06M110686	8.62413	https://www.genecards.org/cgi-bin/carddisp.pl?gene=SESN1
CAMK2G	Calcium/Calmodulin Dependent Protein Kinase II Gamma	Protein Coding	Q13555	62	GC10M073812	8.61673	https://www.genecards.org/cgi-bin/carddisp.pl?gene=CAMK2G
CHEK2	Checkpoint Kinase 2	Protein Coding	O96017	67	GC22M028687	8.58005	https://www.genecards.org/cgi-bin/carddisp.pl?gene=CHEK2
MMP9	Matrix Metallopeptidase 9	Protein Coding	P14780	66	GC20P046008	8.53581	https://www.genecards.org/cgi-bin/carddisp.pl?gene=MMP9
NDUFS4	NADH:Ubiquinone Oxidoreductase Subunit S4	Protein Coding	O43181	55	GC05P053560	8.5262	https://www.genecards.org/cgi-bin/carddisp.pl?gene=NDUFS4
CYP1B1	Cytochrome P450 Family 1 Subfamily B Member 1	Protein Coding	Q16678	61	GC02M038066	8.51978	https://www.genecards.org/cgi-bin/carddisp.pl?gene=CYP1B1
PRKAA1	Protein Kinase AMP-Activated Catalytic Subunit Alpha 1	Protein Coding	Q13131	59	GC05M040759	8.43546	https://www.genecards.org/cgi-bin/carddisp.pl?gene=PRKAA1
RAF1	Raf-1 Proto-Oncogene, Serine/Threonine Kinase	Protein Coding	P04049	67	GC03M012583	8.40547	https://www.genecards.org/cgi-bin/carddisp.pl?gene=RAF1
MAPKAPK3	MAPK Activated Protein Kinase 3	Protein Coding	Q16644	60	GC03P050611	8.35754	https://www.genecards.org/cgi-bin/carddisp.pl?gene=MAPKAPK3
MTHFR	Methylenetetrahydrofolate Reductase	Protein Coding	P42898	61	GC01M011785	8.35179	https://www.genecards.org/cgi-bin/carddisp.pl?gene=MTHFR
RPS27A	Ribosomal Protein S27a	Protein Coding	P62979	55	GC02P055231	8.35023	https://www.genecards.org/cgi-bin/carddisp.pl?gene=RPS27A
CD36	CD36 Molecule (CD36 Blood Group)	Protein Coding	P16671	63	GC07P080369	8.34911	https://www.genecards.org/cgi-bin/carddisp.pl?gene=CD36
XBP1	X-Box Binding Protein 1	Protein Coding	P17861	59	GC22M028794	8.33391	https://www.genecards.org/cgi-bin/carddisp.pl?gene=XBP1
DAXX	Death Domain Associated Protein	Protein Coding	Q9UER7	57	GC06M033318	8.3285	https://www.genecards.org/cgi-bin/carddisp.pl?gene=DAXX
MAPK11	Mitogen-Activated Protein Kinase 11	Protein Coding	Q15759	60	GC22M050263	8.32176	https://www.genecards.org/cgi-bin/carddisp.pl?gene=MAPK11
HFE	Homeostatic Iron Regulator	Protein Coding	Q30201	58	GC06P026087	8.30674	https://www.genecards.org/cgi-bin/carddisp.pl?gene=HFE
VWF	Von Willebrand Factor	Protein Coding	P04275	61	GC12M035631	8.27082	https://www.genecards.org/cgi-bin/carddisp.pl?gene=VWF
FOSB	FosB Proto-Oncogene, AP-1 Transcription Factor Subunit	Protein Coding	P53539	56	GC19P045467	8.26335	https://www.genecards.org/cgi-bin/carddisp.pl?gene=FOSB
DUSP1	Dual Specificity Phosphatase 1	Protein Coding	P28562	59	GC05M172768	8.25903	https://www.genecards.org/cgi-bin/carddisp.pl?gene=DUSP1
HMOX2	Heme Oxygenase 2	Protein Coding	P30519	58	GC16P004474	8.2407	https://www.genecards.org/cgi-bin/carddisp.pl?gene=HMOX2
BRF2	BRF2 General Transcription Factor IIIB Subunit	Protein Coding	Q9HAW0	50	GC08M037843	8.23765	https://www.genecards.org/cgi-bin/carddisp.pl?gene=BRF2
MAP2K7	Mitogen-Activated Protein Kinase Kinase 7	Protein Coding	O14733	58	GC19P007903	8.21839	https://www.genecards.org/cgi-bin/carddisp.pl?gene=MAP2K7
BRCA1	BRCA1 DNA Repair Associated	Protein Coding	P38398	63	GC17M043044	8.21313	https://www.genecards.org/cgi-bin/carddisp.pl?gene=BRCA1
OLR1	Oxidized Low Density Lipoprotein Receptor 1	Protein Coding	P78380	56	GC12M035795	8.20386	https://www.genecards.org/cgi-bin/carddisp.pl?gene=OLR1
AGT	Angiotensinogen	Protein Coding	P01019	62	GC01M230690	8.2011	https://www.genecards.org/cgi-bin/carddisp.pl?gene=AGT
ABL2	ABL Proto-Oncogene 2, Non-Receptor Tyrosine Kinase	Protein Coding	P42684	57	GC01M179190	8.19706	https://www.genecards.org/cgi-bin/carddisp.pl?gene=ABL2
EIF2S1	Eukaryotic Translation Initiation Factor 2 Subunit Alpha	Protein Coding	P05198	58	GC14P067359	8.1963	https://www.genecards.org/cgi-bin/carddisp.pl?gene=EIF2S1
HP	Haptoglobin	Protein Coding	P00738	58	GC16P122099	8.15072	https://www.genecards.org/cgi-bin/carddisp.pl?gene=HP
BAK1	BCL2 Antagonist/Killer 1	Protein Coding	Q16611	57	GC06M033572	8.11388	https://www.genecards.org/cgi-bin/carddisp.pl?gene=BAK1
HSP90AA1	Heat Shock Protein 90 Alpha Family Class A Member 1	Protein Coding	P07900	64	GC14M102080	8.06431	https://www.genecards.org/cgi-bin/carddisp.pl?gene=HSP90AA1
BACH2	BTB Domain And CNC Homolog 2	Protein Coding	Q9BYV9	54	GC06M089926	8.06266	https://www.genecards.org/cgi-bin/carddisp.pl?gene=BACH2
PTEN	Phosphatase And Tensin Homolog	Protein Coding	P60484	65	GC10P124078	8.03195	https://www.genecards.org/cgi-bin/carddisp.pl?gene=PTEN
VNN1	Vanin 1	Protein Coding	O95497	55	GC06M132680	8.02649	https://www.genecards.org/cgi-bin/carddisp.pl?gene=VNN1
DAPK1	Death Associated Protein Kinase 1	Protein Coding	P53355	62	GC09P087497	7.96268	https://www.genecards.org/cgi-bin/carddisp.pl?gene=DAPK1
SLC17A5	Solute Carrier Family 17 Member 5	Protein Coding	Q9NRA2	58	GC06M073593	7.95045	https://www.genecards.org/cgi-bin/carddisp.pl?gene=SLC17A5
TLR4	Toll Like Receptor 4	Protein Coding	O00206	64	GC09P117704	7.94214	https://www.genecards.org/cgi-bin/carddisp.pl?gene=TLR4
STK4	Serine/Threonine Kinase 4	Protein Coding	Q13043	61	GC20P044966	7.94075	https://www.genecards.org/cgi-bin/carddisp.pl?gene=STK4
AHR	Aryl Hydrocarbon Receptor	Protein Coding	P35869	61	GC07P016916	7.93479	https://www.genecards.org/cgi-bin/carddisp.pl?gene=AHR
MAP2K3	Mitogen-Activated Protein Kinase Kinase 3	Protein Coding	P46734	61	GC17P154189	7.9011	https://www.genecards.org/cgi-bin/carddisp.pl?gene=MAP2K3
FTL	Ferritin Light Chain	Protein Coding	P02792	58	GC19P048965	7.90027	https://www.genecards.org/cgi-bin/carddisp.pl?gene=FTL
EPO	Erythropoietin	Protein Coding	P01588	55	GC07P100720	7.89971	https://www.genecards.org/cgi-bin/carddisp.pl?gene=EPO
GSTA2	Glutathione S-Transferase Alpha 2	Protein Coding	P09210	48	GC06M052750	7.89567	https://www.genecards.org/cgi-bin/carddisp.pl?gene=GSTA2
TARDBP	TAR DNA Binding Protein	Protein Coding	Q13148	60	GC01P075344	7.88043	https://www.genecards.org/cgi-bin/carddisp.pl?gene=TARDBP
FAS	Fas Cell Surface Death Receptor	Protein Coding	P25445	64	GC10P124091	7.86988	https://www.genecards.org/cgi-bin/carddisp.pl?gene=FAS
AIFM1	Apoptosis Inducing Factor Mitochondria Associated 1	Protein Coding	O95831	63	GC0XM130129	7.8491	https://www.genecards.org/cgi-bin/carddisp.pl?gene=AIFM1
ENC1	Ectodermal-Neural Cortex 1	Protein Coding	O14682	48	GC05M074627	7.84074	https://www.genecards.org/cgi-bin/carddisp.pl?gene=ENC1
IL10	Interleukin 10	Protein Coding	P22301	60	GC01M206767	7.83079	https://www.genecards.org/cgi-bin/carddisp.pl?gene=IL10
MAP2K1	Mitogen-Activated Protein Kinase Kinase 1	Protein Coding	Q02750	67	GC15P066386	7.82709	https://www.genecards.org/cgi-bin/carddisp.pl?gene=MAP2K1
CLU	Clusterin	Protein Coding	P10909	60	GC08M027596	7.82345	https://www.genecards.org/cgi-bin/carddisp.pl?gene=CLU
TUG1	Taurine Up-Regulated 1	Protein Coding	A0A6I8PU40	34	GC22P030969	7.77548	https://www.genecards.org/cgi-bin/carddisp.pl?gene=TUG1
ALDH2	Aldehyde Dehydrogenase 2 Family Member	Protein Coding	P05091	64	GC12P111766	7.76498	https://www.genecards.org/cgi-bin/carddisp.pl?gene=ALDH2
ALAD	Aminolevulinate Dehydratase	Protein Coding	P13716	59	GC09M113386	7.7537	https://www.genecards.org/cgi-bin/carddisp.pl?gene=ALAD
VKORC1L1	Vitamin K Epoxide Reductase Complex Subunit 1 Like 1	Protein Coding	Q8N0U8	47	GC07P094923	7.73859	https://www.genecards.org/cgi-bin/carddisp.pl?gene=VKORC1L1
CUL3	Cullin 3	Protein Coding	Q13618	60	GC02M224470	7.7317	https://www.genecards.org/cgi-bin/carddisp.pl?gene=CUL3
GPX8	Glutathione Peroxidase 8 (Putative)	Protein Coding	Q8TED1	51	GC05P055160	7.70855	https://www.genecards.org/cgi-bin/carddisp.pl?gene=GPX8
MB	Myoglobin	Protein Coding	P02144	58	GC22M035606	7.66763	https://www.genecards.org/cgi-bin/carddisp.pl?gene=MB
HSPD1	Heat Shock Protein Family D (Hsp60) Member 1	Protein Coding	P10809	61	GC02M197486	7.65826	https://www.genecards.org/cgi-bin/carddisp.pl?gene=HSPD1
BACE1	Beta-Secretase 1	Protein Coding	P56817	60	GC11M117285	7.63808	https://www.genecards.org/cgi-bin/carddisp.pl?gene=BACE1
SLC1A1	Solute Carrier Family 1 Member 1	Protein Coding	P43005	62	GC09P004490	7.61406	https://www.genecards.org/cgi-bin/carddisp.pl?gene=SLC1A1
IFNG	Interferon Gamma	Protein Coding	P01579	63	GC12M068154	7.60746	https://www.genecards.org/cgi-bin/carddisp.pl?gene=IFNG
SENP3	SUMO Specific Peptidase 3	Protein Coding	Q9H4L4	50	GC17P153756	7.60142	https://www.genecards.org/cgi-bin/carddisp.pl?gene=SENP3
IGF1	Insulin Like Growth Factor 1	Protein Coding	P05019	61	GC12M102395	7.59582	https://www.genecards.org/cgi-bin/carddisp.pl?gene=IGF1
HDAC2	Histone Deacetylase 2	Protein Coding	Q92769	65	GC06M113933	7.58701	https://www.genecards.org/cgi-bin/carddisp.pl?gene=HDAC2
SLC4A11	Solute Carrier Family 4 Member 11	Protein Coding	Q8NBS3	51	GC20M004380	7.57586	https://www.genecards.org/cgi-bin/carddisp.pl?gene=SLC4A11
ERCC6	ERCC Excision Repair 6, Chromatin Remodeling Factor	Protein Coding	Q03468	60	GC10M049472	7.50641	https://www.genecards.org/cgi-bin/carddisp.pl?gene=ERCC6
PRKAA2	Protein Kinase AMP-Activated Catalytic Subunit Alpha 2	Protein Coding	P54646	61	GC01P056645	7.49405	https://www.genecards.org/cgi-bin/carddisp.pl?gene=PRKAA2
ABCC1	ATP Binding Cassette Subfamily C Member 1 (ABCC1 Blood Group)	Protein Coding	P33527	61	GC16P015949	7.4796	https://www.genecards.org/cgi-bin/carddisp.pl?gene=ABCC1
BDNF	Brain Derived Neurotrophic Factor	Protein Coding	P23560	62	GC11M027654	7.45534	https://www.genecards.org/cgi-bin/carddisp.pl?gene=BDNF
PRNP	Prion Protein (Kanno Blood Group)	Protein Coding	F7VJQ1	61	GC20P004686	7.43665	https://www.genecards.org/cgi-bin/carddisp.pl?gene=PRNP
SIGMAR1	Sigma Non-Opioid Intracellular Receptor 1	Protein Coding	Q99720	59	GC09M034634	7.42916	https://www.genecards.org/cgi-bin/carddisp.pl?gene=SIGMAR1
BMI1	BMI1 Proto-Oncogene, Polycomb Ring Finger	Protein Coding	P35226	56	GC10P022385	7.42723	https://www.genecards.org/cgi-bin/carddisp.pl?gene=BMI1
GSK3B	Glycogen Synthase Kinase 3 Beta	Protein Coding	P49841	64	GC03M119821	7.39585	https://www.genecards.org/cgi-bin/carddisp.pl?gene=GSK3B
PYCR1	Pyrroline-5-Carboxylate Reductase 1	Protein Coding	P32322	57	GC17M081932	7.38254	https://www.genecards.org/cgi-bin/carddisp.pl?gene=PYCR1
BRAF	B-Raf Proto-Oncogene, Serine/Threonine Kinase	Protein Coding	P15056	67	GC07M140793	7.37379	https://www.genecards.org/cgi-bin/carddisp.pl?gene=BRAF
MAOB	Monoamine Oxidase B	Protein Coding	P27338	57	GC0XM043766	7.37036	https://www.genecards.org/cgi-bin/carddisp.pl?gene=MAOB
COMT	Catechol-O-Methyltransferase	Protein Coding	P21964	64	GC22P019941	7.36691	https://www.genecards.org/cgi-bin/carddisp.pl?gene=COMT
TRAF2	TNF Receptor Associated Factor 2	Protein Coding	Q12933	58	GC09P136881	7.34809	https://www.genecards.org/cgi-bin/carddisp.pl?gene=TRAF2
PLCG1	Phospholipase C Gamma 1	Protein Coding	P19174	62	GC20P041136	7.3442	https://www.genecards.org/cgi-bin/carddisp.pl?gene=PLCG1
GSTA4	Glutathione S-Transferase Alpha 4	Protein Coding	O15217	52	GC06M052977	7.32682	https://www.genecards.org/cgi-bin/carddisp.pl?gene=GSTA4
JAK2	Janus Kinase 2	Protein Coding	O60674	66	GC09P004985	7.29972	https://www.genecards.org/cgi-bin/carddisp.pl?gene=JAK2
RETN	Resistin	Protein Coding	Q9HD89	55	GC19P007669	7.28396	https://www.genecards.org/cgi-bin/carddisp.pl?gene=RETN
GDF15	Growth Differentiation Factor 15	Protein Coding	Q99988	56	GC19P152105	7.28011	https://www.genecards.org/cgi-bin/carddisp.pl?gene=GDF15
USP9X	Ubiquitin Specific Peptidase 9 X-Linked	Protein Coding	Q93008	61	GC0XP041085	7.25322	https://www.genecards.org/cgi-bin/carddisp.pl?gene=USP9X
CBS	Cystathionine Beta-Synthase	Protein Coding	P35520	64	GC21M043053	7.2362	https://www.genecards.org/cgi-bin/carddisp.pl?gene=CBS
CHKA	Choline Kinase Alpha	Protein Coding	P35790	57	GC11M068052	7.22571	https://www.genecards.org/cgi-bin/carddisp.pl?gene=CHKA
APOA1	Apolipoprotein A1	Protein Coding	P02647	63	GC11M116835	7.2254	https://www.genecards.org/cgi-bin/carddisp.pl?gene=APOA1
GSTZ1	Glutathione S-Transferase Zeta 1	Protein Coding	O43708	54	GC14P077320	7.21911	https://www.genecards.org/cgi-bin/carddisp.pl?gene=GSTZ1
SELE	Selectin E	Protein Coding	P16581	57	GC01M169722	7.2154	https://www.genecards.org/cgi-bin/carddisp.pl?gene=SELE
FOSL1	FOS Like 1, AP-1 Transcription Factor Subunit	Protein Coding	P15407	57	GC11M139805	7.17677	https://www.genecards.org/cgi-bin/carddisp.pl?gene=FOSL1
LTF	Lactotransferrin	Protein Coding	P02788	58	GC03M046435	7.17298	https://www.genecards.org/cgi-bin/carddisp.pl?gene=LTF
ERCC2	ERCC Excision Repair 2, TFIIH Core Complex Helicase Subunit	Protein Coding	P18074	61	GC19M045349	7.14457	https://www.genecards.org/cgi-bin/carddisp.pl?gene=ERCC2
PLCG2	Phospholipase C Gamma 2	Protein Coding	P16885	65	GC16P122357	7.11346	https://www.genecards.org/cgi-bin/carddisp.pl?gene=PLCG2
MUTYH	MutY DNA Glycosylase	Protein Coding	Q9UIF7	58	GC01M045329	7.06896	https://www.genecards.org/cgi-bin/carddisp.pl?gene=MUTYH
CHUK	Component Of Inhibitor Of Nuclear Factor Kappa B Kinase Complex	Protein Coding	O15111	63	GC10M100597	7.05663	https://www.genecards.org/cgi-bin/carddisp.pl?gene=CHUK
CAMK2A	Calcium/Calmodulin Dependent Protein Kinase II Alpha	Protein Coding	Q9UQM7	65	GC05M150219	7.04953	https://www.genecards.org/cgi-bin/carddisp.pl?gene=CAMK2A
BMP2	Bone Morphogenetic Protein 2	Protein Coding	P12643	58	GC20P006767	7.0493	https://www.genecards.org/cgi-bin/carddisp.pl?gene=BMP2
ACO1	Aconitase 1	Protein Coding	P21399	56	GC09P032374	7.03498	https://www.genecards.org/cgi-bin/carddisp.pl?gene=ACO1
RCAN1	Regulator Of Calcineurin 1	Protein Coding	P53805	55	GC21M034513	7.02362	https://www.genecards.org/cgi-bin/carddisp.pl?gene=RCAN1
NDRG1	N-Myc Downstream Regulated 1	Protein Coding	Q92597	57	GC08M133237	7.02115	https://www.genecards.org/cgi-bin/carddisp.pl?gene=NDRG1
TFRC	Transferrin Receptor	Protein Coding	P02786	64	GC03M196703	6.97204	https://www.genecards.org/cgi-bin/carddisp.pl?gene=TFRC
ALOX5	Arachidonate 5-Lipoxygenase	Protein Coding	P09917	62	GC10P045374	6.96744	https://www.genecards.org/cgi-bin/carddisp.pl?gene=ALOX5
ABCD1	ATP Binding Cassette Subfamily D Member 1	Protein Coding	P33897	59	GC0XP153724	6.95087	https://www.genecards.org/cgi-bin/carddisp.pl?gene=ABCD1
GSTM5	Glutathione S-Transferase Mu 5	Protein Coding	P46439	52	GC01P109711	6.9442	https://www.genecards.org/cgi-bin/carddisp.pl?gene=GSTM5
PCNA	Proliferating Cell Nuclear Antigen	Protein Coding	P12004	63	GC20M005114	6.94369	https://www.genecards.org/cgi-bin/carddisp.pl?gene=PCNA
CCS	Copper Chaperone For Superoxide Dismutase	Protein Coding	O14618	55	GC11P066593	6.93534	https://www.genecards.org/cgi-bin/carddisp.pl?gene=CCS
AKR1A1	Aldo-Keto Reductase Family 1 Member A1	Protein Coding	P14550	56	GC01P045550	6.93532	https://www.genecards.org/cgi-bin/carddisp.pl?gene=AKR1A1
GPT	Glutamic--Pyruvic Transaminase	Protein Coding	P24298	55	GC08P144502	6.92224	https://www.genecards.org/cgi-bin/carddisp.pl?gene=GPT
H2AX	H2A.X Variant Histone	Protein Coding	P16104	56	GC11M140653	6.89415	https://www.genecards.org/cgi-bin/carddisp.pl?gene=H2AX
NTHL1	Nth Like DNA Glycosylase 1	Protein Coding	P78549	55	GC16M049830	6.88196	https://www.genecards.org/cgi-bin/carddisp.pl?gene=NTHL1
NEIL1	Nei Like DNA Glycosylase 1	Protein Coding	Q96FI4	51	GC15P075346	6.88051	https://www.genecards.org/cgi-bin/carddisp.pl?gene=NEIL1
MYC	MYC Proto-Oncogene, BHLH Transcription Factor	Protein Coding	P01106	65	GC08P127735	6.86107	https://www.genecards.org/cgi-bin/carddisp.pl?gene=MYC
PPARA	Peroxisome Proliferator Activated Receptor Alpha	Protein Coding	Q07869	57	GC22P046150	6.8537	https://www.genecards.org/cgi-bin/carddisp.pl?gene=PPARA
SGK1	Serum/Glucocorticoid Regulated Kinase 1	Protein Coding	O00141	62	GC06M134169	6.84779	https://www.genecards.org/cgi-bin/carddisp.pl?gene=SGK1
GSTM4	Glutathione S-Transferase Mu 4	Protein Coding	Q03013	51	GC01P111914	6.83725	https://www.genecards.org/cgi-bin/carddisp.pl?gene=GSTM4
YWHAQ	Tyrosine 3-Monooxygenase/Tryptophan 5-Monooxygenase Activation Protein Theta	Protein Coding	P27348	60	GC02M009583	6.83149	https://www.genecards.org/cgi-bin/carddisp.pl?gene=YWHAQ
ARRB2	Arrestin Beta 2	Protein Coding	P32121	57	GC17P153623	6.80403	https://www.genecards.org/cgi-bin/carddisp.pl?gene=ARRB2
YWHAG	Tyrosine 3-Monooxygenase/Tryptophan 5-Monooxygenase Activation Protein Gamma	Protein Coding	P61981	61	GC07M081119	6.76723	https://www.genecards.org/cgi-bin/carddisp.pl?gene=YWHAG
CTSD	Cathepsin D	Protein Coding	P07339	65	GC11M001752	6.75434	https://www.genecards.org/cgi-bin/carddisp.pl?gene=CTSD
CDK4	Cyclin Dependent Kinase 4	Protein Coding	P11802	67	GC12M060483	6.75144	https://www.genecards.org/cgi-bin/carddisp.pl?gene=CDK4
DNM1L	Dynamin 1 Like	Protein Coding	O00429	61	GC12P032679	6.74169	https://www.genecards.org/cgi-bin/carddisp.pl?gene=DNM1L
SLC2A1	Solute Carrier Family 2 Member 1	Protein Coding	P11166	66	GC01M042925	6.72873	https://www.genecards.org/cgi-bin/carddisp.pl?gene=SLC2A1
HDAC1	Histone Deacetylase 1	Protein Coding	Q13547	63	GC01P032292	6.72678	https://www.genecards.org/cgi-bin/carddisp.pl?gene=HDAC1
PEPD	Peptidase D	Protein Coding	P12955	58	GC19M033386	6.69738	https://www.genecards.org/cgi-bin/carddisp.pl?gene=PEPD
SMAD3	SMAD Family Member 3	Protein Coding	P84022	66	GC15P067063	6.68939	https://www.genecards.org/cgi-bin/carddisp.pl?gene=SMAD3
XRCC3	X-Ray Repair Cross Complementing 3	Protein Coding	O43542	56	GC14M103697	6.68348	https://www.genecards.org/cgi-bin/carddisp.pl?gene=XRCC3
PLA2G6	Phospholipase A2 Group VI	Protein Coding	O60733	61	GC22M087757	6.67198	https://www.genecards.org/cgi-bin/carddisp.pl?gene=PLA2G6
EEF1A1	Eukaryotic Translation Elongation Factor 1 Alpha 1	Protein Coding	P68104	57	GC06M107761	6.6669	https://www.genecards.org/cgi-bin/carddisp.pl?gene=EEF1A1
RELA	RELA Proto-Oncogene, NF-KB Subunit	Protein Coding	Q04206	64	GC11M065653	6.66194	https://www.genecards.org/cgi-bin/carddisp.pl?gene=RELA
AKR1C1	Aldo-Keto Reductase Family 1 Member C1	Protein Coding	Q04828	56	GC10P004963	6.6575	https://www.genecards.org/cgi-bin/carddisp.pl?gene=AKR1C1
POLG	DNA Polymerase Gamma, Catalytic Subunit	Protein Coding	P54098	61	GC15M163223	6.65333	https://www.genecards.org/cgi-bin/carddisp.pl?gene=POLG
NFKBIA	NFKB Inhibitor Alpha	Protein Coding	P25963	64	GC14M035401	6.65285	https://www.genecards.org/cgi-bin/carddisp.pl?gene=NFKBIA
ESR1	Estrogen Receptor 1	Protein Coding	P03372	67	GC06P151656	6.63715	https://www.genecards.org/cgi-bin/carddisp.pl?gene=ESR1
CERKL	CERK Like Autophagy Regulator	Protein Coding	Q49MI3	51	GC02M181536	6.63605	https://www.genecards.org/cgi-bin/carddisp.pl?gene=CERKL
ATG4D	Autophagy Related 4D Cysteine Peptidase	Protein Coding	Q86TL0	43	GC19P010543	6.62606	https://www.genecards.org/cgi-bin/carddisp.pl?gene=ATG4D
HSPA1B	Heat Shock Protein Family A (Hsp70) Member 1B	Protein Coding	P0DMV9	54	GC06P181909	6.61835	https://www.genecards.org/cgi-bin/carddisp.pl?gene=HSPA1B
SFPQ	Splicing Factor Proline And Glutamine Rich	Protein Coding	P23246	55	GC01M035176	6.61441	https://www.genecards.org/cgi-bin/carddisp.pl?gene=SFPQ
COX5A	Cytochrome C Oxidase Subunit 5A	Protein Coding	P20674	57	GC15M074919	6.61145	https://www.genecards.org/cgi-bin/carddisp.pl?gene=COX5A
SYK	Spleen Associated Tyrosine Kinase	Protein Coding	P43405	64	GC09P106847	6.59977	https://www.genecards.org/cgi-bin/carddisp.pl?gene=SYK
KL	Klotho	Protein Coding	Q9UEF7	61	GC13P033016	6.59728	https://www.genecards.org/cgi-bin/carddisp.pl?gene=KL
GSTM2	Glutathione S-Transferase Mu 2	Protein Coding	P28161	54	GC01P109668	6.5876	https://www.genecards.org/cgi-bin/carddisp.pl?gene=GSTM2
SERPINF1	Serpin Family F Member 1	Protein Coding	P36955	58	GC17P153476	6.58731	https://www.genecards.org/cgi-bin/carddisp.pl?gene=SERPINF1
GLO1	Glyoxalase I	Protein Coding	Q04760	57	GC06M106643	6.58157	https://www.genecards.org/cgi-bin/carddisp.pl?gene=GLO1
PKD1	Polycystin 1, Transient Receptor Potential Channel Interacting	Protein Coding	P98161	58	GC16M049832	6.56045	https://www.genecards.org/cgi-bin/carddisp.pl?gene=PKD1
NR3C1	Nuclear Receptor Subfamily 3 Group C Member 1	Protein Coding	P04150	62	GC05M143277	6.5574	https://www.genecards.org/cgi-bin/carddisp.pl?gene=NR3C1
ARRB1	Arrestin Beta 1	Protein Coding	P49407	57	GC11M140080	6.55669	https://www.genecards.org/cgi-bin/carddisp.pl?gene=ARRB1
GPX2	Glutathione Peroxidase 2	Protein Coding	P18283	54	GC14M064939	6.55312	https://www.genecards.org/cgi-bin/carddisp.pl?gene=GPX2
SREBF1	Sterol Regulatory Element Binding Transcription Factor 1	Protein Coding	P36956	61	GC17M017810	6.53672	https://www.genecards.org/cgi-bin/carddisp.pl?gene=SREBF1
BECN1	Beclin 1	Protein Coding	Q14457	59	GC17M042810	6.52089	https://www.genecards.org/cgi-bin/carddisp.pl?gene=BECN1
GSTO1	Glutathione S-Transferase Omega 1	Protein Coding	P78417	58	GC10P104235	6.49148	https://www.genecards.org/cgi-bin/carddisp.pl?gene=GSTO1
BMP6	Bone Morphogenetic Protein 6	Protein Coding	P22004	57	GC06P007726	6.48588	https://www.genecards.org/cgi-bin/carddisp.pl?gene=BMP6
CASP7	Caspase 7	Protein Coding	P55210	62	GC10P113679	6.4855	https://www.genecards.org/cgi-bin/carddisp.pl?gene=CASP7
E2F1	E2F Transcription Factor 1	Protein Coding	Q01094	57	GC20M033675	6.47482	https://www.genecards.org/cgi-bin/carddisp.pl?gene=E2F1
MMP1	Matrix Metallopeptidase 1	Protein Coding	P03956	62	GC11M140392	6.46123	https://www.genecards.org/cgi-bin/carddisp.pl?gene=MMP1
UBC	Ubiquitin C	Protein Coding	P0CG48	56	GC12M124911	6.45965	https://www.genecards.org/cgi-bin/carddisp.pl?gene=UBC
LONP1	Lon Peptidase 1, Mitochondrial	Protein Coding	P36776	59	GC19M005691	6.44603	https://www.genecards.org/cgi-bin/carddisp.pl?gene=LONP1
ENDOG	Endonuclease G	Protein Coding	Q14249	56	GC09P128818	6.43847	https://www.genecards.org/cgi-bin/carddisp.pl?gene=ENDOG
MICB	MHC Class I Polypeptide-Related Sequence B	Protein Coding	Q29980	52	GC06P181888	6.4263	https://www.genecards.org/cgi-bin/carddisp.pl?gene=MICB
NR4A2	Nuclear Receptor Subfamily 4 Group A Member 2	Protein Coding	P43354	59	GC02M156324	6.41403	https://www.genecards.org/cgi-bin/carddisp.pl?gene=NR4A2
TAT	Tyrosine Aminotransferase	Protein Coding	P17735	58	GC16M071565	6.41122	https://www.genecards.org/cgi-bin/carddisp.pl?gene=TAT
FOXM1	Forkhead Box M1	Protein Coding	Q08050	56	GC12M002857	6.4091	https://www.genecards.org/cgi-bin/carddisp.pl?gene=FOXM1
CRYAB	Crystallin Alpha B	Protein Coding	P02511	59	GC11M111908	6.40816	https://www.genecards.org/cgi-bin/carddisp.pl?gene=CRYAB
HBB	Hemoglobin Subunit Beta	Protein Coding	P68871	58	GC11M015235	6.40031	https://www.genecards.org/cgi-bin/carddisp.pl?gene=HBB
PLA2G2A	Phospholipase A2 Group IIA	Protein Coding	P14555	60	GC01M019975	6.39611	https://www.genecards.org/cgi-bin/carddisp.pl?gene=PLA2G2A
NPPB	Natriuretic Peptide B	Protein Coding	P16860	55	GC01M022466	6.38347	https://www.genecards.org/cgi-bin/carddisp.pl?gene=NPPB
MCL1	MCL1 Apoptosis Regulator, BCL2 Family Member	Protein Coding	Q07820	62	GC01M167251	6.38182	https://www.genecards.org/cgi-bin/carddisp.pl?gene=MCL1
SLC11A2	Solute Carrier Family 11 Member 2	Protein Coding	P49281	61	GC12M050952	6.35897	https://www.genecards.org/cgi-bin/carddisp.pl?gene=SLC11A2
DCD	Dermcidin	Protein Coding	P81605	48	GC12M054644	6.3429	https://www.genecards.org/cgi-bin/carddisp.pl?gene=DCD
APOB	Apolipoprotein B	Protein Coding	P04114	59	GC02M020956	6.33689	https://www.genecards.org/cgi-bin/carddisp.pl?gene=APOB
CFTR	CF Transmembrane Conductance Regulator	Protein Coding	P13569	66	GC07P117287	6.33401	https://www.genecards.org/cgi-bin/carddisp.pl?gene=CFTR
UCP3	Uncoupling Protein 3	Protein Coding	P55916	54	GC11M074000	6.31131	https://www.genecards.org/cgi-bin/carddisp.pl?gene=UCP3
ACHE	Acetylcholinesterase (Yt Blood Group)	Protein Coding	P22303	61	GC07M100889	6.30554	https://www.genecards.org/cgi-bin/carddisp.pl?gene=ACHE
EIF2AK3	Eukaryotic Translation Initiation Factor 2 Alpha Kinase 3	Protein Coding	Q9NZJ5	63	GC02M088556	6.30252	https://www.genecards.org/cgi-bin/carddisp.pl?gene=EIF2AK3
PPP5C	Protein Phosphatase 5 Catalytic Subunit	Protein Coding	P53041	58	GC19P152735	6.29827	https://www.genecards.org/cgi-bin/carddisp.pl?gene=PPP5C
AIFM2	AIF Family Member 2	Protein Coding	Q9BRQ8	52	GC10M070098	6.26253	https://www.genecards.org/cgi-bin/carddisp.pl?gene=AIFM2
TJP1	Tight Junction Protein 1	Protein Coding	Q07157	58	GC15M029699	6.26125	https://www.genecards.org/cgi-bin/carddisp.pl?gene=TJP1
PRKCZ	Protein Kinase C Zeta	Protein Coding	Q05513	61	GC01P074965	6.24712	https://www.genecards.org/cgi-bin/carddisp.pl?gene=PRKCZ
TNFRSF1B	TNF Receptor Superfamily Member 1B	Protein Coding	P20333	61	GC01P075466	6.2443	https://www.genecards.org/cgi-bin/carddisp.pl?gene=TNFRSF1B
EPHX1	Epoxide Hydrolase 1	Protein Coding	P07099	57	GC01P225810	6.23616	https://www.genecards.org/cgi-bin/carddisp.pl?gene=EPHX1
ALDH3B1	Aldehyde Dehydrogenase 3 Family Member B1	Protein Coding	P43353	52	GC11P108019	6.23489	https://www.genecards.org/cgi-bin/carddisp.pl?gene=ALDH3B1
ERMP1	Endoplasmic Reticulum Metallopeptidase 1	Protein Coding	Q7Z2K6	40	GC09M005749	6.23393	https://www.genecards.org/cgi-bin/carddisp.pl?gene=ERMP1
SMAD4	SMAD Family Member 4	Protein Coding	Q13485	65	GC18P051028	6.22447	https://www.genecards.org/cgi-bin/carddisp.pl?gene=SMAD4
PML	PML Nuclear Body Scaffold	Protein Coding	P29590	59	GC15P073994	6.21669	https://www.genecards.org/cgi-bin/carddisp.pl?gene=PML
URM1	Ubiquitin Related Modifier 1	Protein Coding	Q9BTM9	43	GC09P128371	6.19768	https://www.genecards.org/cgi-bin/carddisp.pl?gene=URM1
GCK	Glucokinase	Protein Coding	P35557	62	GC07M045688	6.19253	https://www.genecards.org/cgi-bin/carddisp.pl?gene=GCK
PTGS1	Prostaglandin-Endoperoxide Synthase 1	Protein Coding	P23219	60	GC09P122370	6.18679	https://www.genecards.org/cgi-bin/carddisp.pl?gene=PTGS1
TIMP1	TIMP Metallopeptidase Inhibitor 1	Protein Coding	P01033	57	GC0XP060812	6.18547	https://www.genecards.org/cgi-bin/carddisp.pl?gene=TIMP1
PDLIM4	PDZ And LIM Domain 4	Protein Coding	P50479	48	GC05P132257	6.18314	https://www.genecards.org/cgi-bin/carddisp.pl?gene=PDLIM4
FGF2	Fibroblast Growth Factor 2	Protein Coding	P09038	59	GC04P122826	6.17953	https://www.genecards.org/cgi-bin/carddisp.pl?gene=FGF2
UBB	Ubiquitin B	Protein Coding	P0CG47	56	GC17P016380	6.17321	https://www.genecards.org/cgi-bin/carddisp.pl?gene=UBB
GSTT2	Glutathione S-Transferase Theta 2 (Gene/Pseudogene)	Protein Coding	P0CG29	43	GC22P023980	6.16754	https://www.genecards.org/cgi-bin/carddisp.pl?gene=GSTT2
RNF112	Ring Finger Protein 112	Protein Coding	Q9ULX5	48	GC17P154124	6.15868	https://www.genecards.org/cgi-bin/carddisp.pl?gene=RNF112
PIK3CA	Phosphatidylinositol-4,5-Bisphosphate 3-Kinase Catalytic Subunit Alpha	Protein Coding	P42336	65	GC03P179148	6.15294	https://www.genecards.org/cgi-bin/carddisp.pl?gene=PIK3CA
OGDH	Oxoglutarate Dehydrogenase	Protein Coding	Q02218	60	GC07P044606	6.15294	https://www.genecards.org/cgi-bin/carddisp.pl?gene=OGDH
SLC25A27	Solute Carrier Family 25 Member 27	Protein Coding	O95847	51	GC06P046652	6.14908	https://www.genecards.org/cgi-bin/carddisp.pl?gene=SLC25A27
CFH	Complement Factor H	Protein Coding	P08603	60	GC01P196621	6.1418	https://www.genecards.org/cgi-bin/carddisp.pl?gene=CFH
P4HB	Prolyl 4-Hydroxylase Subunit Beta	Protein Coding	P07237	62	GC17M081843	6.13793	https://www.genecards.org/cgi-bin/carddisp.pl?gene=P4HB
TFAM	Transcription Factor A, Mitochondrial	Protein Coding	Q00059	57	GC10P058385	6.10451	https://www.genecards.org/cgi-bin/carddisp.pl?gene=TFAM
PLAU	Plasminogen Activator, Urokinase	Protein Coding	P00749	64	GC10P073909	6.10345	https://www.genecards.org/cgi-bin/carddisp.pl?gene=PLAU
H6PD	Hexose-6-Phosphate Dehydrogenase/Glucose 1-Dehydrogenase	Protein Coding	O95479	56	GC01P009234	6.09887	https://www.genecards.org/cgi-bin/carddisp.pl?gene=H6PD
SELENOT	Selenoprotein T	Protein Coding	P62341	44	GC03P150603	6.09883	https://www.genecards.org/cgi-bin/carddisp.pl?gene=SELENOT
APOD	Apolipoprotein D	Protein Coding	P05090	55	GC03M195568	6.09025	https://www.genecards.org/cgi-bin/carddisp.pl?gene=APOD
HSPA9	Heat Shock Protein Family A (Hsp70) Member 9	Protein Coding	P38646	61	GC05M138554	6.0901	https://www.genecards.org/cgi-bin/carddisp.pl?gene=HSPA9
NAMPT	Nicotinamide Phosphoribosyltransferase	Protein Coding	P43490	60	GC07M106248	6.08078	https://www.genecards.org/cgi-bin/carddisp.pl?gene=NAMPT
FOXC1	Forkhead Box C1	Protein Coding	Q12948	55	GC06P002084	6.08014	https://www.genecards.org/cgi-bin/carddisp.pl?gene=FOXC1
CDK5	Cyclin Dependent Kinase 5	Protein Coding	Q00535	66	GC07M151053	6.0766	https://www.genecards.org/cgi-bin/carddisp.pl?gene=CDK5
VIM	Vimentin	Protein Coding	P08670	64	GC10P017227	6.05371	https://www.genecards.org/cgi-bin/carddisp.pl?gene=VIM
IRS1	Insulin Receptor Substrate 1	Protein Coding	P35568	61	GC02M226731	6.05348	https://www.genecards.org/cgi-bin/carddisp.pl?gene=IRS1
PRKCE	Protein Kinase C Epsilon	Protein Coding	Q02156	61	GC02P045651	6.04296	https://www.genecards.org/cgi-bin/carddisp.pl?gene=PRKCE
THBD	Thrombomodulin	Protein Coding	P07204	58	GC20M023026	6.02535	https://www.genecards.org/cgi-bin/carddisp.pl?gene=THBD
ISCU	Iron-Sulfur Cluster Assembly Enzyme	Protein Coding	Q9H1K1	57	GC12P108561	6.0176	https://www.genecards.org/cgi-bin/carddisp.pl?gene=ISCU
PON3	Paraoxonase 3	Protein Coding	Q15166	57	GC07M095359	5.99881	https://www.genecards.org/cgi-bin/carddisp.pl?gene=PON3
IGF2BP1	Insulin Like Growth Factor 2 MRNA Binding Protein 1	Protein Coding	Q9NZI8	52	GC17P155100	5.99382	https://www.genecards.org/cgi-bin/carddisp.pl?gene=IGF2BP1
CDKN3	Cyclin Dependent Kinase Inhibitor 3	Protein Coding	Q16667	54	GC14P058243	5.99374	https://www.genecards.org/cgi-bin/carddisp.pl?gene=CDKN3
AR	Androgen Receptor	Protein Coding	P10275	65	GC0XP067544	5.98434	https://www.genecards.org/cgi-bin/carddisp.pl?gene=AR
FGF7	Fibroblast Growth Factor 7	Protein Coding	P21781	57	GC15P049423	5.97706	https://www.genecards.org/cgi-bin/carddisp.pl?gene=FGF7
SZT2	SZT2 Subunit Of KICSTOR Complex	Protein Coding	Q5T011	48	GC01P043389	5.9759	https://www.genecards.org/cgi-bin/carddisp.pl?gene=SZT2
MSRB3	Methionine Sulfoxide Reductase B3	Protein Coding	Q8IXL7	52	GC12P075724	5.95952	https://www.genecards.org/cgi-bin/carddisp.pl?gene=MSRB3
CALR	Calreticulin	Protein Coding	P27797	64	GC19P012938	5.95665	https://www.genecards.org/cgi-bin/carddisp.pl?gene=CALR
HTT	Huntingtin	Protein Coding	P42858	57	GC04P003041	5.95492	https://www.genecards.org/cgi-bin/carddisp.pl?gene=HTT
HDAC9	Histone Deacetylase 9	Protein Coding	Q9UKV0	63	GC07P018086	5.95386	https://www.genecards.org/cgi-bin/carddisp.pl?gene=HDAC9
ZC3H12A	Zinc Finger CCCH-Type Containing 12A	Protein Coding	Q5D1E8	48	GC01P037474	5.95108	https://www.genecards.org/cgi-bin/carddisp.pl?gene=ZC3H12A
CDC37	Cell Division Cycle 37, HSP90 Cochaperone	Protein Coding	Q16543	55	GC19M010391	5.94941	https://www.genecards.org/cgi-bin/carddisp.pl?gene=CDC37
HTRA2	HtrA Serine Peptidase 2	Protein Coding	O43464	59	GC02P074529	5.94611	https://www.genecards.org/cgi-bin/carddisp.pl?gene=HTRA2
PTK2	Protein Tyrosine Kinase 2	Protein Coding	Q05397	61	GC08M140657	5.9447	https://www.genecards.org/cgi-bin/carddisp.pl?gene=PTK2
EGR1	Early Growth Response 1	Protein Coding	P18146	57	GC05P138465	5.93814	https://www.genecards.org/cgi-bin/carddisp.pl?gene=EGR1
PLA2G4A	Phospholipase A2 Group IVA	Protein Coding	P47712	62	GC01P186798	5.93478	https://www.genecards.org/cgi-bin/carddisp.pl?gene=PLA2G4A
MT3	Metallothionein 3	Protein Coding	P25713	53	GC16P056589	5.93475	https://www.genecards.org/cgi-bin/carddisp.pl?gene=MT3
RBX1	Ring-Box 1	Protein Coding	P62877	56	GC22P040951	5.93407	https://www.genecards.org/cgi-bin/carddisp.pl?gene=RBX1
TRAF3	TNF Receptor Associated Factor 3	Protein Coding	Q13114	59	GC14P120399	5.92364	https://www.genecards.org/cgi-bin/carddisp.pl?gene=TRAF3
ETV5	ETS Variant Transcription Factor 5	Protein Coding	P41161	52	GC03M186046	5.91685	https://www.genecards.org/cgi-bin/carddisp.pl?gene=ETV5
HPX	Hemopexin	Protein Coding	P02790	54	GC11M015302	5.90699	https://www.genecards.org/cgi-bin/carddisp.pl?gene=HPX
ESR2	Estrogen Receptor 2	Protein Coding	Q92731	61	GC14M064084	5.88927	https://www.genecards.org/cgi-bin/carddisp.pl?gene=ESR2
LGALS3	Galectin 3	Protein Coding	P17931	57	GC14P055124	5.86902	https://www.genecards.org/cgi-bin/carddisp.pl?gene=LGALS3
NFIX	Nuclear Factor I X	Protein Coding	Q14938	56	GC19P151938	5.85829	https://www.genecards.org/cgi-bin/carddisp.pl?gene=NFIX
YWHAZ	Tyrosine 3-Monooxygenase/Tryptophan 5-Monooxygenase Activation Protein Zeta	Protein Coding	P63104	61	GC08M100978	5.84946	https://www.genecards.org/cgi-bin/carddisp.pl?gene=YWHAZ
MIF	Macrophage Migration Inhibitory Factor	Protein Coding	P14174	61	GC22P023894	5.84919	https://www.genecards.org/cgi-bin/carddisp.pl?gene=MIF
GFAP	Glial Fibrillary Acidic Protein	Protein Coding	P14136	61	GC17M097317	5.83999	https://www.genecards.org/cgi-bin/carddisp.pl?gene=GFAP
ECSIT	ECSIT Signaling Integrator	Protein Coding	Q9BQ95	50	GC19M011505	5.83092	https://www.genecards.org/cgi-bin/carddisp.pl?gene=ECSIT
MAPK13	Mitogen-Activated Protein Kinase 13	Protein Coding	O15264	60	GC06P182013	5.82867	https://www.genecards.org/cgi-bin/carddisp.pl?gene=MAPK13
EIF2AK2	Eukaryotic Translation Initiation Factor 2 Alpha Kinase 2	Protein Coding	P19525	62	GC02M037099	5.81914	https://www.genecards.org/cgi-bin/carddisp.pl?gene=EIF2AK2
LANCL1	LanC Like Glutathione S-Transferase 1	Protein Coding	O43813	47	GC02M210431	5.81107	https://www.genecards.org/cgi-bin/carddisp.pl?gene=LANCL1
OXA1L	OXA1L Mitochondrial Inner Membrane Insertase	Protein Coding	Q15070	51	GC14P022766	5.80773	https://www.genecards.org/cgi-bin/carddisp.pl?gene=OXA1L
PLAT	Plasminogen Activator, Tissue Type	Protein Coding	P00750	62	GC08M042174	5.79881	https://www.genecards.org/cgi-bin/carddisp.pl?gene=PLAT
PSIP1	PC4 And SRSF1 Interacting Protein 1	Protein Coding	O75475	52	GC09M015464	5.79732	https://www.genecards.org/cgi-bin/carddisp.pl?gene=PSIP1
GSTO2	Glutathione S-Transferase Omega 2	Protein Coding	Q9H4Y5	52	GC10P104268	5.79559	https://www.genecards.org/cgi-bin/carddisp.pl?gene=GSTO2
ATXN3	Ataxin 3	Protein Coding	P54252	59	GC14M124227	5.78729	https://www.genecards.org/cgi-bin/carddisp.pl?gene=ATXN3
CASP2	Caspase 2	Protein Coding	P42575	61	GC07P165863	5.78266	https://www.genecards.org/cgi-bin/carddisp.pl?gene=CASP2
TERF2	Telomeric Repeat Binding Factor 2	Protein Coding	Q15554	55	GC16M069355	5.75802	https://www.genecards.org/cgi-bin/carddisp.pl?gene=TERF2
YWHAE	Tyrosine 3-Monooxygenase/Tryptophan 5-Monooxygenase Activation Protein Epsilon	Protein Coding	P62258	62	GC17M095893	5.7473	https://www.genecards.org/cgi-bin/carddisp.pl?gene=YWHAE
NCF2	Neutrophil Cytosolic Factor 2	Protein Coding	P19878	61	GC01M186893	5.74075	https://www.genecards.org/cgi-bin/carddisp.pl?gene=NCF2
SPP1	Secreted Phosphoprotein 1	Protein Coding	P10451	57	GC04P087975	5.73595	https://www.genecards.org/cgi-bin/carddisp.pl?gene=SPP1
PGD	Phosphogluconate Dehydrogenase	Protein Coding	P52209	60	GC01P010398	5.73214	https://www.genecards.org/cgi-bin/carddisp.pl?gene=PGD
RORA	RAR Related Orphan Receptor A	Protein Coding	P35398	61	GC15M060488	5.72752	https://www.genecards.org/cgi-bin/carddisp.pl?gene=RORA
NDUFV1	NADH:Ubiquinone Oxidoreductase Core Subunit V1	Protein Coding	P49821	58	GC11P107995	5.72524	https://www.genecards.org/cgi-bin/carddisp.pl?gene=NDUFV1
EGF	Epidermal Growth Factor	Protein Coding	P01133	64	GC04P109912	5.72227	https://www.genecards.org/cgi-bin/carddisp.pl?gene=EGF
IGF1R	Insulin Like Growth Factor 1 Receptor	Protein Coding	P08069	68	GC15P098648	5.72167	https://www.genecards.org/cgi-bin/carddisp.pl?gene=IGF1R
CDH13	Cadherin 13	Protein Coding	P55290	57	GC16P082626	5.71589	https://www.genecards.org/cgi-bin/carddisp.pl?gene=CDH13
FLT1	Fms Related Receptor Tyrosine Kinase 1	Protein Coding	P17948	64	GC13M028300	5.70904	https://www.genecards.org/cgi-bin/carddisp.pl?gene=FLT1
MBL2	Mannose Binding Lectin 2	Protein Coding	P11226	60	GC10M052760	5.69864	https://www.genecards.org/cgi-bin/carddisp.pl?gene=MBL2
ELAVL1	ELAV Like RNA Binding Protein 1	Protein Coding	Q15717	54	GC19M007958	5.69592	https://www.genecards.org/cgi-bin/carddisp.pl?gene=ELAVL1
MAP2K2	Mitogen-Activated Protein Kinase Kinase 2	Protein Coding	P36507	67	GC19M004090	5.66038	https://www.genecards.org/cgi-bin/carddisp.pl?gene=MAP2K2
TRIM21	Tripartite Motif Containing 21	Protein Coding	P19474	55	GC11M004384	5.6577	https://www.genecards.org/cgi-bin/carddisp.pl?gene=TRIM21
HSF1	Heat Shock Transcription Factor 1	Protein Coding	Q00613	60	GC08P144291	5.64438	https://www.genecards.org/cgi-bin/carddisp.pl?gene=HSF1
SLC23A2	Solute Carrier Family 23 Member 2	Protein Coding	Q9UGH3	51	GC20M004852	5.64059	https://www.genecards.org/cgi-bin/carddisp.pl?gene=SLC23A2
SMAD2	SMAD Family Member 2	Protein Coding	Q15796	65	GC18M047809	5.63363	https://www.genecards.org/cgi-bin/carddisp.pl?gene=SMAD2
MCTP1	Multiple C2 And Transmembrane Domain Containing 1	Protein Coding	Q6DN14	41	GC05M094703	5.63149	https://www.genecards.org/cgi-bin/carddisp.pl?gene=MCTP1
HSP90AB1	Heat Shock Protein 90 Alpha Family Class B Member 1	Protein Coding	P08238	62	GC06P044246	5.62883	https://www.genecards.org/cgi-bin/carddisp.pl?gene=HSP90AB1
COA8	Cytochrome C Oxidase Assembly Factor 8	Protein Coding	Q96IL0	42	GC14P120457	5.62831	https://www.genecards.org/cgi-bin/carddisp.pl?gene=COA8
CDK6	Cyclin Dependent Kinase 6	Protein Coding	Q00534	64	GC07M092604	5.61678	https://www.genecards.org/cgi-bin/carddisp.pl?gene=CDK6
ETFDH	Electron Transfer Flavoprotein Dehydrogenase	Protein Coding	Q16134	59	GC04P158672	5.61434	https://www.genecards.org/cgi-bin/carddisp.pl?gene=ETFDH
TLR2	Toll Like Receptor 2	Protein Coding	O60603	65	GC04P153684	5.61205	https://www.genecards.org/cgi-bin/carddisp.pl?gene=TLR2
TREM2	Triggering Receptor Expressed On Myeloid Cells 2	Protein Coding	Q9NZC2	57	GC06M106680	5.60576	https://www.genecards.org/cgi-bin/carddisp.pl?gene=TREM2
BCHE	Butyrylcholinesterase	Protein Coding	P06276	62	GC03M165772	5.60375	https://www.genecards.org/cgi-bin/carddisp.pl?gene=BCHE
AOC3	Amine Oxidase Copper Containing 3	Protein Coding	Q16853	58	GC17P042851	5.59958	https://www.genecards.org/cgi-bin/carddisp.pl?gene=AOC3
KDR	Kinase Insert Domain Receptor	Protein Coding	P35968	67	GC04M055078	5.598	https://www.genecards.org/cgi-bin/carddisp.pl?gene=KDR
TRPA1	Transient Receptor Potential Cation Channel Subfamily A Member 1	Protein Coding	O75762	60	GC08M072019	5.58545	https://www.genecards.org/cgi-bin/carddisp.pl?gene=TRPA1
ATF3	Activating Transcription Factor 3	Protein Coding	P18847	57	GC01P212565	5.57357	https://www.genecards.org/cgi-bin/carddisp.pl?gene=ATF3
NLRX1	NLR Family Member X1	Protein Coding	Q86UT6	51	GC11P119166	5.57167	https://www.genecards.org/cgi-bin/carddisp.pl?gene=NLRX1
PYCR2	Pyrroline-5-Carboxylate Reductase 2	Protein Coding	Q96C36	58	GC01M225919	5.57127	https://www.genecards.org/cgi-bin/carddisp.pl?gene=PYCR2
TBC1D24	TBC1 Domain Family Member 24	Protein Coding	Q9ULP9	51	GC16P002475	5.57127	https://www.genecards.org/cgi-bin/carddisp.pl?gene=TBC1D24
TRIM26	Tripartite Motif Containing 26	Protein Coding	Q12899	42	GC06M030184	5.56764	https://www.genecards.org/cgi-bin/carddisp.pl?gene=TRIM26
ERCC8	ERCC Excision Repair 8, CSA Ubiquitin Ligase Complex Subunit	Protein Coding	Q13216	56	GC05M060921	5.56146	https://www.genecards.org/cgi-bin/carddisp.pl?gene=ERCC8
S100B	S100 Calcium Binding Protein B	Protein Coding	P04271	58	GC21M054960	5.55977	https://www.genecards.org/cgi-bin/carddisp.pl?gene=S100B
SLC25A4	Solute Carrier Family 25 Member 4	Protein Coding	P12235	61	GC04P185143	5.55841	https://www.genecards.org/cgi-bin/carddisp.pl?gene=SLC25A4
SLC3A2	Solute Carrier Family 3 Member 2	Protein Coding	P08195	56	GC11P062856	5.55785	https://www.genecards.org/cgi-bin/carddisp.pl?gene=SLC3A2
IKBKB	Inhibitor Of Nuclear Factor Kappa B Kinase Subunit Beta	Protein Coding	O14920	67	GC08P042271	5.55253	https://www.genecards.org/cgi-bin/carddisp.pl?gene=IKBKB
UGT1A6	UDP Glucuronosyltransferase Family 1 Member A6	Protein Coding	P19224	56	GC02P233691	5.55174	https://www.genecards.org/cgi-bin/carddisp.pl?gene=UGT1A6
NGF	Nerve Growth Factor	Protein Coding	P01138	64	GC01M115285	5.54921	https://www.genecards.org/cgi-bin/carddisp.pl?gene=NGF
PHB1	Prohibitin 1	Protein Coding	P35232	58	GC17M097550	5.5491	https://www.genecards.org/cgi-bin/carddisp.pl?gene=PHB1
BNIP3	BCL2 Interacting Protein 3	Protein Coding	Q12983	54	GC10M131966	5.54904	https://www.genecards.org/cgi-bin/carddisp.pl?gene=BNIP3
FASLG	Fas Ligand	Protein Coding	P48023	61	GC01P172659	5.54461	https://www.genecards.org/cgi-bin/carddisp.pl?gene=FASLG
SLC6A3	Solute Carrier Family 6 Member 3	Protein Coding	Q01959	63	GC05M001392	5.54441	https://www.genecards.org/cgi-bin/carddisp.pl?gene=SLC6A3
POMC	Proopiomelanocortin	Protein Coding	P01189	61	GC02M025160	5.5439	https://www.genecards.org/cgi-bin/carddisp.pl?gene=POMC
FBXW11	F-Box And WD Repeat Domain Containing 11	Protein Coding	Q9UKB1	54	GC05M171861	5.54102	https://www.genecards.org/cgi-bin/carddisp.pl?gene=FBXW11
NAGLU	N-Acetyl-Alpha-Glucosaminidase	Protein Coding	P54802	58	GC17P154848	5.53895	https://www.genecards.org/cgi-bin/carddisp.pl?gene=NAGLU
DNMT1	DNA Methyltransferase 1	Protein Coding	P26358	66	GC19M010133	5.53479	https://www.genecards.org/cgi-bin/carddisp.pl?gene=DNMT1
PRKCQ	Protein Kinase C Theta	Protein Coding	Q04759	62	GC10M007262	5.53413	https://www.genecards.org/cgi-bin/carddisp.pl?gene=PRKCQ
IL2	Interleukin 2	Protein Coding	P60568	58	GC04M122451	5.53316	https://www.genecards.org/cgi-bin/carddisp.pl?gene=IL2
NOX5	NADPH Oxidase 5	Protein Coding	Q96PH1	48	GC15P193382	5.53006	https://www.genecards.org/cgi-bin/carddisp.pl?gene=NOX5
SELP	Selectin P	Protein Coding	P16109	59	GC01M169558	5.51031	https://www.genecards.org/cgi-bin/carddisp.pl?gene=SELP
IREB2	Iron Responsive Element Binding Protein 2	Protein Coding	P48200	58	GC15P078437	5.51031	https://www.genecards.org/cgi-bin/carddisp.pl?gene=IREB2
ACE2	Angiotensin Converting Enzyme 2	Protein Coding	Q9BYF1	62	GC0XM015494	5.50544	https://www.genecards.org/cgi-bin/carddisp.pl?gene=ACE2
PLA2G3	Phospholipase A2 Group III	Protein Coding	Q9NZ20	50	GC22M085981	5.50424	https://www.genecards.org/cgi-bin/carddisp.pl?gene=PLA2G3
MAPKAPK5	MAPK Activated Protein Kinase 5	Protein Coding	Q8IW41	56	GC12P111842	5.50423	https://www.genecards.org/cgi-bin/carddisp.pl?gene=MAPKAPK5
ATP13A2	ATPase Cation Transporting 13A2	Protein Coding	Q9NQ11	57	GC01M016985	5.50217	https://www.genecards.org/cgi-bin/carddisp.pl?gene=ATP13A2
CAMK2D	Calcium/Calmodulin Dependent Protein Kinase II Delta	Protein Coding	Q13557	62	GC04M113418	5.50127	https://www.genecards.org/cgi-bin/carddisp.pl?gene=CAMK2D
WDR26	WD Repeat Domain 26	Protein Coding	Q9H7D7	53	GC01M224385	5.49616	https://www.genecards.org/cgi-bin/carddisp.pl?gene=WDR26
LPO	Lactoperoxidase	Protein Coding	P22079	54	GC17P058218	5.49214	https://www.genecards.org/cgi-bin/carddisp.pl?gene=LPO
ACP1	Acid Phosphatase 1	Protein Coding	P24666	55	GC02P001239	5.4837	https://www.genecards.org/cgi-bin/carddisp.pl?gene=ACP1
ARL6IP5	ARF Like GTPase 6 Interacting Protein 5	Protein Coding	O75915	41	GC03P069084	5.47801	https://www.genecards.org/cgi-bin/carddisp.pl?gene=ARL6IP5
CASP1	Caspase 1	Protein Coding	P29466	61	GC11M105025	5.46356	https://www.genecards.org/cgi-bin/carddisp.pl?gene=CASP1
ADRB3	Adrenoceptor Beta 3	Protein Coding	P13945	55	GC08M037962	5.45261	https://www.genecards.org/cgi-bin/carddisp.pl?gene=ADRB3
PKM	Pyruvate Kinase M1/2	Protein Coding	P14618	62	GC15M072199	5.45046	https://www.genecards.org/cgi-bin/carddisp.pl?gene=PKM
NDUFA6	NADH:Ubiquinone Oxidoreductase Subunit A6	Protein Coding	P56556	55	GC22M042085	5.44991	https://www.genecards.org/cgi-bin/carddisp.pl?gene=NDUFA6
LOXL4	Lysyl Oxidase Like 4	Protein Coding	Q96JB6	56	GC10M098247	5.44959	https://www.genecards.org/cgi-bin/carddisp.pl?gene=LOXL4
ELANE	Elastase, Neutrophil Expressed	Protein Coding	P08246	64	GC19P151362	5.44879	https://www.genecards.org/cgi-bin/carddisp.pl?gene=ELANE
TRAP1	TNF Receptor Associated Protein 1	Protein Coding	Q12931	56	GC16M049993	5.44879	https://www.genecards.org/cgi-bin/carddisp.pl?gene=TRAP1
SLC2A4	Solute Carrier Family 2 Member 4	Protein Coding	P14672	60	GC17P153733	5.44243	https://www.genecards.org/cgi-bin/carddisp.pl?gene=SLC2A4
SETD2	SET Domain Containing 2, Histone Lysine Methyltransferase	Protein Coding	Q9BYW2	60	GC03M047033	5.44221	https://www.genecards.org/cgi-bin/carddisp.pl?gene=SETD2
ALDH9A1	Aldehyde Dehydrogenase 9 Family Member A1	Protein Coding	P49189	55	GC01M167734	5.4416	https://www.genecards.org/cgi-bin/carddisp.pl?gene=ALDH9A1
IL1A	Interleukin 1 Alpha	Protein Coding	P01583	58	GC02M112773	5.43421	https://www.genecards.org/cgi-bin/carddisp.pl?gene=IL1A
EP300	E1A Binding Protein P300	Protein Coding	Q09472	65	GC22P092249	5.42733	https://www.genecards.org/cgi-bin/carddisp.pl?gene=EP300
CCND1	Cyclin D1	Protein Coding	P24385	65	GC11P069641	5.42678	https://www.genecards.org/cgi-bin/carddisp.pl?gene=CCND1
VDR	Vitamin D Receptor	Protein Coding	P11473	61	GC12M047841	5.42212	https://www.genecards.org/cgi-bin/carddisp.pl?gene=VDR
DEPP1	DEPP Autophagy Regulator 1	Protein Coding	Q9NTK1	37	GC10M049284	5.41809	https://www.genecards.org/cgi-bin/carddisp.pl?gene=DEPP1
EEF2	Eukaryotic Translation Elongation Factor 2	Protein Coding	P13639	61	GC19M003976	5.40718	https://www.genecards.org/cgi-bin/carddisp.pl?gene=EEF2
MT2A	Metallothionein 2A	Protein Coding	P02795	55	GC16P121594	5.40258	https://www.genecards.org/cgi-bin/carddisp.pl?gene=MT2A
NEIL2	Nei Like DNA Glycosylase 2	Protein Coding	Q969S2	50	GC08P011769	5.39591	https://www.genecards.org/cgi-bin/carddisp.pl?gene=NEIL2
MFN2	Mitofusin 2	Protein Coding	O95140	61	GC01P011980	5.38896	https://www.genecards.org/cgi-bin/carddisp.pl?gene=MFN2
HGF	Hepatocyte Growth Factor	Protein Coding	P14210	65	GC07M081699	5.38821	https://www.genecards.org/cgi-bin/carddisp.pl?gene=HGF
CLIC1	Chloride Intracellular Channel 1	Protein Coding	O00299	55	GC06M106487	5.3852	https://www.genecards.org/cgi-bin/carddisp.pl?gene=CLIC1
ECPAS	Ecm29 Proteasome Adaptor And Scaffold	Protein Coding	Q5VYK3	44	GC09M122286	5.38129	https://www.genecards.org/cgi-bin/carddisp.pl?gene=ECPAS
ATP2A2	ATPase Sarcoplasmic/Endoplasmic Reticulum Ca2+ Transporting 2	Protein Coding	P16615	64	GC12P110280	5.38048	https://www.genecards.org/cgi-bin/carddisp.pl?gene=ATP2A2
SLC25A24	Solute Carrier Family 25 Member 24	Protein Coding	Q6NUK1	54	GC01M108134	5.37575	https://www.genecards.org/cgi-bin/carddisp.pl?gene=SLC25A24
PPP3CA	Protein Phosphatase 3 Catalytic Subunit Alpha	Protein Coding	Q08209	64	GC04M101024	5.37502	https://www.genecards.org/cgi-bin/carddisp.pl?gene=PPP3CA
SFN	Stratifin	Protein Coding	P31947	58	GC01P076458	5.37502	https://www.genecards.org/cgi-bin/carddisp.pl?gene=SFN
EZH2	Enhancer Of Zeste 2 Polycomb Repressive Complex 2 Subunit	Protein Coding	Q15910	66	GC07M148807	5.37124	https://www.genecards.org/cgi-bin/carddisp.pl?gene=EZH2
CDKN1B	Cyclin Dependent Kinase Inhibitor 1B	Protein Coding	P46527	61	GC12P074277	5.36934	https://www.genecards.org/cgi-bin/carddisp.pl?gene=CDKN1B
CD40LG	CD40 Ligand	Protein Coding	P29965	62	GC0XP136649	5.36612	https://www.genecards.org/cgi-bin/carddisp.pl?gene=CD40LG
XRCC5	X-Ray Repair Cross Complementing 5	Protein Coding	P13010	57	GC02P216107	5.35853	https://www.genecards.org/cgi-bin/carddisp.pl?gene=XRCC5
UCP1	Uncoupling Protein 1	Protein Coding	P25874	56	GC04M140559	5.35742	https://www.genecards.org/cgi-bin/carddisp.pl?gene=UCP1
XIAP	X-Linked Inhibitor Of Apoptosis	Protein Coding	P98170	64	GC0XP123859	5.35545	https://www.genecards.org/cgi-bin/carddisp.pl?gene=XIAP
SUMO1	Small Ubiquitin Like Modifier 1	Protein Coding	P63165	59	GC02M202206	5.35279	https://www.genecards.org/cgi-bin/carddisp.pl?gene=SUMO1
STK39	Serine/Threonine Kinase 39	Protein Coding	Q9UEW8	57	GC02M167954	5.33402	https://www.genecards.org/cgi-bin/carddisp.pl?gene=STK39
SUMO4	Small Ubiquitin Like Modifier 4	Protein Coding	Q6EEV6	49	GC06P183551	5.31764	https://www.genecards.org/cgi-bin/carddisp.pl?gene=SUMO4
KRIT1	KRIT1 Ankyrin Repeat Containing	Protein Coding	O00522	54	GC07M092198	5.31635	https://www.genecards.org/cgi-bin/carddisp.pl?gene=KRIT1
ADA	Adenosine Deaminase	Protein Coding	P00813	64	GC20M044620	5.30112	https://www.genecards.org/cgi-bin/carddisp.pl?gene=ADA
HSP90B1	Heat Shock Protein 90 Beta Family Member 1	Protein Coding	P14625	60	GC12P103930	5.29602	https://www.genecards.org/cgi-bin/carddisp.pl?gene=HSP90B1
MT1X	Metallothionein 1X	Protein Coding	P80297	51	GC16P121603	5.29048	https://www.genecards.org/cgi-bin/carddisp.pl?gene=MT1X
DUOX1	Dual Oxidase 1	Protein Coding	Q9NRD9	55	GC15P045129	5.28385	https://www.genecards.org/cgi-bin/carddisp.pl?gene=DUOX1
TGM2	Transglutaminase 2	Protein Coding	P21980	60	GC20M038127	5.28212	https://www.genecards.org/cgi-bin/carddisp.pl?gene=TGM2
HAMP	Hepcidin Antimicrobial Peptide	Protein Coding	P81172	56	GC19P152385	5.27622	https://www.genecards.org/cgi-bin/carddisp.pl?gene=HAMP
ENG	Endoglin	Protein Coding	P17813	60	GC09M131710	5.2723	https://www.genecards.org/cgi-bin/carddisp.pl?gene=ENG
XPC	XPC Complex Subunit, DNA Damage Recognition And Repair Factor	Protein Coding	Q01831	58	GC03M028673	5.2723	https://www.genecards.org/cgi-bin/carddisp.pl?gene=XPC
TTR	Transthyretin	Protein Coding	P02766	61	GC18P031557	5.26766	https://www.genecards.org/cgi-bin/carddisp.pl?gene=TTR
UCHL1	Ubiquitin C-Terminal Hydrolase L1	Protein Coding	P09936	65	GC04P041256	5.26177	https://www.genecards.org/cgi-bin/carddisp.pl?gene=UCHL1
TGFB2	Transforming Growth Factor Beta 2	Protein Coding	P61812	64	GC01P218345	5.26127	https://www.genecards.org/cgi-bin/carddisp.pl?gene=TGFB2
ENO1	Enolase 1	Protein Coding	P06733	61	GC01M008861	5.25964	https://www.genecards.org/cgi-bin/carddisp.pl?gene=ENO1
MTR	5-Methyltetrahydrofolate-Homocysteine Methyltransferase	Protein Coding	Q99707	61	GC01P236795	5.25319	https://www.genecards.org/cgi-bin/carddisp.pl?gene=MTR
PTK2B	Protein Tyrosine Kinase 2 Beta	Protein Coding	Q14289	62	GC08P027311	5.24703	https://www.genecards.org/cgi-bin/carddisp.pl?gene=PTK2B
PRKAB1	Protein Kinase AMP-Activated Non-Catalytic Subunit Beta 1	Protein Coding	Q9Y478	59	GC12P119667	5.24313	https://www.genecards.org/cgi-bin/carddisp.pl?gene=PRKAB1
PTPA	Protein Phosphatase 2 Phosphatase Activator	Protein Coding	Q15257	58	GC09P152908	5.23851	https://www.genecards.org/cgi-bin/carddisp.pl?gene=PTPA
AMBP	Alpha-1-Microglobulin/Bikunin Precursor	Protein Coding	P02760	57	GC09M114060	5.23472	https://www.genecards.org/cgi-bin/carddisp.pl?gene=AMBP
CD44	CD44 Molecule (IN Blood Group)	Protein Coding	P16070	61	GC11P035139	5.23097	https://www.genecards.org/cgi-bin/carddisp.pl?gene=CD44
ALOX12	Arachidonate 12-Lipoxygenase, 12S Type	Protein Coding	P18054	56	GC17P153705	5.22965	https://www.genecards.org/cgi-bin/carddisp.pl?gene=ALOX12
CLEC4A	C-Type Lectin Domain Family 4 Member A	Protein Coding	Q9UMR7	48	GC12P074109	5.22361	https://www.genecards.org/cgi-bin/carddisp.pl?gene=CLEC4A
FOXP2	Forkhead Box P2	Protein Coding	O15409	56	GC07P114086	5.21762	https://www.genecards.org/cgi-bin/carddisp.pl?gene=FOXP2
CXCL1	C-X-C Motif Chemokine Ligand 1	Protein Coding	P09341	56	GC04P073869	5.21301	https://www.genecards.org/cgi-bin/carddisp.pl?gene=CXCL1
GABPA	GA Binding Protein Transcription Factor Subunit Alpha	Protein Coding	Q06546	48	GC21P025734	5.20923	https://www.genecards.org/cgi-bin/carddisp.pl?gene=GABPA
EPAS1	Endothelial PAS Domain Protein 1	Protein Coding	Q99814	64	GC02P046293	5.20544	https://www.genecards.org/cgi-bin/carddisp.pl?gene=EPAS1
POLB	DNA Polymerase Beta	Protein Coding	P06746	59	GC08P042338	5.205	https://www.genecards.org/cgi-bin/carddisp.pl?gene=POLB
YWHAB	Tyrosine 3-Monooxygenase/Tryptophan 5-Monooxygenase Activation Protein Beta	Protein Coding	P31946	60	GC20P044885	5.20408	https://www.genecards.org/cgi-bin/carddisp.pl?gene=YWHAB
IGFBP7	Insulin Like Growth Factor Binding Protein 7	Protein Coding	Q16270	59	GC04M057030	5.20356	https://www.genecards.org/cgi-bin/carddisp.pl?gene=IGFBP7
G3BP1	G3BP Stress Granule Assembly Factor 1	Protein Coding	Q13283	54	GC05P151771	5.20013	https://www.genecards.org/cgi-bin/carddisp.pl?gene=G3BP1
HDAC3	Histone Deacetylase 3	Protein Coding	O15379	63	GC05M141620	5.19808	https://www.genecards.org/cgi-bin/carddisp.pl?gene=HDAC3
MT1A	Metallothionein 1A	Protein Coding	P04731	49	GC16P056638	5.19343	https://www.genecards.org/cgi-bin/carddisp.pl?gene=MT1A
C19orf12	Chromosome 19 Open Reading Frame 12	Protein Coding	Q9NSK7	47	GC19M108580	5.18647	https://www.genecards.org/cgi-bin/carddisp.pl?gene=C19orf12
EPHA3	EPH Receptor A3	Protein Coding	P29320	60	GC03P089077	5.18026	https://www.genecards.org/cgi-bin/carddisp.pl?gene=EPHA3
XRCC6	X-Ray Repair Cross Complementing 6	Protein Coding	P12956	58	GC22P092280	5.16691	https://www.genecards.org/cgi-bin/carddisp.pl?gene=XRCC6
FNDC5	Fibronectin Type III Domain Containing 5	Protein Coding	Q8NAU1	47	GC01M035669	5.16691	https://www.genecards.org/cgi-bin/carddisp.pl?gene=FNDC5
REN	Renin	Protein Coding	P00797	61	GC01M204154	5.16272	https://www.genecards.org/cgi-bin/carddisp.pl?gene=REN
PRMT1	Protein Arginine Methyltransferase 1	Protein Coding	Q99873	61	GC19P049675	5.16114	https://www.genecards.org/cgi-bin/carddisp.pl?gene=PRMT1
SUV39H1	SUV39H1 Histone Lysine Methyltransferase	Protein Coding	O43463	55	GC0XP060888	5.14874	https://www.genecards.org/cgi-bin/carddisp.pl?gene=SUV39H1
NR3C2	Nuclear Receptor Subfamily 3 Group C Member 2	Protein Coding	P08235	59	GC04M148078	5.14445	https://www.genecards.org/cgi-bin/carddisp.pl?gene=NR3C2
DNAH8	Dynein Axonemal Heavy Chain 8	Protein Coding	Q96JB1	50	GC06P182037	5.14389	https://www.genecards.org/cgi-bin/carddisp.pl?gene=DNAH8
TPM1	Tropomyosin 1	Protein Coding	P09493	61	GC15P200889	5.13847	https://www.genecards.org/cgi-bin/carddisp.pl?gene=TPM1
ROMO1	Reactive Oxygen Species Modulator 1	Protein Coding	P60602	42	GC20P035699	5.13276	https://www.genecards.org/cgi-bin/carddisp.pl?gene=ROMO1
CDKN2B	Cyclin Dependent Kinase Inhibitor 2B	Protein Coding	P42772	59	GC09M022002	5.12923	https://www.genecards.org/cgi-bin/carddisp.pl?gene=CDKN2B
TYR	Tyrosinase	Protein Coding	P14679	61	GC11P089177	5.11699	https://www.genecards.org/cgi-bin/carddisp.pl?gene=TYR
LCN2	Lipocalin 2	Protein Coding	P80188	58	GC09P128149	5.11184	https://www.genecards.org/cgi-bin/carddisp.pl?gene=LCN2
REST	RE1 Silencing Transcription Factor	Protein Coding	Q13127	55	GC04P056907	5.10925	https://www.genecards.org/cgi-bin/carddisp.pl?gene=REST
STK25	Serine/Threonine Kinase 25	Protein Coding	O00506	51	GC02M241492	5.10611	https://www.genecards.org/cgi-bin/carddisp.pl?gene=STK25
TTPA	Alpha Tocopherol Transfer Protein	Protein Coding	P49638	55	GC08M063048	5.10457	https://www.genecards.org/cgi-bin/carddisp.pl?gene=TTPA
PEX5	Peroxisomal Biogenesis Factor 5	Protein Coding	P50542	57	GC12P074093	5.10398	https://www.genecards.org/cgi-bin/carddisp.pl?gene=PEX5
TLDC2	TBC/LysM-Associated Domain Containing 2	Protein Coding	A0PJX2	40	GC20P036876	5.10285	https://www.genecards.org/cgi-bin/carddisp.pl?gene=TLDC2
RIPK1	Receptor Interacting Serine/Threonine Kinase 1	Protein Coding	Q13546	64	GC06P009353	5.09585	https://www.genecards.org/cgi-bin/carddisp.pl?gene=RIPK1
MAPK7	Mitogen-Activated Protein Kinase 7	Protein Coding	Q13164	61	GC17P154121	5.09039	https://www.genecards.org/cgi-bin/carddisp.pl?gene=MAPK7
NDUFS1	NADH:Ubiquinone Oxidoreductase Core Subunit S1	Protein Coding	P28331	57	GC02M206114	5.0887	https://www.genecards.org/cgi-bin/carddisp.pl?gene=NDUFS1
MUC5AC	Mucin 5AC, Oligomeric Mucus/Gel-Forming	Protein Coding	P98088	51	GC11P020281	5.0887	https://www.genecards.org/cgi-bin/carddisp.pl?gene=MUC5AC
FBXW7	F-Box And WD Repeat Domain Containing 7	Protein Coding	Q969H0	58	GC04M152321	5.08544	https://www.genecards.org/cgi-bin/carddisp.pl?gene=FBXW7
PDE5A	Phosphodiesterase 5A	Protein Coding	O76074	58	GC04M119494	5.08478	https://www.genecards.org/cgi-bin/carddisp.pl?gene=PDE5A
SLC25A14	Solute Carrier Family 25 Member 14	Protein Coding	O95258	49	GC0XP130339	5.08336	https://www.genecards.org/cgi-bin/carddisp.pl?gene=SLC25A14
GLUL	Glutamate-Ammonia Ligase	Protein Coding	P15104	61	GC01M182378	5.07753	https://www.genecards.org/cgi-bin/carddisp.pl?gene=GLUL
RALBP1	RalA Binding Protein 1	Protein Coding	Q15311	57	GC18P009465	5.06266	https://www.genecards.org/cgi-bin/carddisp.pl?gene=RALBP1
YWHAH	Tyrosine 3-Monooxygenase/Tryptophan 5-Monooxygenase Activation Protein Eta	Protein Coding	Q04917	59	GC22P031944	5.06235	https://www.genecards.org/cgi-bin/carddisp.pl?gene=YWHAH
YME1L1	YME1 Like 1 ATPase	Protein Coding	Q96TA2	55	GC10M027110	5.05843	https://www.genecards.org/cgi-bin/carddisp.pl?gene=YME1L1
NNT	Nicotinamide Nucleotide Transhydrogenase	Protein Coding	Q13423	57	GC05P043602	5.0561	https://www.genecards.org/cgi-bin/carddisp.pl?gene=NNT
IL3	Interleukin 3	Protein Coding	P08700	57	GC05P132060	5.05521	https://www.genecards.org/cgi-bin/carddisp.pl?gene=IL3
MMP3	Matrix Metallopeptidase 3	Protein Coding	P08254	62	GC11M102835	5.05501	https://www.genecards.org/cgi-bin/carddisp.pl?gene=MMP3
NDUFS7	NADH:Ubiquinone Oxidoreductase Core Subunit S7	Protein Coding	O75251	58	GC19P151406	5.04261	https://www.genecards.org/cgi-bin/carddisp.pl?gene=NDUFS7
EIF4E	Eukaryotic Translation Initiation Factor 4E	Protein Coding	P06730	62	GC04M098879	5.04181	https://www.genecards.org/cgi-bin/carddisp.pl?gene=EIF4E
AKR1C3	Aldo-Keto Reductase Family 1 Member C3	Protein Coding	P42330	57	GC10P005035	5.04181	https://www.genecards.org/cgi-bin/carddisp.pl?gene=AKR1C3
STK11	Serine/Threonine Kinase 11	Protein Coding	Q15831	62	GC19P001177	5.03935	https://www.genecards.org/cgi-bin/carddisp.pl?gene=STK11
PRODH	Proline Dehydrogenase 1	Protein Coding	O43272	57	GC22M018912	5.03294	https://www.genecards.org/cgi-bin/carddisp.pl?gene=PRODH
NOTCH1	Notch Receptor 1	Protein Coding	P46531	66	GC09M139264	5.03121	https://www.genecards.org/cgi-bin/carddisp.pl?gene=NOTCH1
IDH1	Isocitrate Dehydrogenase (NADP(+)) 1	Protein Coding	O75874	65	GC02M208236	5.03115	https://www.genecards.org/cgi-bin/carddisp.pl?gene=IDH1
MAFF	MAF BZIP Transcription Factor F	Protein Coding	Q9ULX9	48	GC22P038200	5.02823	https://www.genecards.org/cgi-bin/carddisp.pl?gene=MAFF
TPT1	Tumor Protein, Translationally-Controlled 1	Protein Coding	P13693	60	GC13M045333	5.02611	https://www.genecards.org/cgi-bin/carddisp.pl?gene=TPT1
SDHB	Succinate Dehydrogenase Complex Iron Sulfur Subunit B	Protein Coding	P21912	61	GC01M022674	5.0138	https://www.genecards.org/cgi-bin/carddisp.pl?gene=SDHB
EEF1D	Eukaryotic Translation Elongation Factor 1 Delta	Protein Coding	P29692	53	GC08M143579	5.0133	https://www.genecards.org/cgi-bin/carddisp.pl?gene=EEF1D
PTPN3	Protein Tyrosine Phosphatase Non-Receptor Type 3	Protein Coding	P26045	55	GC09M109375	5.01262	https://www.genecards.org/cgi-bin/carddisp.pl?gene=PTPN3
ALDH7A1	Aldehyde Dehydrogenase 7 Family Member A1	Protein Coding	P49419	60	GC05M126541	5.01064	https://www.genecards.org/cgi-bin/carddisp.pl?gene=ALDH7A1
KLHDC10	Kelch Domain Containing 10	Protein Coding	Q6PID8	41	GC07P130070	5.01064	https://www.genecards.org/cgi-bin/carddisp.pl?gene=KLHDC10
BMP4	Bone Morphogenetic Protein 4	Protein Coding	P12644	62	GC14M053949	5.00485	https://www.genecards.org/cgi-bin/carddisp.pl?gene=BMP4
ATF6	Activating Transcription Factor 6	Protein Coding	P18850	61	GC01P161766	4.99733	https://www.genecards.org/cgi-bin/carddisp.pl?gene=ATF6
ARAF	A-Raf Proto-Oncogene, Serine/Threonine Kinase	Protein Coding	P10398	60	GC0XP060810	4.99091	https://www.genecards.org/cgi-bin/carddisp.pl?gene=ARAF
MAPK12	Mitogen-Activated Protein Kinase 12	Protein Coding	P53778	60	GC22M086274	4.99091	https://www.genecards.org/cgi-bin/carddisp.pl?gene=MAPK12
VRK3	VRK Serine/Threonine Kinase 3	Protein Coding	Q8IV63	50	GC19M049976	4.98344	https://www.genecards.org/cgi-bin/carddisp.pl?gene=VRK3
ADM	Adrenomedullin	Protein Coding	P35318	57	GC11P021130	4.98303	https://www.genecards.org/cgi-bin/carddisp.pl?gene=ADM
CA3	Carbonic Anhydrase 3	Protein Coding	P07451	54	GC08P085373	4.98295	https://www.genecards.org/cgi-bin/carddisp.pl?gene=CA3
APOH	Apolipoprotein H	Protein Coding	P02749	58	GC17M066212	4.97143	https://www.genecards.org/cgi-bin/carddisp.pl?gene=APOH
IAPP	Islet Amyloid Polypeptide	Protein Coding	P10997	54	GC12P021354	4.97116	https://www.genecards.org/cgi-bin/carddisp.pl?gene=IAPP
TRIM25	Tripartite Motif Containing 25	Protein Coding	Q14258	57	GC17M056836	4.95351	https://www.genecards.org/cgi-bin/carddisp.pl?gene=TRIM25
RBBP4	RB Binding Protein 4, Chromatin Remodeling Factor	Protein Coding	Q09028	55	GC01P032651	4.95254	https://www.genecards.org/cgi-bin/carddisp.pl?gene=RBBP4
PDX1	Pancreatic And Duodenal Homeobox 1	Protein Coding	P52945	59	GC13P028977	4.95028	https://www.genecards.org/cgi-bin/carddisp.pl?gene=PDX1
MT-ND1	Mitochondrially Encoded NADH:Ubiquinone Oxidoreductase Core Subunit 1	Protein Coding	P03886	47	GCMTP003309	4.94673	https://www.genecards.org/cgi-bin/carddisp.pl?gene=MT-ND1
INSR	Insulin Receptor	Protein Coding	P06213	67	GC19M007112	4.94565	https://www.genecards.org/cgi-bin/carddisp.pl?gene=INSR
MTFR1	Mitochondrial Fission Regulator 1	Protein Coding	Q15390	45	GC08P065643	4.93939	https://www.genecards.org/cgi-bin/carddisp.pl?gene=MTFR1
ERN1	Endoplasmic Reticulum To Nucleus Signaling 1	Protein Coding	O75460	60	GC17M064039	4.93649	https://www.genecards.org/cgi-bin/carddisp.pl?gene=ERN1
NUDT3	Nudix Hydrolase 3	Protein Coding	O95989	47	GC06M106609	4.93312	https://www.genecards.org/cgi-bin/carddisp.pl?gene=NUDT3
FTH1	Ferritin Heavy Chain 1	Protein Coding	P02794	63	GC11M061959	4.9236	https://www.genecards.org/cgi-bin/carddisp.pl?gene=FTH1
GJA1	Gap Junction Protein Alpha 1	Protein Coding	P17302	64	GC06P182951	4.92047	https://www.genecards.org/cgi-bin/carddisp.pl?gene=GJA1
GPX5	Glutathione Peroxidase 5	Protein Coding	O75715	51	GC06P028525	4.91564	https://www.genecards.org/cgi-bin/carddisp.pl?gene=GPX5
BLVRA	Biliverdin Reductase A	Protein Coding	P53004	56	GC07P043758	4.91563	https://www.genecards.org/cgi-bin/carddisp.pl?gene=BLVRA
TOR1A	Torsin Family 1 Member A	Protein Coding	O14656	59	GC09M129812	4.91484	https://www.genecards.org/cgi-bin/carddisp.pl?gene=TOR1A
CCL3	C-C Motif Chemokine Ligand 3	Protein Coding	P10147	54	GC17M036088	4.91214	https://www.genecards.org/cgi-bin/carddisp.pl?gene=CCL3
NPM1	Nucleophosmin 1	Protein Coding	P06748	63	GC05P171387	4.90824	https://www.genecards.org/cgi-bin/carddisp.pl?gene=NPM1
KRT8	Keratin 8	Protein Coding	P05787	60	GC12M052897	4.90648	https://www.genecards.org/cgi-bin/carddisp.pl?gene=KRT8
USP7	Ubiquitin Specific Peptidase 7	Protein Coding	Q93009	62	GC16M008892	4.90298	https://www.genecards.org/cgi-bin/carddisp.pl?gene=USP7
SETX	Senataxin	Protein Coding	Q7Z333	54	GC09M132261	4.90211	https://www.genecards.org/cgi-bin/carddisp.pl?gene=SETX
GDNF	Glial Cell Derived Neurotrophic Factor	Protein Coding	P39905	62	GC05M037812	4.90026	https://www.genecards.org/cgi-bin/carddisp.pl?gene=GDNF
SHH	Sonic Hedgehog Signaling Molecule	Protein Coding	Q15465	63	GC07M155799	4.8862	https://www.genecards.org/cgi-bin/carddisp.pl?gene=SHH
MTF1	Metal Regulatory Transcription Factor 1	Protein Coding	Q14872	52	GC01M037810	4.8816	https://www.genecards.org/cgi-bin/carddisp.pl?gene=MTF1
NOX3	NADPH Oxidase 3	Protein Coding	Q9HBY0	55	GC06M155395	4.87891	https://www.genecards.org/cgi-bin/carddisp.pl?gene=NOX3
FANCD2	FA Complementation Group D2	Protein Coding	Q9BXW9	60	GC03P010026	4.86284	https://www.genecards.org/cgi-bin/carddisp.pl?gene=FANCD2
AAAS	Aladin WD Repeat Nucleoporin	Protein Coding	Q9NRG9	51	GC12M053307	4.86284	https://www.genecards.org/cgi-bin/carddisp.pl?gene=AAAS
ENTPD7	Ectonucleoside Triphosphate Diphosphohydrolase 7	Protein Coding	Q9NQZ7	44	GC10P099659	4.86187	https://www.genecards.org/cgi-bin/carddisp.pl?gene=ENTPD7
MAFK	MAF BZIP Transcription Factor K	Protein Coding	O60675	47	GC07P018839	4.86098	https://www.genecards.org/cgi-bin/carddisp.pl?gene=MAFK
TBXA2R	Thromboxane A2 Receptor	Protein Coding	P21731	63	GC19M003594	4.8608	https://www.genecards.org/cgi-bin/carddisp.pl?gene=TBXA2R
KNG1	Kininogen 1	Protein Coding	P01042	61	GC03P186717	4.85523	https://www.genecards.org/cgi-bin/carddisp.pl?gene=KNG1
RB1	RB Transcriptional Corepressor 1	Protein Coding	P06400	61	GC13P048303	4.85462	https://www.genecards.org/cgi-bin/carddisp.pl?gene=RB1
ERCC1	ERCC Excision Repair 1, Endonuclease Non-Catalytic Subunit	Protein Coding	P07992	59	GC19M108885	4.84255	https://www.genecards.org/cgi-bin/carddisp.pl?gene=ERCC1
BIRC5	Baculoviral IAP Repeat Containing 5	Protein Coding	O15392	58	GC17P078214	4.8409	https://www.genecards.org/cgi-bin/carddisp.pl?gene=BIRC5
CCL4	C-C Motif Chemokine Ligand 4	Protein Coding	P13236	52	GC17P036103	4.83733	https://www.genecards.org/cgi-bin/carddisp.pl?gene=CCL4
MDM4	MDM4 Regulator Of P53	Protein Coding	O15151	59	GC01P204516	4.83364	https://www.genecards.org/cgi-bin/carddisp.pl?gene=MDM4
SORCS2	Sortilin Related VPS10 Domain Containing Receptor 2	Protein Coding	Q96PQ0	48	GC04P029812	4.8321	https://www.genecards.org/cgi-bin/carddisp.pl?gene=SORCS2
TRPC6	Transient Receptor Potential Cation Channel Subfamily C Member 6	Protein Coding	Q9Y210	62	GC11M101451	4.82672	https://www.genecards.org/cgi-bin/carddisp.pl?gene=TRPC6
ARG2	Arginase 2	Protein Coding	P78540	59	GC14P067619	4.82575	https://www.genecards.org/cgi-bin/carddisp.pl?gene=ARG2
APOA2	Apolipoprotein A2	Protein Coding	P02652	58	GC01M161222	4.82575	https://www.genecards.org/cgi-bin/carddisp.pl?gene=APOA2
FDXR	Ferredoxin Reductase	Protein Coding	P22570	58	GC17M074862	4.82181	https://www.genecards.org/cgi-bin/carddisp.pl?gene=FDXR
ADCYAP1	Adenylate Cyclase Activating Polypeptide 1	Protein Coding	P18509	55	GC18P000895	4.82137	https://www.genecards.org/cgi-bin/carddisp.pl?gene=ADCYAP1
MRAS	Muscle RAS Oncogene Homolog	Protein Coding	O14807	57	GC03P138347	4.81845	https://www.genecards.org/cgi-bin/carddisp.pl?gene=MRAS
RPS6KA4	Ribosomal Protein S6 Kinase A4	Protein Coding	O75676	57	GC11P107697	4.81845	https://www.genecards.org/cgi-bin/carddisp.pl?gene=RPS6KA4
PPP3R1	Protein Phosphatase 3 Regulatory Subunit B, Alpha	Protein Coding	P63098	56	GC02M068143	4.81845	https://www.genecards.org/cgi-bin/carddisp.pl?gene=PPP3R1
CAMK1	Calcium/Calmodulin Dependent Protein Kinase I	Protein Coding	Q14012	54	GC03M009774	4.81845	https://www.genecards.org/cgi-bin/carddisp.pl?gene=CAMK1
CAMKK1	Calcium/Calmodulin Dependent Protein Kinase Kinase 1	Protein Coding	Q8N5S9	53	GC17M003860	4.81845	https://www.genecards.org/cgi-bin/carddisp.pl?gene=CAMKK1
BMF	Bcl2 Modifying Factor	Protein Coding	Q96LC9	50	GC15M040087	4.81845	https://www.genecards.org/cgi-bin/carddisp.pl?gene=BMF
PPM1L	Protein Phosphatase, Mg2+/Mn2+ Dependent 1L	Protein Coding	Q5SGD2	47	GC03P160755	4.81845	https://www.genecards.org/cgi-bin/carddisp.pl?gene=PPM1L
HEBP2	Heme Binding Protein 2	Protein Coding	Q9Y5Z4	41	GC06P138403	4.81566	https://www.genecards.org/cgi-bin/carddisp.pl?gene=HEBP2
TH	Tyrosine Hydroxylase	Protein Coding	P07101	63	GC11M002163	4.81124	https://www.genecards.org/cgi-bin/carddisp.pl?gene=TH
DPP4	Dipeptidyl Peptidase 4	Protein Coding	P27487	62	GC02M161992	4.81124	https://www.genecards.org/cgi-bin/carddisp.pl?gene=DPP4
GSTK1	Glutathione S-Transferase Kappa 1	Protein Coding	Q9Y2Q3	51	GC07P165859	4.81032	https://www.genecards.org/cgi-bin/carddisp.pl?gene=GSTK1
CDH1	Cadherin 1	Protein Coding	P12830	62	GC16P068737	4.80266	https://www.genecards.org/cgi-bin/carddisp.pl?gene=CDH1
CTSB	Cathepsin B	Protein Coding	P07858	64	GC08M011842	4.80234	https://www.genecards.org/cgi-bin/carddisp.pl?gene=CTSB
CCN2	Cellular Communication Network Factor 2	Protein Coding	P29279	58	GC06M131948	4.80066	https://www.genecards.org/cgi-bin/carddisp.pl?gene=CCN2
FYN	FYN Proto-Oncogene, Src Family Tyrosine Kinase	Protein Coding	P06241	60	GC06M111660	4.80008	https://www.genecards.org/cgi-bin/carddisp.pl?gene=FYN
SLC23A1	Solute Carrier Family 23 Member 1	Protein Coding	Q9UHI7	50	GC05M139367	4.79516	https://www.genecards.org/cgi-bin/carddisp.pl?gene=SLC23A1
C11orf65	Chromosome 11 Open Reading Frame 65	Protein Coding	Q8NCR3	42	GC11M108308	4.79469	https://www.genecards.org/cgi-bin/carddisp.pl?gene=C11orf65
RAD51C	RAD51 Paralog C	Protein Coding	O43502	57	GC17P058692	4.79468	https://www.genecards.org/cgi-bin/carddisp.pl?gene=RAD51C
POR	Cytochrome P450 Oxidoreductase	Protein Coding	P16435	61	GC07P075899	4.7929	https://www.genecards.org/cgi-bin/carddisp.pl?gene=POR
GHRL	Ghrelin And Obestatin Prepropeptide	Protein Coding	Q9UBU3	54	GC03M010285	4.7929	https://www.genecards.org/cgi-bin/carddisp.pl?gene=GHRL
SLC40A1	Solute Carrier Family 40 Member 1	Protein Coding	Q9NP59	61	GC02M189560	4.78184	https://www.genecards.org/cgi-bin/carddisp.pl?gene=SLC40A1
MUC1	Mucin 1, Cell Surface Associated	Protein Coding	P15941	61	GC01M155185	4.78071	https://www.genecards.org/cgi-bin/carddisp.pl?gene=MUC1
NDUFAF2	NADH:Ubiquinone Oxidoreductase Complex Assembly Factor 2	Protein Coding	Q8N183	54	GC05P060945	4.77599	https://www.genecards.org/cgi-bin/carddisp.pl?gene=NDUFAF2
TNFRSF1A	TNF Receptor Superfamily Member 1A	Protein Coding	P19438	62	GC12M006328	4.77511	https://www.genecards.org/cgi-bin/carddisp.pl?gene=TNFRSF1A
CCL5	C-C Motif Chemokine Ligand 5	Protein Coding	P13501	56	GC17M035871	4.77511	https://www.genecards.org/cgi-bin/carddisp.pl?gene=CCL5
NAPRT	Nicotinate Phosphoribosyltransferase	Protein Coding	Q6XQN6	48	GC08M147336	4.76827	https://www.genecards.org/cgi-bin/carddisp.pl?gene=NAPRT
HDAC6	Histone Deacetylase 6	Protein Coding	Q9UBN7	66	GC0XP048801	4.76795	https://www.genecards.org/cgi-bin/carddisp.pl?gene=HDAC6
CYP1A2	Cytochrome P450 Family 1 Subfamily A Member 2	Protein Coding	P05177	58	GC15P074748	4.76713	https://www.genecards.org/cgi-bin/carddisp.pl?gene=CYP1A2
RHOA	Ras Homolog Family Member A	Protein Coding	P61586	62	GC03M049359	4.76509	https://www.genecards.org/cgi-bin/carddisp.pl?gene=RHOA
SMARCA4	SWI/SNF Related BAF Chromatin Remodeling Complex Subunit ATPase 4	Protein Coding	P51532	64	GC19P151807	4.76195	https://www.genecards.org/cgi-bin/carddisp.pl?gene=SMARCA4
BCO2	Beta-Carotene Oxygenase 2	Protein Coding	Q9BYV7	51	GC11P112175	4.76083	https://www.genecards.org/cgi-bin/carddisp.pl?gene=BCO2
TNFSF10	TNF Superfamily Member 10	Protein Coding	P50591	58	GC03M172505	4.74427	https://www.genecards.org/cgi-bin/carddisp.pl?gene=TNFSF10
TIA1	TIA1 Cytotoxic Granule Associated RNA Binding Protein	Protein Coding	P31483	54	GC02M070209	4.74204	https://www.genecards.org/cgi-bin/carddisp.pl?gene=TIA1
CDK2	Cyclin Dependent Kinase 2	Protein Coding	P24941	64	GC12P055966	4.74002	https://www.genecards.org/cgi-bin/carddisp.pl?gene=CDK2
CPT1A	Carnitine Palmitoyltransferase 1A	Protein Coding	P50416	61	GC11M068754	4.73369	https://www.genecards.org/cgi-bin/carddisp.pl?gene=CPT1A
CS	Citrate Synthase	Protein Coding	O75390	58	GC12M056271	4.73059	https://www.genecards.org/cgi-bin/carddisp.pl?gene=CS
APAF1	Apoptotic Peptidase Activating Factor 1	Protein Coding	O14727	60	GC12P098645	4.73035	https://www.genecards.org/cgi-bin/carddisp.pl?gene=APAF1
SELENOK	Selenoprotein K	Protein Coding	Q9Y6D0	40	GC03M053884	4.72756	https://www.genecards.org/cgi-bin/carddisp.pl?gene=SELENOK
STAT1	Signal Transducer And Activator Of Transcription 1	Protein Coding	P42224	65	GC02M190908	4.72699	https://www.genecards.org/cgi-bin/carddisp.pl?gene=STAT1
RBM11	RNA Binding Motif Protein 11	Protein Coding	P57052	40	GC21P014216	4.7203	https://www.genecards.org/cgi-bin/carddisp.pl?gene=RBM11
DNAJB1	DnaJ Heat Shock Protein Family (Hsp40) Member B1	Protein Coding	P25685	57	GC19M108265	4.71978	https://www.genecards.org/cgi-bin/carddisp.pl?gene=DNAJB1
MECP2	Methyl-CpG Binding Protein 2	Protein Coding	P51608	60	GC0XM154021	4.71928	https://www.genecards.org/cgi-bin/carddisp.pl?gene=MECP2
SIVA1	SIVA1 Apoptosis Inducing Factor	Protein Coding	O15304	43	GC14P104753	4.71037	https://www.genecards.org/cgi-bin/carddisp.pl?gene=SIVA1
HBEGF	Heparin Binding EGF Like Growth Factor	Protein Coding	Q99075	57	GC05M140332	4.71009	https://www.genecards.org/cgi-bin/carddisp.pl?gene=HBEGF
HDAC4	Histone Deacetylase 4	Protein Coding	P56524	65	GC02M239048	4.69183	https://www.genecards.org/cgi-bin/carddisp.pl?gene=HDAC4
NR4A1	Nuclear Receptor Subfamily 4 Group A Member 1	Protein Coding	P22736	60	GC12P052022	4.69178	https://www.genecards.org/cgi-bin/carddisp.pl?gene=NR4A1
ACADS	Acyl-CoA Dehydrogenase Short Chain	Protein Coding	P16219	58	GC12P138900	4.69145	https://www.genecards.org/cgi-bin/carddisp.pl?gene=ACADS
ADAM17	ADAM Metallopeptidase Domain 17	Protein Coding	P78536	64	GC02M009488	4.69133	https://www.genecards.org/cgi-bin/carddisp.pl?gene=ADAM17
IFNA1	Interferon Alpha 1	Protein Coding	P01562	51	GC09P021955	4.69103	https://www.genecards.org/cgi-bin/carddisp.pl?gene=IFNA1
BANF1	Barrier To Autointegration Nuclear Assembly Factor 1	Protein Coding	O75531	55	GC11P066002	4.68299	https://www.genecards.org/cgi-bin/carddisp.pl?gene=BANF1
PSEN2	Presenilin 2	Protein Coding	P49810	63	GC01P226870	4.68216	https://www.genecards.org/cgi-bin/carddisp.pl?gene=PSEN2
RRM2B	Ribonucleotide Reductase Regulatory TP53 Inducible Subunit M2B	Protein Coding	Q7LG56	61	GC08M102204	4.66744	https://www.genecards.org/cgi-bin/carddisp.pl?gene=RRM2B
DRD2	Dopamine Receptor D2	Protein Coding	P14416	62	GC11M113409	4.66591	https://www.genecards.org/cgi-bin/carddisp.pl?gene=DRD2
CHEK1	Checkpoint Kinase 1	Protein Coding	O14757	65	GC11P125625	4.65909	https://www.genecards.org/cgi-bin/carddisp.pl?gene=CHEK1
FUS	FUS RNA Binding Protein	Protein Coding	P35637	58	GC16P031180	4.65156	https://www.genecards.org/cgi-bin/carddisp.pl?gene=FUS
ATG7	Autophagy Related 7	Protein Coding	O95352	55	GC03P027034	4.63835	https://www.genecards.org/cgi-bin/carddisp.pl?gene=ATG7
TRPV1	Transient Receptor Potential Cation Channel Subfamily V Member 1	Protein Coding	Q8NER1	61	GC17M003565	4.63797	https://www.genecards.org/cgi-bin/carddisp.pl?gene=TRPV1
NUP62	Nucleoporin 62	Protein Coding	P37198	58	GC19M049906	4.63407	https://www.genecards.org/cgi-bin/carddisp.pl?gene=NUP62
MAPK8IP1	Mitogen-Activated Protein Kinase 8 Interacting Protein 1	Protein Coding	Q9UQF2	57	GC11P049036	4.63217	https://www.genecards.org/cgi-bin/carddisp.pl?gene=MAPK8IP1
PSMB5	Proteasome 20S Subunit Beta 5	Protein Coding	P28074	57	GC14M023016	4.61609	https://www.genecards.org/cgi-bin/carddisp.pl?gene=PSMB5
PAK2	P21 (RAC1) Activated Kinase 2	Protein Coding	Q13177	59	GC03P196739	4.61595	https://www.genecards.org/cgi-bin/carddisp.pl?gene=PAK2
MC1R	Melanocortin 1 Receptor	Protein Coding	Q01726	60	GC16P089912	4.61466	https://www.genecards.org/cgi-bin/carddisp.pl?gene=MC1R
SLC1A2	Solute Carrier Family 1 Member 2	Protein Coding	P43004	62	GC11M035281	4.6138	https://www.genecards.org/cgi-bin/carddisp.pl?gene=SLC1A2
FTMT	Ferritin Mitochondrial	Protein Coding	Q8N4E7	50	GC05P121851	4.60357	https://www.genecards.org/cgi-bin/carddisp.pl?gene=FTMT
NAT2	N-Acetyltransferase 2	Protein Coding	P11245	57	GC08P018391	4.60309	https://www.genecards.org/cgi-bin/carddisp.pl?gene=NAT2
FANCC	FA Complementation Group C	Protein Coding	Q00597	60	GC09M095099	4.60186	https://www.genecards.org/cgi-bin/carddisp.pl?gene=FANCC
FH	Fumarate Hydratase	Protein Coding	P07954	59	GC01M241499	4.59687	https://www.genecards.org/cgi-bin/carddisp.pl?gene=FH
SLPI	Secretory Leukocyte Peptidase Inhibitor	Protein Coding	P03973	53	GC20M045252	4.59331	https://www.genecards.org/cgi-bin/carddisp.pl?gene=SLPI
MAP3K1	Mitogen-Activated Protein Kinase Kinase Kinase 1	Protein Coding	Q13233	63	GC05P056815	4.59319	https://www.genecards.org/cgi-bin/carddisp.pl?gene=MAP3K1
NDUFAB1	NADH:Ubiquinone Oxidoreductase Subunit AB1	Protein Coding	O14561	54	GC16M050692	4.59319	https://www.genecards.org/cgi-bin/carddisp.pl?gene=NDUFAB1
ADNP2	ADNP Homeobox 2	Protein Coding	Q6IQ32	44	GC18P080109	4.5882	https://www.genecards.org/cgi-bin/carddisp.pl?gene=ADNP2
CYRIB	CYFIP Related Rac1 Interactor B	Protein Coding	Q9NUQ9	44	GC08M137642	4.5882	https://www.genecards.org/cgi-bin/carddisp.pl?gene=CYRIB
EIF1AD	Eukaryotic Translation Initiation Factor 1A Domain Containing	Protein Coding	Q8N9N8	41	GC11M065996	4.5882	https://www.genecards.org/cgi-bin/carddisp.pl?gene=EIF1AD
SLC1A3	Solute Carrier Family 1 Member 3	Protein Coding	P43003	62	GC05P036736	4.58321	https://www.genecards.org/cgi-bin/carddisp.pl?gene=SLC1A3
NDUFS2	NADH:Ubiquinone Oxidoreductase Core Subunit S2	Protein Coding	O75306	57	GC01P161197	4.58321	https://www.genecards.org/cgi-bin/carddisp.pl?gene=NDUFS2
TP63	Tumor Protein P63	Protein Coding	Q9H3D4	58	GC03P189598	4.56983	https://www.genecards.org/cgi-bin/carddisp.pl?gene=TP63
HSPB2	Heat Shock Protein Family B (Small) Member 2	Protein Coding	Q16082	51	GC11P113461	4.56926	https://www.genecards.org/cgi-bin/carddisp.pl?gene=HSPB2
HMGCR	3-Hydroxy-3-Methylglutaryl-CoA Reductase	Protein Coding	P04035	61	GC05P075336	4.56725	https://www.genecards.org/cgi-bin/carddisp.pl?gene=HMGCR
PSMA7	Proteasome 20S Subunit Alpha 7	Protein Coding	O14818	57	GC20M062136	4.56418	https://www.genecards.org/cgi-bin/carddisp.pl?gene=PSMA7
LIG3	DNA Ligase 3	Protein Coding	P49916	58	GC17P034980	4.56368	https://www.genecards.org/cgi-bin/carddisp.pl?gene=LIG3
EIF2AK1	Eukaryotic Translation Initiation Factor 2 Alpha Kinase 1	Protein Coding	Q9BQI3	57	GC07M006022	4.56151	https://www.genecards.org/cgi-bin/carddisp.pl?gene=EIF2AK1
PDIA3	Protein Disulfide Isomerase Family A Member 3	Protein Coding	P30101	57	GC15P043746	4.55232	https://www.genecards.org/cgi-bin/carddisp.pl?gene=PDIA3
MAP4K4	Mitogen-Activated Protein Kinase Kinase Kinase Kinase 4	Protein Coding	O95819	59	GC02P101696	4.55106	https://www.genecards.org/cgi-bin/carddisp.pl?gene=MAP4K4
ALDH1A1	Aldehyde Dehydrogenase 1 Family Member A1	Protein Coding	P00352	60	GC09M072900	4.54753	https://www.genecards.org/cgi-bin/carddisp.pl?gene=ALDH1A1
FANCG	FA Complementation Group G	Protein Coding	O15287	57	GC09M035073	4.54544	https://www.genecards.org/cgi-bin/carddisp.pl?gene=FANCG
CREBBP	CREB Binding Protein	Protein Coding	Q92793	67	GC16M049995	4.54104	https://www.genecards.org/cgi-bin/carddisp.pl?gene=CREBBP
CEBPB	CCAAT Enhancer Binding Protein Beta	Protein Coding	P17676	58	GC20P050190	4.54104	https://www.genecards.org/cgi-bin/carddisp.pl?gene=CEBPB
GLS	Glutaminase	Protein Coding	O94925	62	GC02P190880	4.54013	https://www.genecards.org/cgi-bin/carddisp.pl?gene=GLS
SDHC	Succinate Dehydrogenase Complex Subunit C	Protein Coding	Q99643	55	GC01P161314	4.53746	https://www.genecards.org/cgi-bin/carddisp.pl?gene=SDHC
CD40	CD40 Molecule	Protein Coding	P25942	63	GC20P046118	4.53405	https://www.genecards.org/cgi-bin/carddisp.pl?gene=CD40
RAD50	RAD50 Double Strand Break Repair Protein	Protein Coding	Q92878	62	GC05P132556	4.5205	https://www.genecards.org/cgi-bin/carddisp.pl?gene=RAD50
NPY	Neuropeptide Y	Protein Coding	P01303	58	GC07P024850	4.51955	https://www.genecards.org/cgi-bin/carddisp.pl?gene=NPY
FBXO32	F-Box Protein 32	Protein Coding	Q969P5	53	GC08M123640	4.51955	https://www.genecards.org/cgi-bin/carddisp.pl?gene=FBXO32
PIM1	Pim-1 Proto-Oncogene, Serine/Threonine Kinase	Protein Coding	P11309	62	GC06P182028	4.51928	https://www.genecards.org/cgi-bin/carddisp.pl?gene=PIM1
GCH1	GTP Cyclohydrolase 1	Protein Coding	P30793	60	GC14M054842	4.51635	https://www.genecards.org/cgi-bin/carddisp.pl?gene=GCH1
CTSS	Cathepsin S	Protein Coding	P25774	58	GC01M150730	4.50783	https://www.genecards.org/cgi-bin/carddisp.pl?gene=CTSS
TSPO	Translocator Protein	Protein Coding	B1AH88	58	GC22P043151	4.50393	https://www.genecards.org/cgi-bin/carddisp.pl?gene=TSPO
REG3A	Regenerating Family Member 3 Alpha	Protein Coding	Q06141	48	GC02M079157	4.50384	https://www.genecards.org/cgi-bin/carddisp.pl?gene=REG3A
TLR3	Toll Like Receptor 3	Protein Coding	O15455	64	GC04P186059	4.50179	https://www.genecards.org/cgi-bin/carddisp.pl?gene=TLR3
NCF1	Neutrophil Cytosolic Factor 1	Protein Coding	P14598	60	GC07P095211	4.49955	https://www.genecards.org/cgi-bin/carddisp.pl?gene=NCF1
GPX6	Glutathione Peroxidase 6	Protein Coding	P59796	47	GC06M028503	4.49894	https://www.genecards.org/cgi-bin/carddisp.pl?gene=GPX6
OPA1	OPA1 Mitochondrial Dynamin Like GTPase	Protein Coding	O60313	57	GC03P193594	4.49776	https://www.genecards.org/cgi-bin/carddisp.pl?gene=OPA1
FGF21	Fibroblast Growth Factor 21	Protein Coding	Q9NSA1	52	GC19P152833	4.49647	https://www.genecards.org/cgi-bin/carddisp.pl?gene=FGF21
ITGB3	Integrin Subunit Beta 3	Protein Coding	P05106	65	GC17P155043	4.49388	https://www.genecards.org/cgi-bin/carddisp.pl?gene=ITGB3
MEAK7	MTOR Associated Protein, Eak-7 Homolog	Protein Coding	Q6P9B6	40	GC16M084476	4.49019	https://www.genecards.org/cgi-bin/carddisp.pl?gene=MEAK7
NDUFA9	NADH:Ubiquinone Oxidoreductase Subunit A9	Protein Coding	Q16795	55	GC12P004649	4.4883	https://www.genecards.org/cgi-bin/carddisp.pl?gene=NDUFA9
GFER	Growth Factor, Augmenter Of Liver Regeneration	Protein Coding	P55789	58	GC16P001984	4.48313	https://www.genecards.org/cgi-bin/carddisp.pl?gene=GFER
VHL	Von Hippel-Lindau Tumor Suppressor	Protein Coding	P40337	60	GC03P027018	4.47972	https://www.genecards.org/cgi-bin/carddisp.pl?gene=VHL
NR1H2	Nuclear Receptor Subfamily 1 Group H Member 2	Protein Coding	P55055	59	GC19P050329	4.47972	https://www.genecards.org/cgi-bin/carddisp.pl?gene=NR1H2
RCC2	Regulator Of Chromosome Condensation 2	Protein Coding	Q9P258	45	GC01M017406	4.47964	https://www.genecards.org/cgi-bin/carddisp.pl?gene=RCC2
MPST	Mercaptopyruvate Sulfurtransferase	Protein Coding	P25325	52	GC22P037019	4.47459	https://www.genecards.org/cgi-bin/carddisp.pl?gene=MPST
NAT1	N-Acetyltransferase 1	Protein Coding	P18440	57	GC08P018183	4.47242	https://www.genecards.org/cgi-bin/carddisp.pl?gene=NAT1
F2	Coagulation Factor II, Thrombin	Protein Coding	P00734	63	GC11P049059	4.46825	https://www.genecards.org/cgi-bin/carddisp.pl?gene=F2
BTRC	Beta-Transducin Repeat Containing E3 Ubiquitin Protein Ligase	Protein Coding	Q9Y297	57	GC10P101354	4.46825	https://www.genecards.org/cgi-bin/carddisp.pl?gene=BTRC
GSTA3	Glutathione S-Transferase Alpha 3	Protein Coding	Q16772	51	GC06M052896	4.46825	https://www.genecards.org/cgi-bin/carddisp.pl?gene=GSTA3
CHD6	Chromodomain Helicase DNA Binding Protein 6	Protein Coding	Q8TD26	50	GC20M041402	4.4602	https://www.genecards.org/cgi-bin/carddisp.pl?gene=CHD6
DIABLO	Diablo IAP-Binding Mitochondrial Protein	Protein Coding	Q9NR28	60	GC12M124699	4.45636	https://www.genecards.org/cgi-bin/carddisp.pl?gene=DIABLO
HBA1	Hemoglobin Subunit Alpha 1	Protein Coding	P69905	56	GC16P120095	4.45075	https://www.genecards.org/cgi-bin/carddisp.pl?gene=HBA1
RAN	RAN, Member RAS Oncogene Family	Protein Coding	P62826	56	GC12P139078	4.45075	https://www.genecards.org/cgi-bin/carddisp.pl?gene=RAN
DDIT4	DNA Damage Inducible Transcript 4	Protein Coding	Q9NX09	55	GC10P072273	4.45045	https://www.genecards.org/cgi-bin/carddisp.pl?gene=DDIT4
KRT1	Keratin 1	Protein Coding	P04264	60	GC12M052674	4.44488	https://www.genecards.org/cgi-bin/carddisp.pl?gene=KRT1
TP53INP1	Tumor Protein P53 Inducible Nuclear Protein 1	Protein Coding	Q96A56	49	GC08M094925	4.44283	https://www.genecards.org/cgi-bin/carddisp.pl?gene=TP53INP1
NPPA	Natriuretic Peptide A	Protein Coding	P01160	57	GC01M022465	4.43983	https://www.genecards.org/cgi-bin/carddisp.pl?gene=NPPA
TYRP1	Tyrosinase Related Protein 1	Protein Coding	P17643	58	GC09P012683	4.43367	https://www.genecards.org/cgi-bin/carddisp.pl?gene=TYRP1
PIK3CB	Phosphatidylinositol-4,5-Bisphosphate 3-Kinase Catalytic Subunit Beta	Protein Coding	P42338	61	GC03M138652	4.43185	https://www.genecards.org/cgi-bin/carddisp.pl?gene=PIK3CB
EZR	Ezrin	Protein Coding	P15311	59	GC06M158765	4.4264	https://www.genecards.org/cgi-bin/carddisp.pl?gene=EZR
CHRM2	Cholinergic Receptor Muscarinic 2	Protein Coding	P08172	61	GC07P136868	4.42585	https://www.genecards.org/cgi-bin/carddisp.pl?gene=CHRM2
RAD51	RAD51 Recombinase	Protein Coding	Q06609	65	GC15P040694	4.42446	https://www.genecards.org/cgi-bin/carddisp.pl?gene=RAD51
UNG	Uracil DNA Glycosylase	Protein Coding	P13051	59	GC12P109097	4.41851	https://www.genecards.org/cgi-bin/carddisp.pl?gene=UNG
ARG1	Arginase 1	Protein Coding	P05089	62	GC06P183096	4.41625	https://www.genecards.org/cgi-bin/carddisp.pl?gene=ARG1
SLC6A6	Solute Carrier Family 6 Member 6	Protein Coding	P31641	58	GC03P014402	4.41281	https://www.genecards.org/cgi-bin/carddisp.pl?gene=SLC6A6
HUWE1	HECT, UBA And WWE Domain Containing E3 Ubiquitin Protein Ligase 1	Protein Coding	Q7Z6Z7	60	GC0XM053532	4.40937	https://www.genecards.org/cgi-bin/carddisp.pl?gene=HUWE1
EIF4EBP1	Eukaryotic Translation Initiation Factor 4E Binding Protein 1	Protein Coding	Q13541	59	GC08P044783	4.40925	https://www.genecards.org/cgi-bin/carddisp.pl?gene=EIF4EBP1
PTPN6	Protein Tyrosine Phosphatase Non-Receptor Type 6	Protein Coding	P29350	62	GC12P074082	4.40856	https://www.genecards.org/cgi-bin/carddisp.pl?gene=PTPN6
SERPINA4	Serpin Family A Member 4	Protein Coding	P29622	54	GC14P094561	4.40856	https://www.genecards.org/cgi-bin/carddisp.pl?gene=SERPINA4
NDUFS8	NADH:Ubiquinone Oxidoreductase Core Subunit S8	Protein Coding	O00217	57	GC11P068030	4.40632	https://www.genecards.org/cgi-bin/carddisp.pl?gene=NDUFS8
MAFA	MAF BZIP Transcription Factor A	Protein Coding	Q8NHW3	53	GC08M143419	4.40632	https://www.genecards.org/cgi-bin/carddisp.pl?gene=MAFA
NDUFC2	NADH:Ubiquinone Oxidoreductase Subunit C2	Protein Coding	O95298	52	GC11M078068	4.40632	https://www.genecards.org/cgi-bin/carddisp.pl?gene=NDUFC2
ERCC5	ERCC Excision Repair 5, Endonuclease	Protein Coding	P28715	58	GC13P102845	4.4045	https://www.genecards.org/cgi-bin/carddisp.pl?gene=ERCC5
MT-CO1	Mitochondrially Encoded Cytochrome C Oxidase I	Protein Coding	P00395	47	GCMTP005906	4.40156	https://www.genecards.org/cgi-bin/carddisp.pl?gene=MT-CO1
MGAT3	Beta-1,4-Mannosyl-Glycoprotein 4-Beta-N-Acetylglucosaminyltransferase	Protein Coding	Q09327	50	GC22P092183	4.40016	https://www.genecards.org/cgi-bin/carddisp.pl?gene=MGAT3
IL17A	Interleukin 17A	Protein Coding	Q16552	55	GC06P052186	4.39846	https://www.genecards.org/cgi-bin/carddisp.pl?gene=IL17A
ITIH4	Inter-Alpha-Trypsin Inhibitor Heavy Chain 4	Protein Coding	Q14624	55	GC03M052812	4.39846	https://www.genecards.org/cgi-bin/carddisp.pl?gene=ITIH4
PIN1	Peptidylprolyl Cis/Trans Isomerase, NIMA-Interacting 1	Protein Coding	Q13526	60	GC19P009835	4.39817	https://www.genecards.org/cgi-bin/carddisp.pl?gene=PIN1
ABCA1	ATP Binding Cassette Subfamily A Member 1	Protein Coding	O95477	62	GC09M104781	4.39728	https://www.genecards.org/cgi-bin/carddisp.pl?gene=ABCA1
RYR1	Ryanodine Receptor 1	Protein Coding	P21817	62	GC19P152460	4.39728	https://www.genecards.org/cgi-bin/carddisp.pl?gene=RYR1
GRB2	Growth Factor Receptor Bound Protein 2	Protein Coding	P62993	60	GC17M075318	4.39328	https://www.genecards.org/cgi-bin/carddisp.pl?gene=GRB2
RBBP7	RB Binding Protein 7, Chromatin Remodeling Factor	Protein Coding	Q16576	52	GC0XM016839	4.39195	https://www.genecards.org/cgi-bin/carddisp.pl?gene=RBBP7
WRN	WRN RecQ Like Helicase	Protein Coding	Q14191	60	GC08P031033	4.38812	https://www.genecards.org/cgi-bin/carddisp.pl?gene=WRN
NDUFB8	NADH:Ubiquinone Oxidoreductase Subunit B8	Protein Coding	O95169	55	GC10M100523	4.38627	https://www.genecards.org/cgi-bin/carddisp.pl?gene=NDUFB8
HSPA6	Heat Shock Protein Family A (Hsp70) Member 6	Protein Coding	P17066	52	GC01P161524	4.38627	https://www.genecards.org/cgi-bin/carddisp.pl?gene=HSPA6
GCG	Glucagon	Protein Coding	P01275	55	GC02M162142	4.37538	https://www.genecards.org/cgi-bin/carddisp.pl?gene=GCG
BBC3	BCL2 Binding Component 3	Protein Coding	Q96PG8	53	GC19M047220	4.36991	https://www.genecards.org/cgi-bin/carddisp.pl?gene=BBC3
GSTA5	Glutathione S-Transferase Alpha 5	Protein Coding	Q7RTV2	45	GC06M052831	4.36565	https://www.genecards.org/cgi-bin/carddisp.pl?gene=GSTA5
PTX3	Pentraxin 3	Protein Coding	P26022	55	GC03P157436	4.36379	https://www.genecards.org/cgi-bin/carddisp.pl?gene=PTX3
MT-ATP6	Mitochondrially Encoded ATP Synthase Membrane Subunit 6	Protein Coding	P00846	44	GCMTP008531	4.36168	https://www.genecards.org/cgi-bin/carddisp.pl?gene=MT-ATP6
IL4	Interleukin 4	Protein Coding	P05112	59	GC05P132673	4.35838	https://www.genecards.org/cgi-bin/carddisp.pl?gene=IL4
FBXO22	F-Box Protein 22	Protein Coding	Q8NEZ5	40	GC15P075903	4.35591	https://www.genecards.org/cgi-bin/carddisp.pl?gene=FBXO22
ST3GAL4	ST3 Beta-Galactoside Alpha-2,3-Sialyltransferase 4	Protein Coding	Q11206	56	GC11P126355	4.35261	https://www.genecards.org/cgi-bin/carddisp.pl?gene=ST3GAL4
NR1I2	Nuclear Receptor Subfamily 1 Group I Member 2	Protein Coding	O75469	55	GC03P119780	4.35261	https://www.genecards.org/cgi-bin/carddisp.pl?gene=NR1I2
GADD45A	Growth Arrest And DNA Damage Inducible Alpha	Protein Coding	P24522	55	GC01P067685	4.35208	https://www.genecards.org/cgi-bin/carddisp.pl?gene=GADD45A
FN1	Fibronectin 1	Protein Coding	P02751	63	GC02M215360	4.35193	https://www.genecards.org/cgi-bin/carddisp.pl?gene=FN1
ZNF622	Zinc Finger Protein 622	Protein Coding	Q969S3	43	GC05M016451	4.34954	https://www.genecards.org/cgi-bin/carddisp.pl?gene=ZNF622
AK4	Adenylate Kinase 4	Protein Coding	P27144	50	GC01P065147	4.33839	https://www.genecards.org/cgi-bin/carddisp.pl?gene=AK4
IDE	Insulin Degrading Enzyme	Protein Coding	P14735	61	GC10M092451	4.33517	https://www.genecards.org/cgi-bin/carddisp.pl?gene=IDE
STK3	Serine/Threonine Kinase 3	Protein Coding	Q13188	57	GC08M098343	4.33398	https://www.genecards.org/cgi-bin/carddisp.pl?gene=STK3
TNFSF11	TNF Superfamily Member 11	Protein Coding	O14788	62	GC13P042562	4.33138	https://www.genecards.org/cgi-bin/carddisp.pl?gene=TNFSF11
BCL2A1	BCL2 Related Protein A1	Protein Coding	Q16548	53	GC15M162933	4.32933	https://www.genecards.org/cgi-bin/carddisp.pl?gene=BCL2A1
H2AC4	H2A Clustered Histone 4	Protein Coding	P04908	44	GC06M106107	4.3266	https://www.genecards.org/cgi-bin/carddisp.pl?gene=H2AC4
ELN	Elastin	Protein Coding	P15502	56	GC07P074027	4.32311	https://www.genecards.org/cgi-bin/carddisp.pl?gene=ELN
CYLD	CYLD Lysine 63 Deubiquitinase	Protein Coding	Q9NQC7	61	GC16P050742	4.32252	https://www.genecards.org/cgi-bin/carddisp.pl?gene=CYLD
CSNK1D	Casein Kinase 1 Delta	Protein Coding	P48730	62	GC17M082239	4.31564	https://www.genecards.org/cgi-bin/carddisp.pl?gene=CSNK1D
CLTC	Clathrin Heavy Chain	Protein Coding	Q00610	60	GC17P059619	4.31564	https://www.genecards.org/cgi-bin/carddisp.pl?gene=CLTC
NDUFS3	NADH:Ubiquinone Oxidoreductase Core Subunit S3	Protein Coding	O75489	58	GC11P049115	4.31564	https://www.genecards.org/cgi-bin/carddisp.pl?gene=NDUFS3
HSPA1L	Heat Shock Protein Family A (Hsp70) Member 1 Like	Protein Coding	P34931	57	GC06M031809	4.31564	https://www.genecards.org/cgi-bin/carddisp.pl?gene=HSPA1L
F3	Coagulation Factor III, Tissue Factor	Protein Coding	P13726	58	GC01M095040	4.31141	https://www.genecards.org/cgi-bin/carddisp.pl?gene=F3
INPP5D	Inositol Polyphosphate-5-Phosphatase D	Protein Coding	Q92835	60	GC02P233059	4.30598	https://www.genecards.org/cgi-bin/carddisp.pl?gene=INPP5D
CBR1	Carbonyl Reductase 1	Protein Coding	P16152	57	GC21P036069	4.3049	https://www.genecards.org/cgi-bin/carddisp.pl?gene=CBR1
SP3	Sp3 Transcription Factor	Protein Coding	Q02447	55	GC02M173882	4.3049	https://www.genecards.org/cgi-bin/carddisp.pl?gene=SP3
BTK	Bruton Tyrosine Kinase	Protein Coding	Q06187	67	GC0XM101349	4.30486	https://www.genecards.org/cgi-bin/carddisp.pl?gene=BTK
GBA1	Glucosylceramidase Beta 1	Protein Coding	P04062	62	GC01M167453	4.30486	https://www.genecards.org/cgi-bin/carddisp.pl?gene=GBA1
UBE2I	Ubiquitin Conjugating Enzyme E2 I	Protein Coding	P63279	60	GC16P120125	4.30306	https://www.genecards.org/cgi-bin/carddisp.pl?gene=UBE2I
FABP1	Fatty Acid Binding Protein 1	Protein Coding	P07148	55	GC02M088122	4.30145	https://www.genecards.org/cgi-bin/carddisp.pl?gene=FABP1
FKBP4	FKBP Prolyl Isomerase 4	Protein Coding	Q02790	57	GC12P073950	4.3011	https://www.genecards.org/cgi-bin/carddisp.pl?gene=FKBP4
IL12B	Interleukin 12B	Protein Coding	P29460	57	GC05M159314	4.29987	https://www.genecards.org/cgi-bin/carddisp.pl?gene=IL12B
HAO1	Hydroxyacid Oxidase 1	Protein Coding	Q9UJM8	52	GC20M010710	4.29957	https://www.genecards.org/cgi-bin/carddisp.pl?gene=HAO1
NDUFA8	NADH:Ubiquinone Oxidoreductase Subunit A8	Protein Coding	P51970	56	GC09M122132	4.29559	https://www.genecards.org/cgi-bin/carddisp.pl?gene=NDUFA8
NDUFV2	NADH:Ubiquinone Oxidoreductase Core Subunit V2	Protein Coding	P19404	56	GC18P009116	4.29559	https://www.genecards.org/cgi-bin/carddisp.pl?gene=NDUFV2
HSPA2	Heat Shock Protein Family A (Hsp70) Member 2	Protein Coding	P54652	55	GC14P064535	4.29559	https://www.genecards.org/cgi-bin/carddisp.pl?gene=HSPA2
NDUFS6	NADH:Ubiquinone Oxidoreductase Subunit S6	Protein Coding	O75380	55	GC05P001801	4.29559	https://www.genecards.org/cgi-bin/carddisp.pl?gene=NDUFS6
NDUFA7	NADH:Ubiquinone Oxidoreductase Subunit A7	Protein Coding	O95182	50	GC19M008308	4.29559	https://www.genecards.org/cgi-bin/carddisp.pl?gene=NDUFA7
HSPA12A	Heat Shock Protein Family A (Hsp70) Member 12A	Protein Coding	O43301	47	GC10M116671	4.29559	https://www.genecards.org/cgi-bin/carddisp.pl?gene=HSPA12A
RING1	Ring Finger Protein 1	Protein Coding	Q06587	54	GC06P033208	4.28979	https://www.genecards.org/cgi-bin/carddisp.pl?gene=RING1
ENO2	Enolase 2	Protein Coding	P09104	60	GC12P006913	4.28683	https://www.genecards.org/cgi-bin/carddisp.pl?gene=ENO2
ATG4B	Autophagy Related 4B Cysteine Peptidase	Protein Coding	Q9Y4P1	54	GC02P241637	4.2809	https://www.genecards.org/cgi-bin/carddisp.pl?gene=ATG4B
UBE3A	Ubiquitin Protein Ligase E3A	Protein Coding	Q05086	61	GC15M025333	4.2764	https://www.genecards.org/cgi-bin/carddisp.pl?gene=UBE3A
DKC1	Dyskerin Pseudouridine Synthase 1	Protein Coding	O60832	60	GC0XP154762	4.2764	https://www.genecards.org/cgi-bin/carddisp.pl?gene=DKC1
COL1A2	Collagen Type I Alpha 2 Chain	Protein Coding	P08123	61	GC07P094394	4.27498	https://www.genecards.org/cgi-bin/carddisp.pl?gene=COL1A2
HTR2A	5-Hydroxytryptamine Receptor 2A	Protein Coding	P28223	61	GC13M046831	4.27498	https://www.genecards.org/cgi-bin/carddisp.pl?gene=HTR2A
DEGS1	Delta 4-Desaturase, Sphingolipid 1	Protein Coding	O15121	55	GC01P224175	4.27498	https://www.genecards.org/cgi-bin/carddisp.pl?gene=DEGS1
COQ2	Coenzyme Q2, Polyprenyltransferase	Protein Coding	Q96H96	53	GC04M083261	4.27498	https://www.genecards.org/cgi-bin/carddisp.pl?gene=COQ2
WNK1	WNK Lysine Deficient Protein Kinase 1	Protein Coding	Q9H4A3	61	GC12P000857	4.26801	https://www.genecards.org/cgi-bin/carddisp.pl?gene=WNK1
UBR4	Ubiquitin Protein Ligase E3 Component N-Recognin 4	Protein Coding	Q5T4S7	52	GC01M019074	4.26276	https://www.genecards.org/cgi-bin/carddisp.pl?gene=UBR4
AIF1	Allograft Inflammatory Factor 1	Protein Coding	P55008	51	GC06P181892	4.26276	https://www.genecards.org/cgi-bin/carddisp.pl?gene=AIF1
SAA4	Serum Amyloid A4, Constitutive	Protein Coding	P35542	51	GC11M018234	4.26121	https://www.genecards.org/cgi-bin/carddisp.pl?gene=SAA4
THG1L	TRNA-Histidine Guanylyltransferase 1 Like	Protein Coding	Q9NWX6	53	GC05P157731	4.26055	https://www.genecards.org/cgi-bin/carddisp.pl?gene=THG1L
CCL20	C-C Motif Chemokine Ligand 20	Protein Coding	P78556	54	GC02P227846	4.25394	https://www.genecards.org/cgi-bin/carddisp.pl?gene=CCL20
H2BC12L	H2B Clustered Histone 12 Like	Protein Coding	P57053	39	GC21P051038	4.25394	https://www.genecards.org/cgi-bin/carddisp.pl?gene=H2BC12L
CTSH	Cathepsin H	Protein Coding	P09668	58	GC15M162922	4.25375	https://www.genecards.org/cgi-bin/carddisp.pl?gene=CTSH
CTSZ	Cathepsin Z	Protein Coding	Q9UBR2	57	GC20M058999	4.25375	https://www.genecards.org/cgi-bin/carddisp.pl?gene=CTSZ
NDUFB9	NADH:Ubiquinone Oxidoreductase Subunit B9	Protein Coding	Q9Y6M9	57	GC08P124539	4.25375	https://www.genecards.org/cgi-bin/carddisp.pl?gene=NDUFB9
DNAJB2	DnaJ Heat Shock Protein Family (Hsp40) Member B2	Protein Coding	P25686	55	GC02P219279	4.25375	https://www.genecards.org/cgi-bin/carddisp.pl?gene=DNAJB2
NDUFA10	NADH:Ubiquinone Oxidoreductase Subunit A10	Protein Coding	O95299	55	GC02M239893	4.25375	https://www.genecards.org/cgi-bin/carddisp.pl?gene=NDUFA10
NDUFB10	NADH:Ubiquinone Oxidoreductase Subunit B10	Protein Coding	O96000	55	GC16P120164	4.25375	https://www.genecards.org/cgi-bin/carddisp.pl?gene=NDUFB10
NDUFV3	NADH:Ubiquinone Oxidoreductase Subunit V3	Protein Coding	P56181	52	GC21P042879	4.25375	https://www.genecards.org/cgi-bin/carddisp.pl?gene=NDUFV3
NDUFB7	NADH:Ubiquinone Oxidoreductase Subunit B7	Protein Coding	P17568	51	GC19M014566	4.25375	https://www.genecards.org/cgi-bin/carddisp.pl?gene=NDUFB7
NDUFA3	NADH:Ubiquinone Oxidoreductase Subunit A3	Protein Coding	O95167	48	GC19P054102	4.25375	https://www.genecards.org/cgi-bin/carddisp.pl?gene=NDUFA3
NDUFB5	NADH:Ubiquinone Oxidoreductase Subunit B5	Protein Coding	O43674	48	GC03P179604	4.25375	https://www.genecards.org/cgi-bin/carddisp.pl?gene=NDUFB5
SAA2	Serum Amyloid A2	Protein Coding	P0DJI9	48	GC11M018238	4.25375	https://www.genecards.org/cgi-bin/carddisp.pl?gene=SAA2
HSPA12B	Heat Shock Protein Family A (Hsp70) Member 12B	Protein Coding	Q96MM6	40	GC20P010983	4.25375	https://www.genecards.org/cgi-bin/carddisp.pl?gene=HSPA12B
PPIG	Peptidylprolyl Isomerase G	Protein Coding	Q13427	53	GC02P169584	4.2523	https://www.genecards.org/cgi-bin/carddisp.pl?gene=PPIG
ALDH3A2	Aldehyde Dehydrogenase 3 Family Member A2	Protein Coding	P51648	59	GC17P019648	4.252	https://www.genecards.org/cgi-bin/carddisp.pl?gene=ALDH3A2
TOMM70	Translocase Of Outer Mitochondrial Membrane 70	Protein Coding	O94826	51	GC03M100364	4.2509	https://www.genecards.org/cgi-bin/carddisp.pl?gene=TOMM70
PRKDC	Protein Kinase, DNA-Activated, Catalytic Subunit	Protein Coding	P78527	63	GC08M047773	4.24772	https://www.genecards.org/cgi-bin/carddisp.pl?gene=PRKDC
ABCC2	ATP Binding Cassette Subfamily C Member 2	Protein Coding	Q92887	61	GC10P099782	4.24772	https://www.genecards.org/cgi-bin/carddisp.pl?gene=ABCC2
HAX1	HCLS1 Associated Protein X-1	Protein Coding	O00165	55	GC01P176681	4.24772	https://www.genecards.org/cgi-bin/carddisp.pl?gene=HAX1
HACE1	HECT Domain And Ankyrin Repeat Containing E3 Ubiquitin Protein Ligase 1	Protein Coding	Q8IYU2	54	GC06M104728	4.2411	https://www.genecards.org/cgi-bin/carddisp.pl?gene=HACE1
LDLR	Low Density Lipoprotein Receptor	Protein Coding	P01130	64	GC19P151814	4.23931	https://www.genecards.org/cgi-bin/carddisp.pl?gene=LDLR
CD14	CD14 Molecule	Protein Coding	P08571	58	GC05M140631	4.23931	https://www.genecards.org/cgi-bin/carddisp.pl?gene=CD14
UBQLN1	Ubiquilin 1	Protein Coding	Q9UMX0	54	GC09M083659	4.23709	https://www.genecards.org/cgi-bin/carddisp.pl?gene=UBQLN1
DUSP19	Dual Specificity Phosphatase 19	Protein Coding	Q8WTR2	49	GC02P183078	4.23615	https://www.genecards.org/cgi-bin/carddisp.pl?gene=DUSP19
PCK1	Phosphoenolpyruvate Carboxykinase 1	Protein Coding	P35558	60	GC20P057561	4.23572	https://www.genecards.org/cgi-bin/carddisp.pl?gene=PCK1
SELENOW	Selenoprotein W	Protein Coding	P63302	42	GC19P152793	4.2345	https://www.genecards.org/cgi-bin/carddisp.pl?gene=SELENOW
HSD17B10	Hydroxysteroid 17-Beta Dehydrogenase 10	Protein Coding	Q99714	60	GC0XM053431	4.23351	https://www.genecards.org/cgi-bin/carddisp.pl?gene=HSD17B10
SCARB1	Scavenger Receptor Class B Member 1	Protein Coding	Q8WTV0	60	GC12M124776	4.23119	https://www.genecards.org/cgi-bin/carddisp.pl?gene=SCARB1
NONO	Non-POU Domain Containing Octamer Binding	Protein Coding	Q15233	58	GC0XP072017	4.22997	https://www.genecards.org/cgi-bin/carddisp.pl?gene=NONO
NQO2	N-Ribosyldihydronicotinamide:Quinone Dehydrogenase 2	Protein Coding	P16083	58	GC06P009342	4.21938	https://www.genecards.org/cgi-bin/carddisp.pl?gene=NQO2
ACOX1	Acyl-CoA Oxidase 1	Protein Coding	Q15067	58	GC17M075941	4.2161	https://www.genecards.org/cgi-bin/carddisp.pl?gene=ACOX1
ERCC3	ERCC Excision Repair 3, TFIIH Core Complex Helicase Subunit	Protein Coding	P19447	61	GC02M127257	4.21133	https://www.genecards.org/cgi-bin/carddisp.pl?gene=ERCC3
PNPT1	Polyribonucleotide Nucleotidyltransferase 1	Protein Coding	Q8TCS8	57	GC02M055634	4.21133	https://www.genecards.org/cgi-bin/carddisp.pl?gene=PNPT1
MAP3K7	Mitogen-Activated Protein Kinase Kinase Kinase 7	Protein Coding	O43318	62	GC06M090513	4.20613	https://www.genecards.org/cgi-bin/carddisp.pl?gene=MAP3K7
PDK1	Pyruvate Dehydrogenase Kinase 1	Protein Coding	Q15118	60	GC02P172555	4.20557	https://www.genecards.org/cgi-bin/carddisp.pl?gene=PDK1
TRIM63	Tripartite Motif Containing 63	Protein Coding	Q969Q1	54	GC01M034728	4.20287	https://www.genecards.org/cgi-bin/carddisp.pl?gene=TRIM63
SLC19A1	Solute Carrier Family 19 Member 1	Protein Coding	P41440	60	GC21M045493	4.19995	https://www.genecards.org/cgi-bin/carddisp.pl?gene=SLC19A1
IDH2	Isocitrate Dehydrogenase (NADP(+)) 2	Protein Coding	P48735	65	GC15M090083	4.19548	https://www.genecards.org/cgi-bin/carddisp.pl?gene=IDH2
PLAUR	Plasminogen Activator, Urokinase Receptor	Protein Coding	Q03405	57	GC19M043646	4.19548	https://www.genecards.org/cgi-bin/carddisp.pl?gene=PLAUR
MYB	MYB Proto-Oncogene, Transcription Factor	Protein Coding	P10242	62	GC06P135181	4.18691	https://www.genecards.org/cgi-bin/carddisp.pl?gene=MYB
TGFA	Transforming Growth Factor Alpha	Protein Coding	P01135	58	GC02M070447	4.18583	https://www.genecards.org/cgi-bin/carddisp.pl?gene=TGFA
IL33	Interleukin 33	Protein Coding	O95760	53	GC09P010645	4.18583	https://www.genecards.org/cgi-bin/carddisp.pl?gene=IL33
CHCHD2	Coiled-Coil-Helix-Coiled-Coil-Helix Domain Containing 2	Protein Coding	Q9Y6H1	50	GC07M080511	4.18014	https://www.genecards.org/cgi-bin/carddisp.pl?gene=CHCHD2
COL2A1	Collagen Type II Alpha 1 Chain	Protein Coding	P02458	62	GC12M047972	4.17947	https://www.genecards.org/cgi-bin/carddisp.pl?gene=COL2A1
EXOC6	Exocyst Complex Component 6	Protein Coding	Q8TAG9	50	GC10P092826	4.17947	https://www.genecards.org/cgi-bin/carddisp.pl?gene=EXOC6
IPCEF1	Interaction Protein For Cytohesin Exchange Factors 1	Protein Coding	Q8WWN9	41	GC06M154154	4.17708	https://www.genecards.org/cgi-bin/carddisp.pl?gene=IPCEF1
CST3	Cystatin C	Protein Coding	P01034	56	GC20M024204	4.17425	https://www.genecards.org/cgi-bin/carddisp.pl?gene=CST3
FOXL2	Forkhead Box L2	Protein Coding	P58012	55	GC03M138944	4.17241	https://www.genecards.org/cgi-bin/carddisp.pl?gene=FOXL2
TYMP	Thymidine Phosphorylase	Protein Coding	P19971	60	GC22M050525	4.17196	https://www.genecards.org/cgi-bin/carddisp.pl?gene=TYMP
COQ8A	Coenzyme Q8A	Protein Coding	Q8NI60	55	GC01P226957	4.17196	https://www.genecards.org/cgi-bin/carddisp.pl?gene=COQ8A
NUP153	Nucleoporin 153	Protein Coding	P49790	54	GC06M017615	4.17196	https://www.genecards.org/cgi-bin/carddisp.pl?gene=NUP153
ERBB2	Erb-B2 Receptor Tyrosine Kinase 2	Protein Coding	P04626	68	GC17P039687	4.16879	https://www.genecards.org/cgi-bin/carddisp.pl?gene=ERBB2
PIK3C2A	Phosphatidylinositol-4-Phosphate 3-Kinase Catalytic Subunit Type 2 Alpha	Protein Coding	O00443	60	GC11M018151	4.16879	https://www.genecards.org/cgi-bin/carddisp.pl?gene=PIK3C2A
COL1A1	Collagen Type I Alpha 1 Chain	Protein Coding	P02452	62	GC17M097561	4.16574	https://www.genecards.org/cgi-bin/carddisp.pl?gene=COL1A1
PGAM5	PGAM Family Member 5, Mitochondrial Serine/Threonine Protein Phosphatase	Protein Coding	Q96HS1	49	GC12P132710	4.16538	https://www.genecards.org/cgi-bin/carddisp.pl?gene=PGAM5
PPARD	Peroxisome Proliferator Activated Receptor Delta	Protein Coding	Q03181	59	GC06P182001	4.16508	https://www.genecards.org/cgi-bin/carddisp.pl?gene=PPARD
MT-CO3	Mitochondrially Encoded Cytochrome C Oxidase III	Protein Coding	P00414	44	GCMTP009209	4.15234	https://www.genecards.org/cgi-bin/carddisp.pl?gene=MT-CO3
PTMA	Prothymosin Alpha	Protein Coding	P06454	53	GC02P234926	4.15083	https://www.genecards.org/cgi-bin/carddisp.pl?gene=PTMA
JAK1	Janus Kinase 1	Protein Coding	P23458	66	GC01M064833	4.15042	https://www.genecards.org/cgi-bin/carddisp.pl?gene=JAK1
H2BC21	H2B Clustered Histone 21	Protein Coding	Q16778	51	GC01M167228	4.14806	https://www.genecards.org/cgi-bin/carddisp.pl?gene=H2BC21
RUNX3	RUNX Family Transcription Factor 3	Protein Coding	Q13761	55	GC01M024899	4.14569	https://www.genecards.org/cgi-bin/carddisp.pl?gene=RUNX3
TOP1	DNA Topoisomerase I	Protein Coding	P11387	62	GC20P041028	4.14111	https://www.genecards.org/cgi-bin/carddisp.pl?gene=TOP1
KCMF1	Potassium Channel Modulatory Factor 1	Protein Coding	Q9P0J7	45	GC02P084971	4.14067	https://www.genecards.org/cgi-bin/carddisp.pl?gene=KCMF1
MEF2A	Myocyte Enhancer Factor 2A	Protein Coding	Q02078	59	GC15P099565	4.13315	https://www.genecards.org/cgi-bin/carddisp.pl?gene=MEF2A
IGF2	Insulin Like Growth Factor 2	Protein Coding	P01344	61	GC11M015123	4.13088	https://www.genecards.org/cgi-bin/carddisp.pl?gene=IGF2
POU2F1	POU Class 2 Homeobox 1	Protein Coding	P14859	55	GC01P177208	4.12933	https://www.genecards.org/cgi-bin/carddisp.pl?gene=POU2F1
DUX4	Double Homeobox 4	Protein Coding	Q9UBX2	38	GC04P190173	4.12508	https://www.genecards.org/cgi-bin/carddisp.pl?gene=DUX4
HRAS	HRas Proto-Oncogene, GTPase	Protein Coding	P01112	65	GC11M015046	4.11674	https://www.genecards.org/cgi-bin/carddisp.pl?gene=HRAS
SLC9A1	Solute Carrier Family 9 Member A1	Protein Coding	P19634	63	GC01M034801	4.11674	https://www.genecards.org/cgi-bin/carddisp.pl?gene=SLC9A1
RUNX2	RUNX Family Transcription Factor 2	Protein Coding	Q13950	60	GC06P182087	4.11192	https://www.genecards.org/cgi-bin/carddisp.pl?gene=RUNX2
NEIL3	Nei Like DNA Glycosylase 3	Protein Coding	Q8TAT5	50	GC04P177309	4.11066	https://www.genecards.org/cgi-bin/carddisp.pl?gene=NEIL3
PMAIP1	Phorbol-12-Myristate-13-Acetate-Induced Protein 1	Protein Coding	Q13794	51	GC18P059899	4.10927	https://www.genecards.org/cgi-bin/carddisp.pl?gene=PMAIP1
CD163	CD163 Molecule	Protein Coding	Q86VB7	58	GC12M035717	4.10791	https://www.genecards.org/cgi-bin/carddisp.pl?gene=CD163
ATE1	Arginyltransferase 1	Protein Coding	O95260	49	GC10M121709	4.09996	https://www.genecards.org/cgi-bin/carddisp.pl?gene=ATE1
CALCA	Calcitonin Related Polypeptide Alpha	Protein Coding	P06881	57	GC11M014966	4.09001	https://www.genecards.org/cgi-bin/carddisp.pl?gene=CALCA
PTPN11	Protein Tyrosine Phosphatase Non-Receptor Type 11	Protein Coding	Q06124	67	GC12P112418	4.08786	https://www.genecards.org/cgi-bin/carddisp.pl?gene=PTPN11
S100A8	S100 Calcium Binding Protein A8	Protein Coding	P05109	55	GC01M167351	4.08786	https://www.genecards.org/cgi-bin/carddisp.pl?gene=S100A8
NOTCH3	Notch Receptor 3	Protein Coding	Q9UM47	64	GC19M015159	4.08194	https://www.genecards.org/cgi-bin/carddisp.pl?gene=NOTCH3
PGR	Progesterone Receptor	Protein Coding	P06401	62	GC11M140371	4.08194	https://www.genecards.org/cgi-bin/carddisp.pl?gene=PGR
SLC25A5	Solute Carrier Family 25 Member 5	Protein Coding	P05141	56	GC0XP119468	4.08194	https://www.genecards.org/cgi-bin/carddisp.pl?gene=SLC25A5
SIN3A	SIN3 Transcription Regulator Family Member A	Protein Coding	Q96ST3	60	GC15M075369	4.07662	https://www.genecards.org/cgi-bin/carddisp.pl?gene=SIN3A
H4C16	H4 Histone 16	Protein Coding	P62805	48	GC12M036240	4.07662	https://www.genecards.org/cgi-bin/carddisp.pl?gene=H4C16
COQ9	Coenzyme Q9	Protein Coding	O75208	54	GC16P057447	4.07507	https://www.genecards.org/cgi-bin/carddisp.pl?gene=COQ9
ALDH3A1	Aldehyde Dehydrogenase 3 Family Member A1	Protein Coding	P30838	58	GC17M019737	4.07332	https://www.genecards.org/cgi-bin/carddisp.pl?gene=ALDH3A1
CCNC	Cyclin C	Protein Coding	P24863	52	GC06M099542	4.07111	https://www.genecards.org/cgi-bin/carddisp.pl?gene=CCNC
NME1	NME/NM23 Nucleoside Diphosphate Kinase 1	Protein Coding	P15531	60	GC17P155153	4.06797	https://www.genecards.org/cgi-bin/carddisp.pl?gene=NME1
MEFV	MEFV Innate Immunity Regulator, Pyrin	Protein Coding	O15553	57	GC16M049968	4.06797	https://www.genecards.org/cgi-bin/carddisp.pl?gene=MEFV
TRPM7	Transient Receptor Potential Cation Channel Subfamily M Member 7	Protein Coding	Q96QT4	56	GC15M050552	4.06797	https://www.genecards.org/cgi-bin/carddisp.pl?gene=TRPM7
EGLN2	Egl-9 Family Hypoxia Inducible Factor 2	Protein Coding	Q96KS0	57	GC19P152545	4.06724	https://www.genecards.org/cgi-bin/carddisp.pl?gene=EGLN2
PYROXD1	Pyridine Nucleotide-Disulphide Oxidoreductase Domain 1	Protein Coding	Q8WU10	49	GC12P021437	4.06225	https://www.genecards.org/cgi-bin/carddisp.pl?gene=PYROXD1
GLUD1	Glutamate Dehydrogenase 1	Protein Coding	P00367	64	GC10M087050	4.05929	https://www.genecards.org/cgi-bin/carddisp.pl?gene=GLUD1
VCP	Valosin Containing Protein	Protein Coding	P55072	62	GC09M035732	4.05554	https://www.genecards.org/cgi-bin/carddisp.pl?gene=VCP
NFIC	Nuclear Factor I C	Protein Coding	P08651	51	GC19P003314	4.05502	https://www.genecards.org/cgi-bin/carddisp.pl?gene=NFIC
CDK1	Cyclin Dependent Kinase 1	Protein Coding	P06493	60	GC10P060772	4.04135	https://www.genecards.org/cgi-bin/carddisp.pl?gene=CDK1
PXN	Paxillin	Protein Coding	P49023	58	GC12M120210	4.04135	https://www.genecards.org/cgi-bin/carddisp.pl?gene=PXN
CNR1	Cannabinoid Receptor 1	Protein Coding	P21554	59	GC06M088139	4.03774	https://www.genecards.org/cgi-bin/carddisp.pl?gene=CNR1
EIF2AK4	Eukaryotic Translation Initiation Factor 2 Alpha Kinase 4	Protein Coding	Q9P2K8	57	GC15P039934	4.03774	https://www.genecards.org/cgi-bin/carddisp.pl?gene=EIF2AK4
PDCD4	Programmed Cell Death 4	Protein Coding	Q53EL6	55	GC10P110871	4.03582	https://www.genecards.org/cgi-bin/carddisp.pl?gene=PDCD4
APOA5	Apolipoprotein A5	Protein Coding	Q6Q788	55	GC11M116789	4.03527	https://www.genecards.org/cgi-bin/carddisp.pl?gene=APOA5
IL1RN	Interleukin 1 Receptor Antagonist	Protein Coding	P18510	62	GC02P154111	4.0344	https://www.genecards.org/cgi-bin/carddisp.pl?gene=IL1RN
RBPMS	RNA Binding Protein, MRNA Processing Factor	Protein Coding	Q93062	51	GC08P032309	4.03072	https://www.genecards.org/cgi-bin/carddisp.pl?gene=RBPMS
DKK1	Dickkopf WNT Signaling Pathway Inhibitor 1	Protein Coding	O94907	57	GC10P052314	4.02019	https://www.genecards.org/cgi-bin/carddisp.pl?gene=DKK1
ALOX15	Arachidonate 15-Lipoxygenase	Protein Coding	P16050	58	GC17M004630	4.01953	https://www.genecards.org/cgi-bin/carddisp.pl?gene=ALOX15
NCL	Nucleolin	Protein Coding	P19338	57	GC02M231453	4.01953	https://www.genecards.org/cgi-bin/carddisp.pl?gene=NCL
NBN	Nibrin	Protein Coding	O60934	61	GC08M089933	4.0195	https://www.genecards.org/cgi-bin/carddisp.pl?gene=NBN
KRT18	Keratin 18	Protein Coding	P05783	62	GC12P052948	4.01769	https://www.genecards.org/cgi-bin/carddisp.pl?gene=KRT18
CRYAA	Crystallin Alpha A	Protein Coding	P02489	57	GC21P043169	4.01769	https://www.genecards.org/cgi-bin/carddisp.pl?gene=CRYAA
SUMO2	Small Ubiquitin Like Modifier 2	Protein Coding	P61956	54	GC17M075165	4.01337	https://www.genecards.org/cgi-bin/carddisp.pl?gene=SUMO2
SOAT1	Sterol O-Acyltransferase 1	Protein Coding	P35610	56	GC01P179320	4.01143	https://www.genecards.org/cgi-bin/carddisp.pl?gene=SOAT1
AGAP3	ArfGAP With GTPase Domain, Ankyrin Repeat And PH Domain 3	Protein Coding	Q96P47	41	GC07P151085	4.00824	https://www.genecards.org/cgi-bin/carddisp.pl?gene=AGAP3
CASP4	Caspase 4	Protein Coding	P49662	60	GC11M104942	4.00732	https://www.genecards.org/cgi-bin/carddisp.pl?gene=CASP4
OPTN	Optineurin	Protein Coding	Q96CV9	56	GC10P013099	4.00146	https://www.genecards.org/cgi-bin/carddisp.pl?gene=OPTN
MAFG	MAF BZIP Transcription Factor G	Protein Coding	O15525	48	GC17M081918	4.00093	https://www.genecards.org/cgi-bin/carddisp.pl?gene=MAFG
YAP1	Yes1 Associated Transcriptional Regulator	Protein Coding	P46937	61	GC11P102110	3.99708	https://www.genecards.org/cgi-bin/carddisp.pl?gene=YAP1
XPO1	Exportin 1	Protein Coding	O14980	60	GC02M061445	3.99708	https://www.genecards.org/cgi-bin/carddisp.pl?gene=XPO1
PNKP	Polynucleotide Kinase 3'-Phosphatase	Protein Coding	Q96T60	59	GC19M109057	3.99302	https://www.genecards.org/cgi-bin/carddisp.pl?gene=PNKP
MRE11	MRE11 Homolog, Double Strand Break Repair Nuclease	Protein Coding	P49959	61	GC11M140320	3.99127	https://www.genecards.org/cgi-bin/carddisp.pl?gene=MRE11
NBR1	NBR1 Autophagy Cargo Receptor	Protein Coding	Q14596	51	GC17P043170	3.9864	https://www.genecards.org/cgi-bin/carddisp.pl?gene=NBR1
TRPC3	Transient Receptor Potential Cation Channel Subfamily C Member 3	Protein Coding	Q13507	58	GC04M121879	3.98599	https://www.genecards.org/cgi-bin/carddisp.pl?gene=TRPC3
BSG	Basigin (Ok Blood Group)	Protein Coding	P35613	57	GC19P000571	3.98599	https://www.genecards.org/cgi-bin/carddisp.pl?gene=BSG
OCLN	Occludin	Protein Coding	Q16625	58	GC05P069492	3.98188	https://www.genecards.org/cgi-bin/carddisp.pl?gene=OCLN
SMPD2	Sphingomyelin Phosphodiesterase 2	Protein Coding	O60906	54	GC06P109440	3.97799	https://www.genecards.org/cgi-bin/carddisp.pl?gene=SMPD2
TKT	Transketolase	Protein Coding	P29401	58	GC03M053224	3.97585	https://www.genecards.org/cgi-bin/carddisp.pl?gene=TKT
MAP1LC3B	Microtubule Associated Protein 1 Light Chain 3 Beta	Protein Coding	Q9GZQ8	54	GC16P122703	3.97585	https://www.genecards.org/cgi-bin/carddisp.pl?gene=MAP1LC3B
TTK	TTK Protein Kinase	Protein Coding	P33981	58	GC06P080003	3.96862	https://www.genecards.org/cgi-bin/carddisp.pl?gene=TTK
DCT	Dopachrome Tautomerase	Protein Coding	P40126	56	GC13M094436	3.96862	https://www.genecards.org/cgi-bin/carddisp.pl?gene=DCT
TRPC1	Transient Receptor Potential Cation Channel Subfamily C Member 1	Protein Coding	P48995	52	GC03P142724	3.96862	https://www.genecards.org/cgi-bin/carddisp.pl?gene=TRPC1
MAVS	Mitochondrial Antiviral Signaling Protein	Protein Coding	Q7Z434	52	GC20P010989	3.96782	https://www.genecards.org/cgi-bin/carddisp.pl?gene=MAVS
LCK	LCK Proto-Oncogene, Src Family Tyrosine Kinase	Protein Coding	P06239	65	GC01P032251	3.96236	https://www.genecards.org/cgi-bin/carddisp.pl?gene=LCK
BMAL1	Basic Helix-Loop-Helix ARNT Like 1	Protein Coding	O00327	54	GC11P021222	3.96152	https://www.genecards.org/cgi-bin/carddisp.pl?gene=BMAL1
LMNB1	Lamin B1	Protein Coding	P20700	59	GC05P126776	3.95937	https://www.genecards.org/cgi-bin/carddisp.pl?gene=LMNB1
FADS1	Fatty Acid Desaturase 1	Protein Coding	O60427	55	GC11M061799	3.95937	https://www.genecards.org/cgi-bin/carddisp.pl?gene=FADS1
MCU	Mitochondrial Calcium Uniporter	Protein Coding	Q8NE86	51	GC10P072692	3.95937	https://www.genecards.org/cgi-bin/carddisp.pl?gene=MCU
DDAH2	DDAH Family Member 2, ADMA-Independent	Protein Coding	O95865	53	GC06M031727	3.95739	https://www.genecards.org/cgi-bin/carddisp.pl?gene=DDAH2
PXDN	Peroxidasin	Protein Coding	Q92626	57	GC02M001635	3.95513	https://www.genecards.org/cgi-bin/carddisp.pl?gene=PXDN
B2M	Beta-2-Microglobulin	Protein Coding	P61769	62	GC15P044711	3.95394	https://www.genecards.org/cgi-bin/carddisp.pl?gene=B2M
SLC1A5	Solute Carrier Family 1 Member 5	Protein Coding	Q15758	58	GC19M108949	3.95227	https://www.genecards.org/cgi-bin/carddisp.pl?gene=SLC1A5
SFTPD	Surfactant Protein D	Protein Coding	P35247	57	GC10M079937	3.95227	https://www.genecards.org/cgi-bin/carddisp.pl?gene=SFTPD
TFPT	TCF3 Fusion Partner	Protein Coding	P0C1Z6	45	GC19M054107	3.95227	https://www.genecards.org/cgi-bin/carddisp.pl?gene=TFPT
CDC25C	Cell Division Cycle 25C	Protein Coding	P30307	61	GC05M138285	3.94515	https://www.genecards.org/cgi-bin/carddisp.pl?gene=CDC25C
BAG3	BAG Cochaperone 3	Protein Coding	O95817	55	GC10P119651	3.94515	https://www.genecards.org/cgi-bin/carddisp.pl?gene=BAG3
SORD	Sorbitol Dehydrogenase	Protein Coding	Q00796	60	GC15P045023	3.94231	https://www.genecards.org/cgi-bin/carddisp.pl?gene=SORD
LOX	Lysyl Oxidase	Protein Coding	P28300	60	GC05M122063	3.94069	https://www.genecards.org/cgi-bin/carddisp.pl?gene=LOX
CRH	Corticotropin Releasing Hormone	Protein Coding	P06850	56	GC08M066176	3.93946	https://www.genecards.org/cgi-bin/carddisp.pl?gene=CRH
ANXA1	Annexin A1	Protein Coding	P04083	60	GC09P073151	3.93148	https://www.genecards.org/cgi-bin/carddisp.pl?gene=ANXA1
PAGE4	PAGE Family Member 4	Protein Coding	O60829	43	GC0XP060934	3.93148	https://www.genecards.org/cgi-bin/carddisp.pl?gene=PAGE4
CRAT	Carnitine O-Acetyltransferase	Protein Coding	P43155	59	GC09M129094	3.93139	https://www.genecards.org/cgi-bin/carddisp.pl?gene=CRAT
ACTB	Actin Beta	Protein Coding	P60709	63	GC07M005854	3.93129	https://www.genecards.org/cgi-bin/carddisp.pl?gene=ACTB
HNF4A	Hepatocyte Nuclear Factor 4 Alpha	Protein Coding	P41235	62	GC20P044355	3.93129	https://www.genecards.org/cgi-bin/carddisp.pl?gene=HNF4A
AKT2	AKT Serine/Threonine Kinase 2	Protein Coding	P31751	67	GC19M040230	3.9291	https://www.genecards.org/cgi-bin/carddisp.pl?gene=AKT2
ULK1	Unc-51 Like Autophagy Activating Kinase 1	Protein Coding	O75385	57	GC12P131894	3.92816	https://www.genecards.org/cgi-bin/carddisp.pl?gene=ULK1
TSC2	TSC Complex Subunit 2	Protein Coding	P49815	64	GC16P120169	3.92353	https://www.genecards.org/cgi-bin/carddisp.pl?gene=TSC2
PTAFR	Platelet Activating Factor Receptor	Protein Coding	P25105	54	GC01M028147	3.92169	https://www.genecards.org/cgi-bin/carddisp.pl?gene=PTAFR
CYP20A1	Cytochrome P450 Family 20 Subfamily A Member 1	Protein Coding	Q6UW02	48	GC02P203238	3.92075	https://www.genecards.org/cgi-bin/carddisp.pl?gene=CYP20A1
DDX1	DEAD-Box Helicase 1	Protein Coding	Q92499	56	GC02P015591	3.91895	https://www.genecards.org/cgi-bin/carddisp.pl?gene=DDX1
IGF2BP3	Insulin Like Growth Factor 2 MRNA Binding Protein 3	Protein Coding	O00425	54	GC07M023830	3.91794	https://www.genecards.org/cgi-bin/carddisp.pl?gene=IGF2BP3
KMT5A	Lysine Methyltransferase 5A	Protein Coding	Q9NQR1	53	GC12P138944	3.9166	https://www.genecards.org/cgi-bin/carddisp.pl?gene=KMT5A
FXYD1	FXYD Domain Containing Ion Transport Regulator 1	Protein Coding	O00168	50	GC19P152383	3.91302	https://www.genecards.org/cgi-bin/carddisp.pl?gene=FXYD1
SPHK1	Sphingosine Kinase 1	Protein Coding	Q9NYA1	58	GC17P076376	3.91248	https://www.genecards.org/cgi-bin/carddisp.pl?gene=SPHK1
S100A2	S100 Calcium Binding Protein A2	Protein Coding	P29034	54	GC01M153561	3.91025	https://www.genecards.org/cgi-bin/carddisp.pl?gene=S100A2
ETS2	ETS Proto-Oncogene 2, Transcription Factor	Protein Coding	P15036	52	GC21P038805	3.91025	https://www.genecards.org/cgi-bin/carddisp.pl?gene=ETS2
PPP1R15A	Protein Phosphatase 1 Regulatory Subunit 15A	Protein Coding	O75807	53	GC19P048872	3.90987	https://www.genecards.org/cgi-bin/carddisp.pl?gene=PPP1R15A
ALDOA	Aldolase, Fructose-Bisphosphate A	Protein Coding	P04075	62	GC16P030064	3.90782	https://www.genecards.org/cgi-bin/carddisp.pl?gene=ALDOA
VDAC1	Voltage Dependent Anion Channel 1	Protein Coding	P21796	59	GC05M133975	3.90348	https://www.genecards.org/cgi-bin/carddisp.pl?gene=VDAC1
ABCB1	ATP Binding Cassette Subfamily B Member 1	Protein Coding	P08183	64	GC07M087504	3.90282	https://www.genecards.org/cgi-bin/carddisp.pl?gene=ABCB1
RECQL4	RecQ Like Helicase 4	Protein Coding	O94761	54	GC08M147404	3.9018	https://www.genecards.org/cgi-bin/carddisp.pl?gene=RECQL4
SPARC	Secreted Protein Acidic And Cysteine Rich	Protein Coding	P09486	62	GC05M151661	3.90046	https://www.genecards.org/cgi-bin/carddisp.pl?gene=SPARC
MSH2	MutS Homolog 2	Protein Coding	P43246	61	GC02P047403	3.90046	https://www.genecards.org/cgi-bin/carddisp.pl?gene=MSH2
SLC22A4	Solute Carrier Family 22 Member 4	Protein Coding	Q9H015	58	GC05P132294	3.89684	https://www.genecards.org/cgi-bin/carddisp.pl?gene=SLC22A4
UBIAD1	UbiA Prenyltransferase Domain Containing 1	Protein Coding	Q9Y5Z9	52	GC01P011273	3.89684	https://www.genecards.org/cgi-bin/carddisp.pl?gene=UBIAD1
PTPN2	Protein Tyrosine Phosphatase Non-Receptor Type 2	Protein Coding	P17706	59	GC18M038212	3.89532	https://www.genecards.org/cgi-bin/carddisp.pl?gene=PTPN2
SERPINB5	Serpin Family B Member 5	Protein Coding	P36952	55	GC18P063476	3.89532	https://www.genecards.org/cgi-bin/carddisp.pl?gene=SERPINB5
WWP2	WW Domain Containing E3 Ubiquitin Protein Ligase 2	Protein Coding	O00308	54	GC16P122014	3.89532	https://www.genecards.org/cgi-bin/carddisp.pl?gene=WWP2
GJB2	Gap Junction Protein Beta 2	Protein Coding	P29033	58	GC13M020187	3.89086	https://www.genecards.org/cgi-bin/carddisp.pl?gene=GJB2
MAP3K6	Mitogen-Activated Protein Kinase Kinase Kinase 6	Protein Coding	O95382	51	GC01M034806	3.88342	https://www.genecards.org/cgi-bin/carddisp.pl?gene=MAP3K6
GET3	Guided Entry Of Tail-Anchored Proteins Factor 3, ATPase	Protein Coding	O43681	52	GC19P012737	3.88203	https://www.genecards.org/cgi-bin/carddisp.pl?gene=GET3
DUSP6	Dual Specificity Phosphatase 6	Protein Coding	Q16828	60	GC12M089347	3.88162	https://www.genecards.org/cgi-bin/carddisp.pl?gene=DUSP6
CXCL2	C-X-C Motif Chemokine Ligand 2	Protein Coding	P19875	54	GC04M074097	3.87355	https://www.genecards.org/cgi-bin/carddisp.pl?gene=CXCL2
EDNRB	Endothelin Receptor Type B	Protein Coding	P24530	63	GC13M077895	3.8687	https://www.genecards.org/cgi-bin/carddisp.pl?gene=EDNRB
FGF1	Fibroblast Growth Factor 1	Protein Coding	P05230	60	GC05M142555	3.8687	https://www.genecards.org/cgi-bin/carddisp.pl?gene=FGF1
DKK3	Dickkopf WNT Signaling Pathway Inhibitor 3	Protein Coding	Q9UBP4	52	GC11M015454	3.8687	https://www.genecards.org/cgi-bin/carddisp.pl?gene=DKK3
PKP3	Plakophilin 3	Protein Coding	Q9Y446	49	GC11P020224	3.8687	https://www.genecards.org/cgi-bin/carddisp.pl?gene=PKP3
BCL6	BCL6 Transcription Repressor	Protein Coding	P41182	59	GC03M187721	3.8657	https://www.genecards.org/cgi-bin/carddisp.pl?gene=BCL6
ODC1	Ornithine Decarboxylase 1	Protein Coding	P11926	61	GC02M010432	3.86033	https://www.genecards.org/cgi-bin/carddisp.pl?gene=ODC1
SMPD1	Sphingomyelin Phosphodiesterase 1	Protein Coding	P17405	61	GC11P006390	3.86033	https://www.genecards.org/cgi-bin/carddisp.pl?gene=SMPD1
BLVRB	Biliverdin Reductase B	Protein Coding	P30043	53	GC19M040447	3.86033	https://www.genecards.org/cgi-bin/carddisp.pl?gene=BLVRB
NCF4	Neutrophil Cytosolic Factor 4	Protein Coding	Q15080	60	GC22P036860	3.85591	https://www.genecards.org/cgi-bin/carddisp.pl?gene=NCF4
PDIA2	Protein Disulfide Isomerase Family A Member 2	Protein Coding	Q13087	51	GC16P120101	3.85591	https://www.genecards.org/cgi-bin/carddisp.pl?gene=PDIA2
SAA1	Serum Amyloid A1	Protein Coding	P0DJI8	51	GC11P021404	3.85591	https://www.genecards.org/cgi-bin/carddisp.pl?gene=SAA1
TFEB	Transcription Factor EB	Protein Coding	P19484	55	GC06M106693	3.84687	https://www.genecards.org/cgi-bin/carddisp.pl?gene=TFEB
ITPKB	Inositol-Trisphosphate 3-Kinase B	Protein Coding	P27987	51	GC01M226631	3.84665	https://www.genecards.org/cgi-bin/carddisp.pl?gene=ITPKB
TLR8	Toll Like Receptor 8	Protein Coding	Q9NR97	62	GC0XP012924	3.84222	https://www.genecards.org/cgi-bin/carddisp.pl?gene=TLR8
ALDH5A1	Aldehyde Dehydrogenase 5 Family Member A1	Protein Coding	P51649	60	GC06P024494	3.84222	https://www.genecards.org/cgi-bin/carddisp.pl?gene=ALDH5A1
TFAP2A	Transcription Factor AP-2 Alpha	Protein Coding	P05549	60	GC06M010393	3.84222	https://www.genecards.org/cgi-bin/carddisp.pl?gene=TFAP2A
HADHA	Hydroxyacyl-CoA Dehydrogenase Trifunctional Multienzyme Complex Subunit Alpha	Protein Coding	P40939	59	GC02M026190	3.84071	https://www.genecards.org/cgi-bin/carddisp.pl?gene=HADHA
IKBKE	Inhibitor Of Nuclear Factor Kappa B Kinase Subunit Epsilon	Protein Coding	Q14164	58	GC01P206470	3.84071	https://www.genecards.org/cgi-bin/carddisp.pl?gene=IKBKE
VIP	Vasoactive Intestinal Peptide	Protein Coding	P01282	57	GC06P152750	3.84071	https://www.genecards.org/cgi-bin/carddisp.pl?gene=VIP
IFI16	Interferon Gamma Inducible Protein 16	Protein Coding	Q16666	55	GC01P158999	3.84071	https://www.genecards.org/cgi-bin/carddisp.pl?gene=IFI16
CYB5A	Cytochrome B5 Type A	Protein Coding	P00167	56	GC18M074250	3.83973	https://www.genecards.org/cgi-bin/carddisp.pl?gene=CYB5A
YY1	YY1 Transcription Factor	Protein Coding	P25490	61	GC14P100238	3.83971	https://www.genecards.org/cgi-bin/carddisp.pl?gene=YY1
PFKFB3	6-Phosphofructo-2-Kinase/Fructose-2,6-Biphosphatase 3	Protein Coding	Q16875	55	GC10P006144	3.83243	https://www.genecards.org/cgi-bin/carddisp.pl?gene=PFKFB3
AATF	Apoptosis Antagonizing Transcription Factor	Protein Coding	Q9NY61	52	GC17P036948	3.83243	https://www.genecards.org/cgi-bin/carddisp.pl?gene=AATF
KPNA2	Karyopherin Subunit Alpha 2	Protein Coding	P52292	58	GC17P068035	3.83143	https://www.genecards.org/cgi-bin/carddisp.pl?gene=KPNA2
MAP1LC3A	Microtubule Associated Protein 1 Light Chain 3 Alpha	Protein Coding	Q9H492	54	GC20P034546	3.83137	https://www.genecards.org/cgi-bin/carddisp.pl?gene=MAP1LC3A
TALDO1	Transaldolase 1	Protein Coding	P37837	59	GC11P020264	3.82828	https://www.genecards.org/cgi-bin/carddisp.pl?gene=TALDO1
LCAT	Lecithin-Cholesterol Acyltransferase	Protein Coding	P04180	60	GC16M067939	3.82358	https://www.genecards.org/cgi-bin/carddisp.pl?gene=LCAT
TLR9	Toll Like Receptor 9	Protein Coding	Q9NR96	58	GC03M054885	3.81848	https://www.genecards.org/cgi-bin/carddisp.pl?gene=TLR9
SNCB	Synuclein Beta	Protein Coding	Q16143	57	GC05M176620	3.81848	https://www.genecards.org/cgi-bin/carddisp.pl?gene=SNCB
CNTF	Ciliary Neurotrophic Factor	Protein Coding	P26441	54	GC11P058622	3.81848	https://www.genecards.org/cgi-bin/carddisp.pl?gene=CNTF
LYN	LYN Proto-Oncogene, Src Family Tyrosine Kinase	Protein Coding	P07948	62	GC08P055879	3.81783	https://www.genecards.org/cgi-bin/carddisp.pl?gene=LYN
TLR7	Toll Like Receptor 7	Protein Coding	Q9NYK1	61	GC0XP012867	3.81783	https://www.genecards.org/cgi-bin/carddisp.pl?gene=TLR7
PDSS2	Decaprenyl Diphosphate Synthase Subunit 2	Protein Coding	Q86YH6	54	GC06M107152	3.81783	https://www.genecards.org/cgi-bin/carddisp.pl?gene=PDSS2
NDUFS5	NADH:Ubiquinone Oxidoreductase Subunit S5	Protein Coding	O43920	51	GC01P039026	3.81783	https://www.genecards.org/cgi-bin/carddisp.pl?gene=NDUFS5
FOXA1	Forkhead Box A1	Protein Coding	P55317	57	GC14M037589	3.81112	https://www.genecards.org/cgi-bin/carddisp.pl?gene=FOXA1
USP28	Ubiquitin Specific Peptidase 28	Protein Coding	Q96RU2	52	GC11M113797	3.80985	https://www.genecards.org/cgi-bin/carddisp.pl?gene=USP28
FURIN	Furin, Paired Basic Amino Acid Cleaving Enzyme	Protein Coding	P09958	61	GC15P090868	3.80804	https://www.genecards.org/cgi-bin/carddisp.pl?gene=FURIN
MCM3	Minichromosome Maintenance Complex Component 3	Protein Coding	P25205	58	GC06M052264	3.80804	https://www.genecards.org/cgi-bin/carddisp.pl?gene=MCM3
TRIM48	Tripartite Motif Containing 48	Protein Coding	Q8IWZ4	36	GC11P055262	3.80626	https://www.genecards.org/cgi-bin/carddisp.pl?gene=TRIM48
ACAD9	Acyl-CoA Dehydrogenase Family Member 9	Protein Coding	Q9H845	57	GC03P143107	3.79536	https://www.genecards.org/cgi-bin/carddisp.pl?gene=ACAD9
BCS1L	BCS1 Homolog, Ubiquinol-Cytochrome C Reductase Complex Chaperone	Protein Coding	Q9Y276	57	GC02P218658	3.79536	https://www.genecards.org/cgi-bin/carddisp.pl?gene=BCS1L
RANBP2	RAN Binding Protein 2	Protein Coding	P49792	57	GC02P108719	3.79463	https://www.genecards.org/cgi-bin/carddisp.pl?gene=RANBP2
GLA	Galactosidase Alpha	Protein Coding	P06280	62	GC0XM101393	3.79239	https://www.genecards.org/cgi-bin/carddisp.pl?gene=GLA
NUP98	Nucleoporin 98 And 96 Precursor	Protein Coding	P52948	58	GC11M003671	3.79239	https://www.genecards.org/cgi-bin/carddisp.pl?gene=NUP98
TXNRD3	Thioredoxin Reductase 3	Protein Coding	Q86VQ6	49	GC03M126577	3.79239	https://www.genecards.org/cgi-bin/carddisp.pl?gene=TXNRD3
CD4	CD4 Molecule	Protein Coding	P01730	63	GC12P006786	3.7897	https://www.genecards.org/cgi-bin/carddisp.pl?gene=CD4
RARA	Retinoic Acid Receptor Alpha	Protein Coding	P10276	62	GC17P040309	3.7826	https://www.genecards.org/cgi-bin/carddisp.pl?gene=RARA
ABCC6	ATP Binding Cassette Subfamily C Member 6	Protein Coding	O95255	60	GC16M050398	3.7826	https://www.genecards.org/cgi-bin/carddisp.pl?gene=ABCC6
CAPN2	Calpain 2	Protein Coding	P17655	60	GC01P223701	3.7826	https://www.genecards.org/cgi-bin/carddisp.pl?gene=CAPN2
APTX	Aprataxin	Protein Coding	Q7Z2E3	56	GC09M032886	3.7826	https://www.genecards.org/cgi-bin/carddisp.pl?gene=APTX
CHRNA4	Cholinergic Receptor Nicotinic Alpha 4 Subunit	Protein Coding	P43681	62	GC20M063343	3.78061	https://www.genecards.org/cgi-bin/carddisp.pl?gene=CHRNA4
SERPINA1	Serpin Family A Member 1	Protein Coding	P01009	62	GC14M094376	3.78045	https://www.genecards.org/cgi-bin/carddisp.pl?gene=SERPINA1
RPS6KB1	Ribosomal Protein S6 Kinase B1	Protein Coding	P23443	63	GC17P059893	3.77992	https://www.genecards.org/cgi-bin/carddisp.pl?gene=RPS6KB1
MMACHC	Metabolism Of Cobalamin Associated C	Protein Coding	Q9Y4U1	55	GC01P045500	3.77962	https://www.genecards.org/cgi-bin/carddisp.pl?gene=MMACHC
SUMO3	Small Ubiquitin Like Modifier 3	Protein Coding	P55854	50	GC21M044805	3.77962	https://www.genecards.org/cgi-bin/carddisp.pl?gene=SUMO3
PECAM1	Platelet And Endothelial Cell Adhesion Molecule 1	Protein Coding	P16284	54	GC17M064319	3.77641	https://www.genecards.org/cgi-bin/carddisp.pl?gene=PECAM1
HIPK1	Homeodomain Interacting Protein Kinase 1	Protein Coding	Q86Z02	47	GC01P113929	3.77475	https://www.genecards.org/cgi-bin/carddisp.pl?gene=HIPK1
RAC2	Rac Family Small GTPase 2	Protein Coding	P15153	63	GC22M086126	3.77393	https://www.genecards.org/cgi-bin/carddisp.pl?gene=RAC2
CYP2A6	Cytochrome P450 Family 2 Subfamily A Member 6	Protein Coding	P11509	58	GC19M040843	3.77393	https://www.genecards.org/cgi-bin/carddisp.pl?gene=CYP2A6
TPO	Thyroid Peroxidase	Protein Coding	P07202	61	GC02P001374	3.76878	https://www.genecards.org/cgi-bin/carddisp.pl?gene=TPO
STC2	Stanniocalcin 2	Protein Coding	O76061	54	GC05M173314	3.76878	https://www.genecards.org/cgi-bin/carddisp.pl?gene=STC2
APLN	Apelin	Protein Coding	Q9ULZ1	48	GC0XM129645	3.75899	https://www.genecards.org/cgi-bin/carddisp.pl?gene=APLN
MLH1	MutL Homolog 1	Protein Coding	P40692	62	GC03P036993	3.75599	https://www.genecards.org/cgi-bin/carddisp.pl?gene=MLH1
NPC1	NPC Intracellular Cholesterol Transporter 1	Protein Coding	O15118	62	GC18M023506	3.75599	https://www.genecards.org/cgi-bin/carddisp.pl?gene=NPC1
SKP2	S-Phase Kinase Associated Protein 2	Protein Coding	Q13309	58	GC05P036151	3.75599	https://www.genecards.org/cgi-bin/carddisp.pl?gene=SKP2
EGLN1	Egl-9 Family Hypoxia Inducible Factor 1	Protein Coding	Q9GZT9	63	GC01M231363	3.75045	https://www.genecards.org/cgi-bin/carddisp.pl?gene=EGLN1
ME1	Malic Enzyme 1	Protein Coding	P48163	48	GC06M083210	3.75045	https://www.genecards.org/cgi-bin/carddisp.pl?gene=ME1
ITGB1	Integrin Subunit Beta 1	Protein Coding	P05556	62	GC10M037195	3.74577	https://www.genecards.org/cgi-bin/carddisp.pl?gene=ITGB1
STEAP4	STEAP4 Metalloreductase	Protein Coding	Q687X5	53	GC07M088597	3.74577	https://www.genecards.org/cgi-bin/carddisp.pl?gene=STEAP4
CCL27	C-C Motif Chemokine Ligand 27	Protein Coding	Q9Y4X3	47	GC09M035856	3.74577	https://www.genecards.org/cgi-bin/carddisp.pl?gene=CCL27
UGT1A1	UDP Glucuronosyltransferase Family 1 Member A1	Protein Coding	P22309	64	GC02P233760	3.7412	https://www.genecards.org/cgi-bin/carddisp.pl?gene=UGT1A1
MAF	MAF BZIP Transcription Factor	Protein Coding	O75444	58	GC16M079204	3.7412	https://www.genecards.org/cgi-bin/carddisp.pl?gene=MAF
YBX1	Y-Box Binding Protein 1	Protein Coding	P67809	54	GC01P042682	3.7412	https://www.genecards.org/cgi-bin/carddisp.pl?gene=YBX1
PGK1	Phosphoglycerate Kinase 1	Protein Coding	P00558	62	GC0XP078258	3.74002	https://www.genecards.org/cgi-bin/carddisp.pl?gene=PGK1
BRCA2	BRCA2 DNA Repair Associated	Protein Coding	P51587	61	GC13P032315	3.74002	https://www.genecards.org/cgi-bin/carddisp.pl?gene=BRCA2
PAX6	Paired Box 6	Protein Coding	P26367	61	GC11M031784	3.73779	https://www.genecards.org/cgi-bin/carddisp.pl?gene=PAX6
DIO1	Iodothyronine Deiodinase 1	Protein Coding	P49895	53	GC01P053891	3.73779	https://www.genecards.org/cgi-bin/carddisp.pl?gene=DIO1
RNF41	Ring Finger Protein 41	Protein Coding	Q9H4P4	48	GC12M056202	3.73637	https://www.genecards.org/cgi-bin/carddisp.pl?gene=RNF41
WNT1	Wnt Family Member 1	Protein Coding	P04628	60	GC12P075041	3.72806	https://www.genecards.org/cgi-bin/carddisp.pl?gene=WNT1
PLD2	Phospholipase D2	Protein Coding	O14939	58	GC17P153629	3.7278	https://www.genecards.org/cgi-bin/carddisp.pl?gene=PLD2
TET1	Tet Methylcytosine Dioxygenase 1	Protein Coding	Q8NFU7	51	GC10P068560	3.7278	https://www.genecards.org/cgi-bin/carddisp.pl?gene=TET1
PDGFB	Platelet Derived Growth Factor Subunit B	Protein Coding	P01127	64	GC22M086976	3.72606	https://www.genecards.org/cgi-bin/carddisp.pl?gene=PDGFB
PRKCI	Protein Kinase C Iota	Protein Coding	P41743	60	GC03P170222	3.72606	https://www.genecards.org/cgi-bin/carddisp.pl?gene=PRKCI
ADM2	Adrenomedullin 2	Protein Coding	Q7Z4H4	47	GC22P050481	3.72606	https://www.genecards.org/cgi-bin/carddisp.pl?gene=ADM2
C3	Complement C3	Protein Coding	P01024	62	GC19M006677	3.72535	https://www.genecards.org/cgi-bin/carddisp.pl?gene=C3
MT-ND4	Mitochondrially Encoded NADH:Ubiquinone Oxidoreductase Core Subunit 4	Protein Coding	P03905	44	GCMTP010762	3.72302	https://www.genecards.org/cgi-bin/carddisp.pl?gene=MT-ND4
NARF	Nuclear Prelamin A Recognition Factor	Protein Coding	Q9UHQ1	47	GC17P082458	3.72292	https://www.genecards.org/cgi-bin/carddisp.pl?gene=NARF
GSKIP	GSK3B Interacting Protein	Protein Coding	Q9P0R6	42	GC14P096363	3.71733	https://www.genecards.org/cgi-bin/carddisp.pl?gene=GSKIP
RPS6KA1	Ribosomal Protein S6 Kinase A1	Protein Coding	Q15418	63	GC01P076421	3.7082	https://www.genecards.org/cgi-bin/carddisp.pl?gene=RPS6KA1
ATP7A	ATPase Copper Transporting Alpha	Protein Coding	Q04656	59	GC0XP078257	3.7082	https://www.genecards.org/cgi-bin/carddisp.pl?gene=ATP7A
PSMD1	Proteasome 26S Subunit, Non-ATPase 1	Protein Coding	Q99460	52	GC02P231056	3.7082	https://www.genecards.org/cgi-bin/carddisp.pl?gene=PSMD1
GFPT2	Glutamine-Fructose-6-Phosphate Transaminase 2	Protein Coding	O94808	50	GC05M180300	3.7082	https://www.genecards.org/cgi-bin/carddisp.pl?gene=GFPT2
TAFAZZIN	Tafazzin, Phospholipid-Lysophospholipid Transacylase	Protein Coding	Q16635	54	GC0XP155189	3.70631	https://www.genecards.org/cgi-bin/carddisp.pl?gene=TAFAZZIN
TUBA1B	Tubulin Alpha 1b	Protein Coding	P68363	57	GC12M049127	3.7059	https://www.genecards.org/cgi-bin/carddisp.pl?gene=TUBA1B
NSUN2	NOP2/Sun RNA Methyltransferase 2	Protein Coding	Q08J23	56	GC05M006599	3.70389	https://www.genecards.org/cgi-bin/carddisp.pl?gene=NSUN2
ANXA2	Annexin A2	Protein Coding	P07355	60	GC15M060347	3.70063	https://www.genecards.org/cgi-bin/carddisp.pl?gene=ANXA2
NEDD4	NEDD4 E3 Ubiquitin Protein Ligase	Protein Coding	P46934	60	GC15M055826	3.70063	https://www.genecards.org/cgi-bin/carddisp.pl?gene=NEDD4
CANX	Calnexin	Protein Coding	P27824	58	GC05P179678	3.70063	https://www.genecards.org/cgi-bin/carddisp.pl?gene=CANX
ATXN1	Ataxin 1	Protein Coding	P54253	57	GC06M016299	3.70063	https://www.genecards.org/cgi-bin/carddisp.pl?gene=ATXN1
HNRNPU	Heterogeneous Nuclear Ribonucleoprotein U	Protein Coding	Q00839	55	GC01M244853	3.70063	https://www.genecards.org/cgi-bin/carddisp.pl?gene=HNRNPU
PRXL2A	Peroxiredoxin Like 2A	Protein Coding	Q9BRX8	41	GC10P128473	3.69841	https://www.genecards.org/cgi-bin/carddisp.pl?gene=PRXL2A
HNRNPK	Heterogeneous Nuclear Ribonucleoprotein K	Protein Coding	P61978	58	GC09M121666	3.68325	https://www.genecards.org/cgi-bin/carddisp.pl?gene=HNRNPK
C1QTNF3	C1q And TNF Related 3	Protein Coding	Q9BXJ4	47	GC05M034017	3.68325	https://www.genecards.org/cgi-bin/carddisp.pl?gene=C1QTNF3
MMP14	Matrix Metallopeptidase 14	Protein Coding	P50281	64	GC14P057548	3.68185	https://www.genecards.org/cgi-bin/carddisp.pl?gene=MMP14
DHRS2	Dehydrogenase/Reductase 2	Protein Coding	Q13268	50	GC14P057561	3.68185	https://www.genecards.org/cgi-bin/carddisp.pl?gene=DHRS2
HBA2	Hemoglobin Subunit Alpha 2	Protein Coding	P69905	53	GC16P120096	3.67412	https://www.genecards.org/cgi-bin/carddisp.pl?gene=HBA2
MET	MET Proto-Oncogene, Receptor Tyrosine Kinase	Protein Coding	P08581	67	GC07P116672	3.67401	https://www.genecards.org/cgi-bin/carddisp.pl?gene=MET
FTO	FTO Alpha-Ketoglutarate Dependent Dioxygenase	Protein Coding	Q9C0B1	59	GC16P121535	3.67401	https://www.genecards.org/cgi-bin/carddisp.pl?gene=FTO
FAM3A	FAM3 Metabolism Regulating Signaling Molecule A	Protein Coding	P98173	42	GC0XM154506	3.67401	https://www.genecards.org/cgi-bin/carddisp.pl?gene=FAM3A
TCN2	Transcobalamin 2	Protein Coding	P20062	55	GC22P091923	3.66825	https://www.genecards.org/cgi-bin/carddisp.pl?gene=TCN2
SHOX	SHOX Homeobox	Protein Coding	O15266	50	GC0XP000624	3.66825	https://www.genecards.org/cgi-bin/carddisp.pl?gene=SHOX
ABCB10	ATP Binding Cassette Subfamily B Member 10	Protein Coding	Q9NRK6	53	GC01M229516	3.66745	https://www.genecards.org/cgi-bin/carddisp.pl?gene=ABCB10
CTCF	CCCTC-Binding Factor	Protein Coding	P49711	60	GC16P121886	3.6669	https://www.genecards.org/cgi-bin/carddisp.pl?gene=CTCF
FEN1	Flap Structure-Specific Endonuclease 1	Protein Coding	P39748	58	GC11P107454	3.6669	https://www.genecards.org/cgi-bin/carddisp.pl?gene=FEN1
FIS1	Fission, Mitochondrial 1	Protein Coding	Q9Y3D6	51	GC07M101239	3.6669	https://www.genecards.org/cgi-bin/carddisp.pl?gene=FIS1
CBL	Cbl Proto-Oncogene	Protein Coding	P22681	64	GC11P119206	3.66673	https://www.genecards.org/cgi-bin/carddisp.pl?gene=CBL
RPE	Ribulose-5-Phosphate-3-Epimerase	Protein Coding	Q96AT9	50	GC02P210002	3.66634	https://www.genecards.org/cgi-bin/carddisp.pl?gene=RPE
PJVK	Pejvakin	Protein Coding	Q0ZLH3	45	GC02P178465	3.66338	https://www.genecards.org/cgi-bin/carddisp.pl?gene=PJVK
LRP2	LDL Receptor Related Protein 2	Protein Coding	P98164	61	GC02M169127	3.65978	https://www.genecards.org/cgi-bin/carddisp.pl?gene=LRP2
FXR1	FMR1 Autosomal Homolog 1	Protein Coding	P51114	58	GC03P180868	3.65978	https://www.genecards.org/cgi-bin/carddisp.pl?gene=FXR1
TNFSF12	TNF Superfamily Member 12	Protein Coding	O43508	51	GC17P153754	3.65978	https://www.genecards.org/cgi-bin/carddisp.pl?gene=TNFSF12
RDH13	Retinol Dehydrogenase 13	Protein Coding	Q8NBN7	49	GC19M055039	3.65744	https://www.genecards.org/cgi-bin/carddisp.pl?gene=RDH13
MT-ND3	Mitochondrially Encoded NADH:Ubiquinone Oxidoreductase Core Subunit 3	Protein Coding	P03897	45	GCMTP010061	3.64819	https://www.genecards.org/cgi-bin/carddisp.pl?gene=MT-ND3
STK26	Serine/Threonine Kinase 26	Protein Coding	Q9P289	54	GC0XP132023	3.64648	https://www.genecards.org/cgi-bin/carddisp.pl?gene=STK26
VDAC2	Voltage Dependent Anion Channel 2	Protein Coding	P45880	56	GC10P075210	3.64611	https://www.genecards.org/cgi-bin/carddisp.pl?gene=VDAC2
TNFRSF12A	TNF Receptor Superfamily Member 12A	Protein Coding	Q9NP84	55	GC16P003018	3.64611	https://www.genecards.org/cgi-bin/carddisp.pl?gene=TNFRSF12A
PLK1	Polo Like Kinase 1	Protein Coding	P53350	64	GC16P120729	3.64602	https://www.genecards.org/cgi-bin/carddisp.pl?gene=PLK1
DLST	Dihydrolipoamide S-Succinyltransferase	Protein Coding	P36957	59	GC14P074881	3.64602	https://www.genecards.org/cgi-bin/carddisp.pl?gene=DLST
CUL1	Cullin 1	Protein Coding	Q13616	58	GC07P148697	3.64602	https://www.genecards.org/cgi-bin/carddisp.pl?gene=CUL1
EWSR1	EWS RNA Binding Protein 1	Protein Coding	Q01844	57	GC22P091880	3.64602	https://www.genecards.org/cgi-bin/carddisp.pl?gene=EWSR1
VCL	Vinculin	Protein Coding	P18206	60	GC10P073995	3.64285	https://www.genecards.org/cgi-bin/carddisp.pl?gene=VCL
PPP2CA	Protein Phosphatase 2 Catalytic Subunit Alpha	Protein Coding	P67775	63	GC05M134194	3.63538	https://www.genecards.org/cgi-bin/carddisp.pl?gene=PPP2CA
NEFH	Neurofilament Heavy Chain	Protein Coding	P12036	58	GC22P029480	3.63538	https://www.genecards.org/cgi-bin/carddisp.pl?gene=NEFH
CTSL	Cathepsin L	Protein Coding	P07711	60	GC09P087725	3.63306	https://www.genecards.org/cgi-bin/carddisp.pl?gene=CTSL
QDPR	Quinoid Dihydropteridine Reductase	Protein Coding	P09417	59	GC04M017460	3.63306	https://www.genecards.org/cgi-bin/carddisp.pl?gene=QDPR
TNFRSF11B	TNF Receptor Superfamily Member 11b	Protein Coding	O00300	60	GC08M118923	3.62903	https://www.genecards.org/cgi-bin/carddisp.pl?gene=TNFRSF11B
NR1H3	Nuclear Receptor Subfamily 1 Group H Member 3	Protein Coding	Q13133	59	GC11P047248	3.62518	https://www.genecards.org/cgi-bin/carddisp.pl?gene=NR1H3
OGT	O-Linked N-Acetylglucosamine (GlcNAc) Transferase	Protein Coding	O15294	60	GC0XP072033	3.62488	https://www.genecards.org/cgi-bin/carddisp.pl?gene=OGT
DDR1	Discoidin Domain Receptor Tyrosine Kinase 1	Protein Coding	Q08345	58	GC06P181876	3.6229	https://www.genecards.org/cgi-bin/carddisp.pl?gene=DDR1
NDUFAF1	NADH:Ubiquinone Oxidoreductase Complex Assembly Factor 1	Protein Coding	Q9Y375	53	GC15M041387	3.6229	https://www.genecards.org/cgi-bin/carddisp.pl?gene=NDUFAF1
KLF10	KLF Transcription Factor 10	Protein Coding	Q13118	54	GC08M102648	3.62204	https://www.genecards.org/cgi-bin/carddisp.pl?gene=KLF10
PRKACA	Protein Kinase CAMP-Activated Catalytic Subunit Alpha	Protein Coding	P17612	65	GC19M108254	3.61643	https://www.genecards.org/cgi-bin/carddisp.pl?gene=PRKACA
TP73	Tumor Protein P73	Protein Coding	O15350	58	GC01P003652	3.61329	https://www.genecards.org/cgi-bin/carddisp.pl?gene=TP73
NR1H4	Nuclear Receptor Subfamily 1 Group H Member 4	Protein Coding	Q96RI1	60	GC12P100473	3.60999	https://www.genecards.org/cgi-bin/carddisp.pl?gene=NR1H4
RBP4	Retinol Binding Protein 4	Protein Coding	P02753	58	GC10M093591	3.60999	https://www.genecards.org/cgi-bin/carddisp.pl?gene=RBP4
SLC18A2	Solute Carrier Family 18 Member A2	Protein Coding	Q05940	60	GC10P117241	3.60995	https://www.genecards.org/cgi-bin/carddisp.pl?gene=SLC18A2
C1QBP	Complement C1q Binding Protein	Protein Coding	Q07021	58	GC17M005432	3.60995	https://www.genecards.org/cgi-bin/carddisp.pl?gene=C1QBP
DAO	D-Amino Acid Oxidase	Protein Coding	P14920	57	GC12P108914	3.60995	https://www.genecards.org/cgi-bin/carddisp.pl?gene=DAO
WARS1	Tryptophanyl-TRNA Synthetase 1	Protein Coding	P23381	58	GC14M124313	3.60604	https://www.genecards.org/cgi-bin/carddisp.pl?gene=WARS1
AMPD3	Adenosine Monophosphate Deaminase 3	Protein Coding	Q01432	55	GC11P021133	3.60298	https://www.genecards.org/cgi-bin/carddisp.pl?gene=AMPD3
PTGIS	Prostaglandin I2 Synthase	Protein Coding	Q16647	57	GC20M049503	3.59554	https://www.genecards.org/cgi-bin/carddisp.pl?gene=PTGIS
MT-CYB	Mitochondrially Encoded Cytochrome B	Protein Coding	P00156	45	GCMTP014749	3.59554	https://www.genecards.org/cgi-bin/carddisp.pl?gene=MT-CYB
FANCA	FA Complementation Group A	Protein Coding	O15360	62	GC16M090299	3.58493	https://www.genecards.org/cgi-bin/carddisp.pl?gene=FANCA
ECE1	Endothelin Converting Enzyme 1	Protein Coding	P42892	61	GC01M021217	3.58493	https://www.genecards.org/cgi-bin/carddisp.pl?gene=ECE1
MLXIPL	MLX Interacting Protein Like	Protein Coding	Q9NP71	55	GC07M073593	3.58493	https://www.genecards.org/cgi-bin/carddisp.pl?gene=MLXIPL
IQGAP1	IQ Motif Containing GTPase Activating Protein 1	Protein Coding	P46940	55	GC15P090388	3.58422	https://www.genecards.org/cgi-bin/carddisp.pl?gene=IQGAP1
RPE65	Retinoid Isomerohydrolase RPE65	Protein Coding	Q16518	58	GC01M068428	3.58333	https://www.genecards.org/cgi-bin/carddisp.pl?gene=RPE65
SERPINI1	Serpin Family I Member 1	Protein Coding	Q99574	58	GC03P167735	3.58333	https://www.genecards.org/cgi-bin/carddisp.pl?gene=SERPINI1
PSMA4	Proteasome 20S Subunit Alpha 4	Protein Coding	P25789	55	GC15P078540	3.58333	https://www.genecards.org/cgi-bin/carddisp.pl?gene=PSMA4
SULT1A3	Sulfotransferase Family 1A Member 3	Protein Coding	P0DMM9	47	GC16P030199	3.58333	https://www.genecards.org/cgi-bin/carddisp.pl?gene=SULT1A3
CXCR4	C-X-C Motif Chemokine Receptor 4	Protein Coding	P61073	65	GC02M136114	3.58204	https://www.genecards.org/cgi-bin/carddisp.pl?gene=CXCR4
PLN	Phospholamban	Protein Coding	P26678	57	GC06P118548	3.58169	https://www.genecards.org/cgi-bin/carddisp.pl?gene=PLN
KLK1	Kallikrein 1	Protein Coding	P06870	60	GC19M050819	3.58033	https://www.genecards.org/cgi-bin/carddisp.pl?gene=KLK1
LPL	Lipoprotein Lipase	Protein Coding	P06858	63	GC08P019901	3.57041	https://www.genecards.org/cgi-bin/carddisp.pl?gene=LPL
PENK	Proenkephalin	Protein Coding	P01210	51	GC08M056436	3.56896	https://www.genecards.org/cgi-bin/carddisp.pl?gene=PENK
UACA	Uveal Autoantigen With Coiled-Coil Domains And Ankyrin Repeats	Protein Coding	Q9BZF9	44	GC15M070654	3.56896	https://www.genecards.org/cgi-bin/carddisp.pl?gene=UACA
BID	BH3 Interacting Domain Death Agonist	Protein Coding	P55957	58	GC22M017734	3.56756	https://www.genecards.org/cgi-bin/carddisp.pl?gene=BID
SPG7	SPG7 Matrix AAA Peptidase Subunit, Paraplegin	Protein Coding	Q9UQ90	57	GC16P122938	3.56533	https://www.genecards.org/cgi-bin/carddisp.pl?gene=SPG7
TRIM33	Tripartite Motif Containing 33	Protein Coding	Q9UPN9	55	GC01M114392	3.56533	https://www.genecards.org/cgi-bin/carddisp.pl?gene=TRIM33
SLC25A10	Solute Carrier Family 25 Member 10	Protein Coding	Q9UBX3	57	GC17P081712	3.55939	https://www.genecards.org/cgi-bin/carddisp.pl?gene=SLC25A10
SECISBP2	SECIS Binding Protein 2	Protein Coding	Q96T21	53	GC09P089318	3.55939	https://www.genecards.org/cgi-bin/carddisp.pl?gene=SECISBP2
ABCB8	ATP Binding Cassette Subfamily B Member 8	Protein Coding	Q9NUT2	52	GC07P151028	3.55748	https://www.genecards.org/cgi-bin/carddisp.pl?gene=ABCB8
HYOU1	Hypoxia Up-Regulated 1	Protein Coding	Q9Y4L1	58	GC11M140647	3.55743	https://www.genecards.org/cgi-bin/carddisp.pl?gene=HYOU1
CDH2	Cadherin 2	Protein Coding	P19022	64	GC18M038314	3.55686	https://www.genecards.org/cgi-bin/carddisp.pl?gene=CDH2
LDHA	Lactate Dehydrogenase A	Protein Coding	P00338	64	GC11P018394	3.55686	https://www.genecards.org/cgi-bin/carddisp.pl?gene=LDHA
TOP2A	DNA Topoisomerase II Alpha	Protein Coding	P11388	63	GC17M040388	3.55686	https://www.genecards.org/cgi-bin/carddisp.pl?gene=TOP2A
SLC12A1	Solute Carrier Family 12 Member 1	Protein Coding	Q13621	61	GC15P193041	3.55686	https://www.genecards.org/cgi-bin/carddisp.pl?gene=SLC12A1
CSK	C-Terminal Src Kinase	Protein Coding	P41240	59	GC15P074782	3.55686	https://www.genecards.org/cgi-bin/carddisp.pl?gene=CSK
DPP3	Dipeptidyl Peptidase 3	Protein Coding	Q9NY33	51	GC11P107926	3.55686	https://www.genecards.org/cgi-bin/carddisp.pl?gene=DPP3
NT5E	5'-Nucleotidase Ecto	Protein Coding	P21589	65	GC06P085449	3.55534	https://www.genecards.org/cgi-bin/carddisp.pl?gene=NT5E
CCNB1	Cyclin B1	Protein Coding	P14635	60	GC05P069167	3.55534	https://www.genecards.org/cgi-bin/carddisp.pl?gene=CCNB1
CYP2B6	Cytochrome P450 Family 2 Subfamily B Member 6	Protein Coding	P20813	59	GC19P040991	3.55534	https://www.genecards.org/cgi-bin/carddisp.pl?gene=CYP2B6
CSF2	Colony Stimulating Factor 2	Protein Coding	P04141	58	GC05P132073	3.55534	https://www.genecards.org/cgi-bin/carddisp.pl?gene=CSF2
PSMC3	Proteasome 26S Subunit, ATPase 3	Protein Coding	P17980	57	GC11M139454	3.55534	https://www.genecards.org/cgi-bin/carddisp.pl?gene=PSMC3
GADD45GIP1	GADD45G Interacting Protein 1	Protein Coding	Q8TAE8	45	GC19M012953	3.55534	https://www.genecards.org/cgi-bin/carddisp.pl?gene=GADD45GIP1
CAPN1	Calpain 1	Protein Coding	P07384	62	GC11P107791	3.55108	https://www.genecards.org/cgi-bin/carddisp.pl?gene=CAPN1
MMP7	Matrix Metallopeptidase 7	Protein Coding	P09237	60	GC11M140388	3.55108	https://www.genecards.org/cgi-bin/carddisp.pl?gene=MMP7
UBE2D3	Ubiquitin Conjugating Enzyme E2 D3	Protein Coding	P61077	55	GC04M102794	3.55108	https://www.genecards.org/cgi-bin/carddisp.pl?gene=UBE2D3
CSF1	Colony Stimulating Factor 1	Protein Coding	P09603	57	GC01P111947	3.54979	https://www.genecards.org/cgi-bin/carddisp.pl?gene=CSF1
PGF	Placental Growth Factor	Protein Coding	P49763	56	GC14M074941	3.54979	https://www.genecards.org/cgi-bin/carddisp.pl?gene=PGF
SPATS2L	Spermatogenesis Associated Serine Rich 2 Like	Protein Coding	Q9NUQ6	42	GC02P200305	3.54358	https://www.genecards.org/cgi-bin/carddisp.pl?gene=SPATS2L
SEMA4A	Semaphorin 4A	Protein Coding	Q9H3S1	55	GC01P156147	3.53664	https://www.genecards.org/cgi-bin/carddisp.pl?gene=SEMA4A
PABPC1	Poly(A) Binding Protein Cytoplasmic 1	Protein Coding	P11940	55	GC08M100685	3.53592	https://www.genecards.org/cgi-bin/carddisp.pl?gene=PABPC1
VNN2	Vanin 2	Protein Coding	O95498	51	GC06M132743	3.53371	https://www.genecards.org/cgi-bin/carddisp.pl?gene=VNN2
MSR1	Macrophage Scavenger Receptor 1	Protein Coding	P21757	58	GC08M016107	3.53246	https://www.genecards.org/cgi-bin/carddisp.pl?gene=MSR1
HES1	Hes Family BHLH Transcription Factor 1	Protein Coding	Q14469	57	GC03P194136	3.53246	https://www.genecards.org/cgi-bin/carddisp.pl?gene=HES1
MCOLN1	Mucolipin TRP Cation Channel 1	Protein Coding	Q9GZU1	56	GC19P151636	3.53246	https://www.genecards.org/cgi-bin/carddisp.pl?gene=MCOLN1
METTL3	Methyltransferase 3, N6-Adenosine-Methyltransferase Complex Catalytic Subunit	Protein Coding	Q86U44	54	GC14M021498	3.53246	https://www.genecards.org/cgi-bin/carddisp.pl?gene=METTL3
EIF4ENIF1	Eukaryotic Translation Initiation Factor 4E Nuclear Import Factor 1	Protein Coding	Q9NRA8	48	GC22M031436	3.53131	https://www.genecards.org/cgi-bin/carddisp.pl?gene=EIF4ENIF1
XPA	XPA, DNA Damage Recognition And Repair Factor	Protein Coding	P23025	58	GC09M097654	3.52856	https://www.genecards.org/cgi-bin/carddisp.pl?gene=XPA
DDAH1	Dimethylarginine Dimethylaminohydrolase 1	Protein Coding	O94760	54	GC01M085318	3.52837	https://www.genecards.org/cgi-bin/carddisp.pl?gene=DDAH1
SGCB	Sarcoglycan Beta	Protein Coding	Q16585	51	GC04M052019	3.52801	https://www.genecards.org/cgi-bin/carddisp.pl?gene=SGCB
PCCB	Propionyl-CoA Carboxylase Subunit Beta	Protein Coding	P05166	60	GC03P136250	3.52575	https://www.genecards.org/cgi-bin/carddisp.pl?gene=PCCB
PSMA2	Proteasome 20S Subunit Alpha 2	Protein Coding	P25787	54	GC07M042916	3.52575	https://www.genecards.org/cgi-bin/carddisp.pl?gene=PSMA2
UHRF1	Ubiquitin Like With PHD And Ring Finger Domains 1	Protein Coding	Q96T88	53	GC19P151545	3.52575	https://www.genecards.org/cgi-bin/carddisp.pl?gene=UHRF1
HSPB6	Heat Shock Protein Family B (Small) Member 6	Protein Coding	O14558	51	GC19M108696	3.52575	https://www.genecards.org/cgi-bin/carddisp.pl?gene=HSPB6
ANGPTL7	Angiopoietin Like 7	Protein Coding	O43827	50	GC01P011189	3.52275	https://www.genecards.org/cgi-bin/carddisp.pl?gene=ANGPTL7
FLT4	Fms Related Receptor Tyrosine Kinase 4	Protein Coding	P35916	65	GC05M183404	3.51912	https://www.genecards.org/cgi-bin/carddisp.pl?gene=FLT4
SLC2A10	Solute Carrier Family 2 Member 10	Protein Coding	O95528	55	GC20P054110	3.51912	https://www.genecards.org/cgi-bin/carddisp.pl?gene=SLC2A10
L2HGDH	L-2-Hydroxyglutarate Dehydrogenase	Protein Coding	Q9H9P8	52	GC14M050237	3.51912	https://www.genecards.org/cgi-bin/carddisp.pl?gene=L2HGDH
LPA	Lipoprotein(A)	Protein Coding	P08519	55	GC06M160531	3.51427	https://www.genecards.org/cgi-bin/carddisp.pl?gene=LPA
G6PC1	Glucose-6-Phosphatase Catalytic Subunit 1	Protein Coding	P35575	56	GC17P156244	3.51034	https://www.genecards.org/cgi-bin/carddisp.pl?gene=G6PC1
MYD88	MYD88 Innate Immune Signal Transduction Adaptor	Protein Coding	Q99836	62	GC03P038501	3.50703	https://www.genecards.org/cgi-bin/carddisp.pl?gene=MYD88
ATP7B	ATPase Copper Transporting Beta	Protein Coding	P35670	61	GC13M051930	3.50703	https://www.genecards.org/cgi-bin/carddisp.pl?gene=ATP7B
PRMT5	Protein Arginine Methyltransferase 5	Protein Coding	O14744	59	GC14M022920	3.50703	https://www.genecards.org/cgi-bin/carddisp.pl?gene=PRMT5
SKP1	S-Phase Kinase Associated Protein 1	Protein Coding	P63208	56	GC05M134148	3.50703	https://www.genecards.org/cgi-bin/carddisp.pl?gene=SKP1
FOXO6	Forkhead Box O6	Protein Coding	A8MYZ6	42	GC01P041361	3.50703	https://www.genecards.org/cgi-bin/carddisp.pl?gene=FOXO6
EIF4G1	Eukaryotic Translation Initiation Factor 4 Gamma 1	Protein Coding	Q04637	60	GC03P184314	3.50666	https://www.genecards.org/cgi-bin/carddisp.pl?gene=EIF4G1
FABP12	Fatty Acid Binding Protein 12	Protein Coding	A6NFH5	44	GC08M081524	3.50666	https://www.genecards.org/cgi-bin/carddisp.pl?gene=FABP12
EEF1B2	Eukaryotic Translation Elongation Factor 1 Beta 2	Protein Coding	P24534	53	GC02P206159	3.50428	https://www.genecards.org/cgi-bin/carddisp.pl?gene=EEF1B2
GRPEL1	GrpE Like 1, Mitochondrial	Protein Coding	Q9HAV7	50	GC04M007058	3.50354	https://www.genecards.org/cgi-bin/carddisp.pl?gene=GRPEL1
PTGER2	Prostaglandin E Receptor 2	Protein Coding	P43116	61	GC14P052314	3.49425	https://www.genecards.org/cgi-bin/carddisp.pl?gene=PTGER2
TTN	Titin	Protein Coding	Q8WZ42	61	GC02M178525	3.49425	https://www.genecards.org/cgi-bin/carddisp.pl?gene=TTN
IPO7	Importin 7	Protein Coding	O95373	51	GC11P009384	3.49425	https://www.genecards.org/cgi-bin/carddisp.pl?gene=IPO7
CISD1	CDGSH Iron Sulfur Domain 1	Protein Coding	Q9NZ45	50	GC10P058269	3.49092	https://www.genecards.org/cgi-bin/carddisp.pl?gene=CISD1
FN3K	Fructosamine 3 Kinase	Protein Coding	Q9H479	50	GC17P082735	3.49092	https://www.genecards.org/cgi-bin/carddisp.pl?gene=FN3K
TRIM16	Tripartite Motif Containing 16	Protein Coding	O95361	39	GC17M015627	3.49092	https://www.genecards.org/cgi-bin/carddisp.pl?gene=TRIM16
SMPD3	Sphingomyelin Phosphodiesterase 3	Protein Coding	Q9NY59	54	GC16M068358	3.48843	https://www.genecards.org/cgi-bin/carddisp.pl?gene=SMPD3
ACADVL	Acyl-CoA Dehydrogenase Very Long Chain	Protein Coding	P49748	59	GC17P153721	3.48609	https://www.genecards.org/cgi-bin/carddisp.pl?gene=ACADVL
APOA4	Apolipoprotein A4	Protein Coding	P06727	55	GC11M116820	3.48609	https://www.genecards.org/cgi-bin/carddisp.pl?gene=APOA4
HTRA1	HtrA Serine Peptidase 1	Protein Coding	Q92743	57	GC10P125997	3.48401	https://www.genecards.org/cgi-bin/carddisp.pl?gene=HTRA1
RGN	Regucalcin	Protein Coding	Q15493	49	GC0XP060786	3.48401	https://www.genecards.org/cgi-bin/carddisp.pl?gene=RGN
IL6ST	Interleukin 6 Cytokine Family Signal Transducer	Protein Coding	P40189	63	GC05M055935	3.48041	https://www.genecards.org/cgi-bin/carddisp.pl?gene=IL6ST
KLF5	KLF Transcription Factor 5	Protein Coding	Q13887	58	GC13P073054	3.48041	https://www.genecards.org/cgi-bin/carddisp.pl?gene=KLF5
SOX9	SRY-Box Transcription Factor 9	Protein Coding	P48436	58	GC17P072121	3.48041	https://www.genecards.org/cgi-bin/carddisp.pl?gene=SOX9
GRP	Gastrin Releasing Peptide	Protein Coding	P07492	52	GC18P059220	3.48041	https://www.genecards.org/cgi-bin/carddisp.pl?gene=GRP
SEPTIN4	Septin 4	Protein Coding	O43236	51	GC17M097693	3.48041	https://www.genecards.org/cgi-bin/carddisp.pl?gene=SEPTIN4
RPTOR	Regulatory Associated Protein Of MTOR Complex 1	Protein Coding	Q8N122	57	GC17P080544	3.47373	https://www.genecards.org/cgi-bin/carddisp.pl?gene=RPTOR
MAP3K2	Mitogen-Activated Protein Kinase Kinase Kinase 2	Protein Coding	Q9Y2U5	57	GC02M127298	3.47356	https://www.genecards.org/cgi-bin/carddisp.pl?gene=MAP3K2
POLI	DNA Polymerase Iota	Protein Coding	Q9UNA4	55	GC18P054274	3.47356	https://www.genecards.org/cgi-bin/carddisp.pl?gene=POLI
FUT8	Fucosyltransferase 8	Protein Coding	Q9BYC5	56	GC14P065356	3.46793	https://www.genecards.org/cgi-bin/carddisp.pl?gene=FUT8
AFG3L2	AFG3 Like Matrix AAA Peptidase Subunit 2	Protein Coding	Q9Y4W6	58	GC18M012328	3.4643	https://www.genecards.org/cgi-bin/carddisp.pl?gene=AFG3L2
SLC12A2	Solute Carrier Family 12 Member 2	Protein Coding	P55011	62	GC05P128083	3.46053	https://www.genecards.org/cgi-bin/carddisp.pl?gene=SLC12A2
PEBP1	Phosphatidylethanolamine Binding Protein 1	Protein Coding	P30086	58	GC12P118189	3.4604	https://www.genecards.org/cgi-bin/carddisp.pl?gene=PEBP1
PIAS4	Protein Inhibitor Of Activated STAT 4	Protein Coding	Q8N2W9	52	GC19P004007	3.4604	https://www.genecards.org/cgi-bin/carddisp.pl?gene=PIAS4
GLRX3	Glutaredoxin 3	Protein Coding	O76003	51	GC10P130136	3.4604	https://www.genecards.org/cgi-bin/carddisp.pl?gene=GLRX3
SFRP5	Secreted Frizzled Related Protein 5	Protein Coding	Q5T4F7	48	GC10M097766	3.4604	https://www.genecards.org/cgi-bin/carddisp.pl?gene=SFRP5
SREBF2	Sterol Regulatory Element Binding Transcription Factor 2	Protein Coding	Q12772	55	GC22P041833	3.45927	https://www.genecards.org/cgi-bin/carddisp.pl?gene=SREBF2
SMURF2	SMAD Specific E3 Ubiquitin Protein Ligase 2	Protein Coding	Q9HAU4	55	GC17M064542	3.45824	https://www.genecards.org/cgi-bin/carddisp.pl?gene=SMURF2
ADRB1	Adrenoceptor Beta 1	Protein Coding	P08588	62	GC10P125703	3.45242	https://www.genecards.org/cgi-bin/carddisp.pl?gene=ADRB1
LBP	Lipopolysaccharide Binding Protein	Protein Coding	P18428	56	GC20P038346	3.45242	https://www.genecards.org/cgi-bin/carddisp.pl?gene=LBP
SLC4A2	Solute Carrier Family 4 Member 2	Protein Coding	P04920	54	GC07P151057	3.45242	https://www.genecards.org/cgi-bin/carddisp.pl?gene=SLC4A2
CYB5R3	Cytochrome B5 Reductase 3	Protein Coding	P00387	57	GC22M086164	3.44658	https://www.genecards.org/cgi-bin/carddisp.pl?gene=CYB5R3
GDAP1	Ganglioside Induced Differentiation Associated Protein 1	Protein Coding	Q8TB36	55	GC08P074315	3.44658	https://www.genecards.org/cgi-bin/carddisp.pl?gene=GDAP1
CALM1	Calmodulin 1	Protein Coding	P0DP23	58	GC14P090396	3.44324	https://www.genecards.org/cgi-bin/carddisp.pl?gene=CALM1
ABCG2	ATP Binding Cassette Subfamily G Member 2 (JR Blood Group)	Protein Coding	Q9UNQ0	62	GC04M088090	3.43614	https://www.genecards.org/cgi-bin/carddisp.pl?gene=ABCG2
ADRB2	Adrenoceptor Beta 2	Protein Coding	P07550	62	GC05P159202	3.43614	https://www.genecards.org/cgi-bin/carddisp.pl?gene=ADRB2
GLP1R	Glucagon Like Peptide 1 Receptor	Protein Coding	P43220	60	GC06P039048	3.43149	https://www.genecards.org/cgi-bin/carddisp.pl?gene=GLP1R
EPRS1	Glutamyl-Prolyl-TRNA Synthetase 1	Protein Coding	P07814	57	GC01M219969	3.42468	https://www.genecards.org/cgi-bin/carddisp.pl?gene=EPRS1
SET	SET Nuclear Proto-Oncogene	Protein Coding	Q01105	56	GC09P152894	3.42468	https://www.genecards.org/cgi-bin/carddisp.pl?gene=SET
TGFBR1	Transforming Growth Factor Beta Receptor 1	Protein Coding	P36897	67	GC09P107186	3.4236	https://www.genecards.org/cgi-bin/carddisp.pl?gene=TGFBR1
TNC	Tenascin C	Protein Coding	P24821	62	GC09M115019	3.4236	https://www.genecards.org/cgi-bin/carddisp.pl?gene=TNC
MTTP	Microsomal Triglyceride Transfer Protein	Protein Coding	P55157	57	GC04P099563	3.4236	https://www.genecards.org/cgi-bin/carddisp.pl?gene=MTTP
RHD	Rh Blood Group D Antigen	Protein Coding	Q02161	54	GC01P025272	3.4236	https://www.genecards.org/cgi-bin/carddisp.pl?gene=RHD
GPI	Glucose-6-Phosphate Isomerase	Protein Coding	P06744	60	GC19P034359	3.42283	https://www.genecards.org/cgi-bin/carddisp.pl?gene=GPI
IL17RA	Interleukin 17 Receptor A	Protein Coding	Q96F46	60	GC22P091443	3.42283	https://www.genecards.org/cgi-bin/carddisp.pl?gene=IL17RA
SLC6A2	Solute Carrier Family 6 Member 2	Protein Coding	P23975	60	GC16P121574	3.42283	https://www.genecards.org/cgi-bin/carddisp.pl?gene=SLC6A2
ADORA2A	Adenosine A2a Receptor	Protein Coding	P29274	59	GC22P024417	3.42283	https://www.genecards.org/cgi-bin/carddisp.pl?gene=ADORA2A
HTATIP2	HIV-1 Tat Interactive Protein 2	Protein Coding	Q9BUP3	52	GC11P020363	3.42283	https://www.genecards.org/cgi-bin/carddisp.pl?gene=HTATIP2
PSMD10	Proteasome 26S Subunit, Non-ATPase 10	Protein Coding	O75832	50	GC0XM108084	3.42283	https://www.genecards.org/cgi-bin/carddisp.pl?gene=PSMD10
BSCL2	BSCL2 Lipid Droplet Biogenesis Associated, Seipin	Protein Coding	Q96G97	55	GC11M139665	3.41122	https://www.genecards.org/cgi-bin/carddisp.pl?gene=BSCL2
FASN	Fatty Acid Synthase	Protein Coding	P49327	61	GC17M082078	3.41038	https://www.genecards.org/cgi-bin/carddisp.pl?gene=FASN
CAPN9	Calpain 9	Protein Coding	O14815	52	GC01P230747	3.40746	https://www.genecards.org/cgi-bin/carddisp.pl?gene=CAPN9
OSCAR	Osteoclast Associated Ig-Like Receptor	Protein Coding	Q8IYS5	49	GC19M054094	3.40746	https://www.genecards.org/cgi-bin/carddisp.pl?gene=OSCAR
CHI3L1	Chitinase 3 Like 1	Protein Coding	P36222	59	GC01M203148	3.40203	https://www.genecards.org/cgi-bin/carddisp.pl?gene=CHI3L1
DRD1	Dopamine Receptor D1	Protein Coding	P21728	58	GC05M175440	3.4019	https://www.genecards.org/cgi-bin/carddisp.pl?gene=DRD1
CTH	Cystathionine Gamma-Lyase	Protein Coding	P32929	62	GC01P070411	3.39775	https://www.genecards.org/cgi-bin/carddisp.pl?gene=CTH
TP53I3	Tumor Protein P53 Inducible Protein 3	Protein Coding	Q53FA7	51	GC02M024078	3.39775	https://www.genecards.org/cgi-bin/carddisp.pl?gene=TP53I3
DDRGK1	DDRGK Domain Containing 1	Protein Coding	Q96HY6	46	GC20M004378	3.39703	https://www.genecards.org/cgi-bin/carddisp.pl?gene=DDRGK1
ATP6AP1	ATPase H+ Transporting Accessory Protein 1	Protein Coding	Q15904	57	GC0XP154428	3.39287	https://www.genecards.org/cgi-bin/carddisp.pl?gene=ATP6AP1
E2F3	E2F Transcription Factor 3	Protein Coding	O00716	55	GC06P020452	3.39195	https://www.genecards.org/cgi-bin/carddisp.pl?gene=E2F3
FGFR1	Fibroblast Growth Factor Receptor 1	Protein Coding	P11362	68	GC08M038400	3.39133	https://www.genecards.org/cgi-bin/carddisp.pl?gene=FGFR1
PCCA	Propionyl-CoA Carboxylase Subunit Alpha	Protein Coding	P05165	60	GC13P100089	3.39133	https://www.genecards.org/cgi-bin/carddisp.pl?gene=PCCA
POLR2A	RNA Polymerase II Subunit A	Protein Coding	P24928	58	GC17P153752	3.39133	https://www.genecards.org/cgi-bin/carddisp.pl?gene=POLR2A
SCO2	Synthesis Of Cytochrome C Oxidase 2	Protein Coding	O43819	58	GC22M050523	3.39133	https://www.genecards.org/cgi-bin/carddisp.pl?gene=SCO2
MTRR	5-Methyltetrahydrofolate-Homocysteine Methyltransferase Reductase	Protein Coding	Q9UBK8	57	GC05P007851	3.39133	https://www.genecards.org/cgi-bin/carddisp.pl?gene=MTRR
FABP2	Fatty Acid Binding Protein 2	Protein Coding	P12104	54	GC04M119317	3.39133	https://www.genecards.org/cgi-bin/carddisp.pl?gene=FABP2
PTP4A1	Protein Tyrosine Phosphatase 4A1	Protein Coding	Q93096	54	GC06P182253	3.39133	https://www.genecards.org/cgi-bin/carddisp.pl?gene=PTP4A1
NUP88	Nucleoporin 88	Protein Coding	Q99567	52	GC17M096124	3.39133	https://www.genecards.org/cgi-bin/carddisp.pl?gene=NUP88
COG2	Component Of Oligomeric Golgi Complex 2	Protein Coding	Q14746	51	GC01P230642	3.39133	https://www.genecards.org/cgi-bin/carddisp.pl?gene=COG2
MARK2	Microtubule Affinity Regulating Kinase 2	Protein Coding	Q7KZI7	60	GC11P063838	3.38494	https://www.genecards.org/cgi-bin/carddisp.pl?gene=MARK2
HMGA2	High Mobility Group AT-Hook 2	Protein Coding	P52926	58	GC12P065824	3.38494	https://www.genecards.org/cgi-bin/carddisp.pl?gene=HMGA2
ICMT	Isoprenylcysteine Carboxyl Methyltransferase	Protein Coding	O60725	52	GC01M022284	3.38494	https://www.genecards.org/cgi-bin/carddisp.pl?gene=ICMT
MT1F	Metallothionein 1F	Protein Coding	P04733	47	GC16P056657	3.38494	https://www.genecards.org/cgi-bin/carddisp.pl?gene=MT1F
PDGFRB	Platelet Derived Growth Factor Receptor Beta	Protein Coding	P09619	67	GC05M150113	3.38409	https://www.genecards.org/cgi-bin/carddisp.pl?gene=PDGFRB
ANGPT1	Angiopoietin 1	Protein Coding	Q15389	60	GC08M107246	3.38409	https://www.genecards.org/cgi-bin/carddisp.pl?gene=ANGPT1
CYP2D6	Cytochrome P450 Family 2 Subfamily D Member 6 (Gene/Pseudogene)	Protein Coding	P10635	60	GC22M042126	3.37856	https://www.genecards.org/cgi-bin/carddisp.pl?gene=CYP2D6
ROCK2	Rho Associated Coiled-Coil Containing Protein Kinase 2	Protein Coding	O75116	58	GC02M011604	3.37856	https://www.genecards.org/cgi-bin/carddisp.pl?gene=ROCK2
ADSL	Adenylosuccinate Lyase	Protein Coding	P30566	60	GC22P040346	3.37253	https://www.genecards.org/cgi-bin/carddisp.pl?gene=ADSL
NEDD8	NEDD8 Ubiquitin Like Modifier	Protein Coding	Q15843	54	GC14M024216	3.37039	https://www.genecards.org/cgi-bin/carddisp.pl?gene=NEDD8
GH1	Growth Hormone 1	Protein Coding	P01241	57	GC17M063917	3.35832	https://www.genecards.org/cgi-bin/carddisp.pl?gene=GH1
DGKZ	Diacylglycerol Kinase Zeta	Protein Coding	Q13574	56	GC11P046332	3.35832	https://www.genecards.org/cgi-bin/carddisp.pl?gene=DGKZ
RPS27	Ribosomal Protein S27	Protein Coding	P42677	55	GC01P176670	3.35832	https://www.genecards.org/cgi-bin/carddisp.pl?gene=RPS27
TNPO1	Transportin 1	Protein Coding	Q92973	54	GC05P072816	3.35832	https://www.genecards.org/cgi-bin/carddisp.pl?gene=TNPO1
IL37	Interleukin 37	Protein Coding	Q9NZH6	51	GC02P154108	3.35832	https://www.genecards.org/cgi-bin/carddisp.pl?gene=IL37
ELF5	E74 Like ETS Transcription Factor 5	Protein Coding	Q9UKW6	47	GC11M034500	3.35832	https://www.genecards.org/cgi-bin/carddisp.pl?gene=ELF5
CEBPA	CCAAT Enhancer Binding Protein Alpha	Protein Coding	P49715	60	GC19M033299	3.35748	https://www.genecards.org/cgi-bin/carddisp.pl?gene=CEBPA
LBR	Lamin B Receptor	Protein Coding	Q14739	59	GC01M225401	3.35748	https://www.genecards.org/cgi-bin/carddisp.pl?gene=LBR
MAP3K11	Mitogen-Activated Protein Kinase Kinase Kinase 11	Protein Coding	Q16584	57	GC11M139781	3.35748	https://www.genecards.org/cgi-bin/carddisp.pl?gene=MAP3K11
ABCG1	ATP Binding Cassette Subfamily G Member 1	Protein Coding	P45844	55	GC21P042199	3.35748	https://www.genecards.org/cgi-bin/carddisp.pl?gene=ABCG1
CD80	CD80 Molecule	Protein Coding	P33681	55	GC03M119524	3.35748	https://www.genecards.org/cgi-bin/carddisp.pl?gene=CD80
PSMC6	Proteasome 26S Subunit, ATPase 6	Protein Coding	P62333	52	GC14P052707	3.35748	https://www.genecards.org/cgi-bin/carddisp.pl?gene=PSMC6
TRIM27	Tripartite Motif Containing 27	Protein Coding	P14373	52	GC06M028903	3.35748	https://www.genecards.org/cgi-bin/carddisp.pl?gene=TRIM27
RHOD	Ras Homolog Family Member D	Protein Coding	O00212	50	GC11P107960	3.35748	https://www.genecards.org/cgi-bin/carddisp.pl?gene=RHOD
CKB	Creatine Kinase B	Protein Coding	P12277	57	GC14M103519	3.3561	https://www.genecards.org/cgi-bin/carddisp.pl?gene=CKB
LAMP2	Lysosomal Associated Membrane Protein 2	Protein Coding	P13473	57	GC0XM120426	3.3561	https://www.genecards.org/cgi-bin/carddisp.pl?gene=LAMP2
ATP8A1	ATPase Phospholipid Transporting 8A1	Protein Coding	Q9Y2Q0	53	GC04M042410	3.3561	https://www.genecards.org/cgi-bin/carddisp.pl?gene=ATP8A1
BRD4	Bromodomain Containing 4	Protein Coding	O60885	60	GC19M108289	3.35591	https://www.genecards.org/cgi-bin/carddisp.pl?gene=BRD4
PAPPA	Pappalysin 1	Protein Coding	Q13219	55	GC09P152394	3.35416	https://www.genecards.org/cgi-bin/carddisp.pl?gene=PAPPA
STAU2	Staufen Double-Stranded RNA Binding Protein 2	Protein Coding	Q9NUL3	49	GC08M073421	3.34754	https://www.genecards.org/cgi-bin/carddisp.pl?gene=STAU2
LYAR	Ly1 Antibody Reactive	Protein Coding	Q9NX58	48	GC04M006403	3.34723	https://www.genecards.org/cgi-bin/carddisp.pl?gene=LYAR
ETFA	Electron Transfer Flavoprotein Subunit Alpha	Protein Coding	P13804	58	GC15M162854	3.34443	https://www.genecards.org/cgi-bin/carddisp.pl?gene=ETFA
HSPA14	Heat Shock Protein Family A (Hsp70) Member 14	Protein Coding	Q0VDF9	48	GC10P014860	3.33829	https://www.genecards.org/cgi-bin/carddisp.pl?gene=HSPA14
CAPN3	Calpain 3	Protein Coding	P20807	61	GC15P042359	3.33667	https://www.genecards.org/cgi-bin/carddisp.pl?gene=CAPN3
PDK2	Pyruvate Dehydrogenase Kinase 2	Protein Coding	Q15119	54	GC17P155120	3.33182	https://www.genecards.org/cgi-bin/carddisp.pl?gene=PDK2
PIWIL4	Piwi Like RNA-Mediated Gene Silencing 4	Protein Coding	Q7Z3Z4	49	GC11P094543	3.33182	https://www.genecards.org/cgi-bin/carddisp.pl?gene=PIWIL4
BDH2	3-Hydroxybutyrate Dehydrogenase 2	Protein Coding	Q9BUT1	45	GC04M103077	3.33182	https://www.genecards.org/cgi-bin/carddisp.pl?gene=BDH2
HSD17B4	Hydroxysteroid 17-Beta Dehydrogenase 4	Protein Coding	P51659	60	GC05P119452	3.33034	https://www.genecards.org/cgi-bin/carddisp.pl?gene=HSD17B4
NUP214	Nucleoporin 214	Protein Coding	P35658	58	GC09P131125	3.33034	https://www.genecards.org/cgi-bin/carddisp.pl?gene=NUP214
PPP2R2A	Protein Phosphatase 2 Regulatory Subunit Balpha	Protein Coding	P63151	58	GC08P026302	3.33034	https://www.genecards.org/cgi-bin/carddisp.pl?gene=PPP2R2A
ZFHX3	Zinc Finger Homeobox 3	Protein Coding	Q15911	55	GC16M072782	3.33034	https://www.genecards.org/cgi-bin/carddisp.pl?gene=ZFHX3
HOMER1	Homer Scaffold Protein 1	Protein Coding	Q86YM7	54	GC05M079372	3.33034	https://www.genecards.org/cgi-bin/carddisp.pl?gene=HOMER1
GRK4	G Protein-Coupled Receptor Kinase 4	Protein Coding	P32298	52	GC04P002963	3.33034	https://www.genecards.org/cgi-bin/carddisp.pl?gene=GRK4
MRTFA	Myocardin Related Transcription Factor A	Protein Coding	Q969V6	52	GC22M086972	3.33034	https://www.genecards.org/cgi-bin/carddisp.pl?gene=MRTFA
CCAR2	Cell Cycle And Apoptosis Regulator 2	Protein Coding	Q8N163	49	GC08P022604	3.33034	https://www.genecards.org/cgi-bin/carddisp.pl?gene=CCAR2
DUSP13B	Dual Specificity Phosphatase 13B	Protein Coding	Q9UII6	48	GC10M075094	3.33034	https://www.genecards.org/cgi-bin/carddisp.pl?gene=DUSP13B
FGFR2	Fibroblast Growth Factor Receptor 2	Protein Coding	P21802	68	GC10M121478	3.32873	https://www.genecards.org/cgi-bin/carddisp.pl?gene=FGFR2
CASP6	Caspase 6	Protein Coding	P55212	61	GC04M109688	3.32873	https://www.genecards.org/cgi-bin/carddisp.pl?gene=CASP6
MSH6	MutS Homolog 6	Protein Coding	P52701	61	GC02P047695	3.32873	https://www.genecards.org/cgi-bin/carddisp.pl?gene=MSH6
ACO2	Aconitase 2	Protein Coding	Q99798	59	GC22P092273	3.32873	https://www.genecards.org/cgi-bin/carddisp.pl?gene=ACO2
CD38	CD38 Molecule	Protein Coding	P28907	59	GC04P030063	3.32873	https://www.genecards.org/cgi-bin/carddisp.pl?gene=CD38
UBE2D2	Ubiquitin Conjugating Enzyme E2 D2	Protein Coding	P62837	55	GC05P139526	3.32873	https://www.genecards.org/cgi-bin/carddisp.pl?gene=UBE2D2
TIMP2	TIMP Metallopeptidase Inhibitor 2	Protein Coding	P16035	54	GC17M078852	3.32873	https://www.genecards.org/cgi-bin/carddisp.pl?gene=TIMP2
TIGAR	TP53 Induced Glycolysis Regulatory Phosphatase	Protein Coding	Q9NQ88	51	GC12P074005	3.32873	https://www.genecards.org/cgi-bin/carddisp.pl?gene=TIGAR
TNFRSF10B	TNF Receptor Superfamily Member 10b	Protein Coding	O14763	62	GC08M023006	3.32651	https://www.genecards.org/cgi-bin/carddisp.pl?gene=TNFRSF10B
ANGPT2	Angiopoietin 2	Protein Coding	O15123	61	GC08M006499	3.32651	https://www.genecards.org/cgi-bin/carddisp.pl?gene=ANGPT2
ACADM	Acyl-CoA Dehydrogenase Medium Chain	Protein Coding	P11310	59	GC01P075724	3.32651	https://www.genecards.org/cgi-bin/carddisp.pl?gene=ACADM
RIPK3	Receptor Interacting Serine/Threonine Kinase 3	Protein Coding	Q9Y572	56	GC14M024336	3.32651	https://www.genecards.org/cgi-bin/carddisp.pl?gene=RIPK3
DBH	Dopamine Beta-Hydroxylase	Protein Coding	P09172	64	GC09P133636	3.32067	https://www.genecards.org/cgi-bin/carddisp.pl?gene=DBH
SCNN1A	Sodium Channel Epithelial 1 Subunit Alpha	Protein Coding	P37088	62	GC12M006346	3.32067	https://www.genecards.org/cgi-bin/carddisp.pl?gene=SCNN1A
PDE4A	Phosphodiesterase 4A	Protein Coding	P27815	57	GC19P010416	3.32067	https://www.genecards.org/cgi-bin/carddisp.pl?gene=PDE4A
HRH2	Histamine Receptor H2	Protein Coding	P25021	56	GC05P175678	3.32067	https://www.genecards.org/cgi-bin/carddisp.pl?gene=HRH2
KHSRP	KH-Type Splicing Regulatory Protein	Protein Coding	Q92945	54	GC19M006413	3.32067	https://www.genecards.org/cgi-bin/carddisp.pl?gene=KHSRP
PSMD8	Proteasome 26S Subunit, Non-ATPase 8	Protein Coding	P48556	53	GC19P038374	3.32067	https://www.genecards.org/cgi-bin/carddisp.pl?gene=PSMD8
MYOT	Myotilin	Protein Coding	Q9UBF9	52	GC05P137867	3.32067	https://www.genecards.org/cgi-bin/carddisp.pl?gene=MYOT
HBE1	Hemoglobin Subunit Epsilon 1	Protein Coding	P02100	50	GC11M005268	3.32067	https://www.genecards.org/cgi-bin/carddisp.pl?gene=HBE1
NFKBIE	NFKB Inhibitor Epsilon	Protein Coding	O00221	50	GC06M044258	3.32067	https://www.genecards.org/cgi-bin/carddisp.pl?gene=NFKBIE
CSTB	Cystatin B	Protein Coding	P04080	60	GC21M043772	3.31135	https://www.genecards.org/cgi-bin/carddisp.pl?gene=CSTB
SAT1	Spermidine/Spermine N1-Acetyltransferase 1	Protein Coding	P21673	59	GC0XP023784	3.31135	https://www.genecards.org/cgi-bin/carddisp.pl?gene=SAT1
DPYSL2	Dihydropyrimidinase Like 2	Protein Coding	Q16555	58	GC08P026514	3.31135	https://www.genecards.org/cgi-bin/carddisp.pl?gene=DPYSL2
MAP2	Microtubule Associated Protein 2	Protein Coding	P11137	57	GC02P209424	3.31135	https://www.genecards.org/cgi-bin/carddisp.pl?gene=MAP2
IGFBP1	Insulin Like Growth Factor Binding Protein 1	Protein Coding	P08833	55	GC07P051058	3.30503	https://www.genecards.org/cgi-bin/carddisp.pl?gene=IGFBP1
H4C1	H4 Clustered Histone 1	Protein Coding	P62805	48	GC06P181699	3.30503	https://www.genecards.org/cgi-bin/carddisp.pl?gene=H4C1
THBS1	Thrombospondin 1	Protein Coding	P07996	59	GC15P039581	3.30211	https://www.genecards.org/cgi-bin/carddisp.pl?gene=THBS1
SYVN1	Synoviolin 1	Protein Coding	Q86TM6	52	GC11M139760	3.30211	https://www.genecards.org/cgi-bin/carddisp.pl?gene=SYVN1
CPT2	Carnitine Palmitoyltransferase 2	Protein Coding	P23786	62	GC01P053196	3.30075	https://www.genecards.org/cgi-bin/carddisp.pl?gene=CPT2
IFNAR1	Interferon Alpha And Beta Receptor Subunit 1	Protein Coding	P17181	61	GC21P033324	3.30075	https://www.genecards.org/cgi-bin/carddisp.pl?gene=IFNAR1
ABCC3	ATP Binding Cassette Subfamily C Member 3	Protein Coding	O15438	58	GC17P050634	3.30075	https://www.genecards.org/cgi-bin/carddisp.pl?gene=ABCC3
HK2	Hexokinase 2	Protein Coding	P52789	58	GC02P075491	3.30075	https://www.genecards.org/cgi-bin/carddisp.pl?gene=HK2
ADGRE5	Adhesion G Protein-Coupled Receptor E5	Protein Coding	P48960	57	GC19P151998	3.30075	https://www.genecards.org/cgi-bin/carddisp.pl?gene=ADGRE5
LATS1	Large Tumor Suppressor Kinase 1	Protein Coding	O95835	57	GC06M149658	3.30075	https://www.genecards.org/cgi-bin/carddisp.pl?gene=LATS1
RUVBL2	RuvB Like AAA ATPase 2	Protein Coding	Q9Y230	57	GC19P048993	3.30075	https://www.genecards.org/cgi-bin/carddisp.pl?gene=RUVBL2
CCT3	Chaperonin Containing TCP1 Subunit 3	Protein Coding	P49368	54	GC01M156308	3.30075	https://www.genecards.org/cgi-bin/carddisp.pl?gene=CCT3
BAG6	BAG Cochaperone 6	Protein Coding	P46379	51	GC06M031639	3.30075	https://www.genecards.org/cgi-bin/carddisp.pl?gene=BAG6
KLF15	KLF Transcription Factor 15	Protein Coding	Q9UIH9	51	GC03M126293	3.30075	https://www.genecards.org/cgi-bin/carddisp.pl?gene=KLF15
NUCB2	Nucleobindin 2	Protein Coding	P80303	50	GC11P021358	3.30075	https://www.genecards.org/cgi-bin/carddisp.pl?gene=NUCB2
HNRNPAB	Heterogeneous Nuclear Ribonucleoprotein A/B	Protein Coding	Q99729	49	GC05P178204	3.30075	https://www.genecards.org/cgi-bin/carddisp.pl?gene=HNRNPAB
DDX24	DEAD-Box Helicase 24	Protein Coding	Q9GZR7	48	GC14M094048	3.30075	https://www.genecards.org/cgi-bin/carddisp.pl?gene=DDX24
CGB5	Chorionic Gonadotropin Subunit Beta 5	Protein Coding	P0DN86	41	GC19P049043	3.30075	https://www.genecards.org/cgi-bin/carddisp.pl?gene=CGB5
NCOA7	Nuclear Receptor Coactivator 7	Protein Coding	Q8NI08	49	GC06P125781	3.29797	https://www.genecards.org/cgi-bin/carddisp.pl?gene=NCOA7
DUOX2	Dual Oxidase 2	Protein Coding	Q9NRD8	57	GC15M045092	3.28878	https://www.genecards.org/cgi-bin/carddisp.pl?gene=DUOX2
ANXA6	Annexin A6	Protein Coding	P08133	55	GC05M151100	3.28788	https://www.genecards.org/cgi-bin/carddisp.pl?gene=ANXA6
PPA1	Inorganic Pyrophosphatase 1	Protein Coding	Q15181	52	GC10M070202	3.28788	https://www.genecards.org/cgi-bin/carddisp.pl?gene=PPA1
ALPP	Alkaline Phosphatase, Placental	Protein Coding	P05187	57	GC02P232378	3.28186	https://www.genecards.org/cgi-bin/carddisp.pl?gene=ALPP
NUDT5	Nudix Hydrolase 5	Protein Coding	Q9UKK9	47	GC10M012165	3.28186	https://www.genecards.org/cgi-bin/carddisp.pl?gene=NUDT5
ADNP	Activity Dependent Neuroprotector Homeobox	Protein Coding	Q9H2P0	55	GC20M050888	3.27996	https://www.genecards.org/cgi-bin/carddisp.pl?gene=ADNP
PSMC2	Proteasome 26S Subunit, ATPase 2	Protein Coding	P35998	54	GC07P103328	3.27996	https://www.genecards.org/cgi-bin/carddisp.pl?gene=PSMC2
NTRK1	Neurotrophic Receptor Tyrosine Kinase 1	Protein Coding	P04629	62	GC01P156815	3.27412	https://www.genecards.org/cgi-bin/carddisp.pl?gene=NTRK1
SFTPA1	Surfactant Protein A1	Protein Coding	Q8IWL2	58	GC10P128477	3.27412	https://www.genecards.org/cgi-bin/carddisp.pl?gene=SFTPA1
SELL	Selectin L	Protein Coding	P14151	56	GC01M169690	3.27412	https://www.genecards.org/cgi-bin/carddisp.pl?gene=SELL
HAGH	Hydroxyacylglutathione Hydrolase	Protein Coding	Q16775	55	GC16M001795	3.27412	https://www.genecards.org/cgi-bin/carddisp.pl?gene=HAGH
GNAQ	G Protein Subunit Alpha Q	Protein Coding	P50148	61	GC09M077716	3.26924	https://www.genecards.org/cgi-bin/carddisp.pl?gene=GNAQ
TGFB3	Transforming Growth Factor Beta 3	Protein Coding	P10600	60	GC14M075958	3.26924	https://www.genecards.org/cgi-bin/carddisp.pl?gene=TGFB3
SLC25A13	Solute Carrier Family 25 Member 13	Protein Coding	Q9UJS0	58	GC07M096120	3.26924	https://www.genecards.org/cgi-bin/carddisp.pl?gene=SLC25A13
SERPINA3	Serpin Family A Member 3	Protein Coding	P01011	56	GC14P094612	3.26924	https://www.genecards.org/cgi-bin/carddisp.pl?gene=SERPINA3
BCL3	BCL3 Transcription Coactivator	Protein Coding	P20749	54	GC19P044747	3.26924	https://www.genecards.org/cgi-bin/carddisp.pl?gene=BCL3
HAS3	Hyaluronan Synthase 3	Protein Coding	O00219	54	GC16P069083	3.26924	https://www.genecards.org/cgi-bin/carddisp.pl?gene=HAS3
NLK	Nemo Like Kinase	Protein Coding	Q9UBE8	53	GC17P154256	3.26924	https://www.genecards.org/cgi-bin/carddisp.pl?gene=NLK
PDCD10	Programmed Cell Death 10	Protein Coding	Q9BUL8	53	GC03M167683	3.26924	https://www.genecards.org/cgi-bin/carddisp.pl?gene=PDCD10
LCN1	Lipocalin 1	Protein Coding	P31025	51	GC09P135521	3.26924	https://www.genecards.org/cgi-bin/carddisp.pl?gene=LCN1
MAPK15	Mitogen-Activated Protein Kinase 15	Protein Coding	Q8TD08	45	GC08P143716	3.26924	https://www.genecards.org/cgi-bin/carddisp.pl?gene=MAPK15
DAOA	D-Amino Acid Oxidase Activator	Protein Coding	P59103	42	GC13P105465	3.26924	https://www.genecards.org/cgi-bin/carddisp.pl?gene=DAOA
RPL36A-HNRNPH2	RPL36A-HNRNPH2 Readthrough	Protein Coding		25	GC0XP101423	3.26924	https://www.genecards.org/cgi-bin/carddisp.pl?gene=RPL36A-HNRNPH2
DLD	Dihydrolipoamide Dehydrogenase	Protein Coding	P09622	62	GC07P110986	3.26349	https://www.genecards.org/cgi-bin/carddisp.pl?gene=DLD
MDH2	Malate Dehydrogenase 2	Protein Coding	P40926	60	GC07P076048	3.26349	https://www.genecards.org/cgi-bin/carddisp.pl?gene=MDH2
HNF1B	HNF1 Homeobox B	Protein Coding	P35680	55	GC17M037686	3.26349	https://www.genecards.org/cgi-bin/carddisp.pl?gene=HNF1B
H3-3A	H3.3 Histone A	Protein Coding	P84243	57	GC01P226062	3.25022	https://www.genecards.org/cgi-bin/carddisp.pl?gene=H3-3A
EED	Embryonic Ectoderm Development	Protein Coding	O75530	56	GC11P108547	3.25022	https://www.genecards.org/cgi-bin/carddisp.pl?gene=EED
MME	Membrane Metalloendopeptidase	Protein Coding	P08473	62	GC03P155024	3.24453	https://www.genecards.org/cgi-bin/carddisp.pl?gene=MME
NRG1	Neuregulin 1	Protein Coding	Q02297	61	GC08P031639	3.24453	https://www.genecards.org/cgi-bin/carddisp.pl?gene=NRG1
HNRNPR	Heterogeneous Nuclear Ribonucleoprotein R	Protein Coding	O43390	54	GC01M023303	3.24453	https://www.genecards.org/cgi-bin/carddisp.pl?gene=HNRNPR
SLC16A4	Solute Carrier Family 16 Member 4	Protein Coding	O15374	50	GC01M110362	3.24453	https://www.genecards.org/cgi-bin/carddisp.pl?gene=SLC16A4
ZAP70	Zeta Chain Of T Cell Receptor Associated Protein Kinase 70	Protein Coding	P43403	64	GC02P100091	3.23805	https://www.genecards.org/cgi-bin/carddisp.pl?gene=ZAP70
HK1	Hexokinase 1	Protein Coding	P19367	63	GC10P069269	3.23805	https://www.genecards.org/cgi-bin/carddisp.pl?gene=HK1
F10	Coagulation Factor X	Protein Coding	P00742	62	GC13P113122	3.23805	https://www.genecards.org/cgi-bin/carddisp.pl?gene=F10
HNRNPA1	Heterogeneous Nuclear Ribonucleoprotein A1	Protein Coding	P09651	60	GC12P054280	3.23805	https://www.genecards.org/cgi-bin/carddisp.pl?gene=HNRNPA1
PROS1	Protein S	Protein Coding	P07225	60	GC03M093873	3.23805	https://www.genecards.org/cgi-bin/carddisp.pl?gene=PROS1
TMBIM6	Transmembrane BAX Inhibitor Motif Containing 6	Protein Coding	P55061	48	GC12P049707	3.23805	https://www.genecards.org/cgi-bin/carddisp.pl?gene=TMBIM6
CGA	Glycoprotein Hormones, Alpha Polypeptide	Protein Coding	P01215	57	GC06M087085	3.2354	https://www.genecards.org/cgi-bin/carddisp.pl?gene=CGA
NTF3	Neurotrophin 3	Protein Coding	P20783	57	GC12P074017	3.2354	https://www.genecards.org/cgi-bin/carddisp.pl?gene=NTF3
SDC4	Syndecan 4	Protein Coding	P31431	54	GC20M045325	3.2354	https://www.genecards.org/cgi-bin/carddisp.pl?gene=SDC4
PAEP	Progestagen Associated Endometrial Protein	Protein Coding	P09466	51	GC09P135561	3.2354	https://www.genecards.org/cgi-bin/carddisp.pl?gene=PAEP
CARHSP1	Calcium Regulated Heat Stable Protein 1	Protein Coding	Q9Y2V2	45	GC16M008852	3.2354	https://www.genecards.org/cgi-bin/carddisp.pl?gene=CARHSP1
LRWD1	Leucine Rich Repeats And WD Repeat Domain Containing 1	Protein Coding	Q9UFC0	44	GC07P102464	3.2354	https://www.genecards.org/cgi-bin/carddisp.pl?gene=LRWD1
CAPN6	Calpain 6	Protein Coding	Q9Y6Q1	50	GC0XM111245	3.23499	https://www.genecards.org/cgi-bin/carddisp.pl?gene=CAPN6
CAPN7	Calpain 7	Protein Coding	Q9Y6W3	50	GC03P027128	3.23499	https://www.genecards.org/cgi-bin/carddisp.pl?gene=CAPN7
KIF12	Kinesin Family Member 12	Protein Coding	Q96FN5	47	GC09M114086	3.23499	https://www.genecards.org/cgi-bin/carddisp.pl?gene=KIF12
BARD1	BRCA1 Associated RING Domain 1	Protein Coding	Q99728	60	GC02M214725	3.23375	https://www.genecards.org/cgi-bin/carddisp.pl?gene=BARD1
HMGCL	3-Hydroxy-3-Methylglutaryl-CoA Lyase	Protein Coding	P35914	58	GC01M023801	3.23375	https://www.genecards.org/cgi-bin/carddisp.pl?gene=HMGCL
HSPB8	Heat Shock Protein Family B (Small) Member 8	Protein Coding	Q9UJY1	57	GC12P119173	3.23375	https://www.genecards.org/cgi-bin/carddisp.pl?gene=HSPB8
CCR5	C-C Motif Chemokine Receptor 5	Protein Coding	P51681	60	GC03P064850	3.23108	https://www.genecards.org/cgi-bin/carddisp.pl?gene=CCR5
CHRNA7	Cholinergic Receptor Nicotinic Alpha 7 Subunit	Protein Coding	P36544	56	GC15P031923	3.22435	https://www.genecards.org/cgi-bin/carddisp.pl?gene=CHRNA7
MT-ND6	Mitochondrially Encoded NADH:Ubiquinone Oxidoreductase Core Subunit 6	Protein Coding	P03923	44	GCMTM014151	3.22435	https://www.genecards.org/cgi-bin/carddisp.pl?gene=MT-ND6
KCNJ5	Potassium Inwardly Rectifying Channel Subfamily J Member 5	Protein Coding	P48544	61	GC11P128891	3.21303	https://www.genecards.org/cgi-bin/carddisp.pl?gene=KCNJ5
ELK1	ETS Transcription Factor ELK1	Protein Coding	P19419	58	GC0XM047635	3.21143	https://www.genecards.org/cgi-bin/carddisp.pl?gene=ELK1
SOCS3	Suppressor Of Cytokine Signaling 3	Protein Coding	O14543	57	GC17M078356	3.21143	https://www.genecards.org/cgi-bin/carddisp.pl?gene=SOCS3
CETP	Cholesteryl Ester Transfer Protein	Protein Coding	P11597	60	GC16P056961	3.20843	https://www.genecards.org/cgi-bin/carddisp.pl?gene=CETP
NFIB	Nuclear Factor I B	Protein Coding	O00712	57	GC09M014077	3.19859	https://www.genecards.org/cgi-bin/carddisp.pl?gene=NFIB
AIMP2	Aminoacyl TRNA Synthetase Complex Interacting Multifunctional Protein 2	Protein Coding	Q13155	55	GC07P019013	3.19859	https://www.genecards.org/cgi-bin/carddisp.pl?gene=AIMP2
AP2B1	Adaptor Related Protein Complex 2 Subunit Beta 1	Protein Coding	P63010	54	GC17P035578	3.19859	https://www.genecards.org/cgi-bin/carddisp.pl?gene=AP2B1
TRPC5	Transient Receptor Potential Cation Channel Subfamily C Member 5	Protein Coding	Q9UL62	54	GC0XM111774	3.19859	https://www.genecards.org/cgi-bin/carddisp.pl?gene=TRPC5
HAS1	Hyaluronan Synthase 1	Protein Coding	Q92839	51	GC19M109166	3.19859	https://www.genecards.org/cgi-bin/carddisp.pl?gene=HAS1
TRMT1L	TRNA Methyltransferase 1L	Protein Coding	Q7Z2T5	38	GC01M185118	3.19859	https://www.genecards.org/cgi-bin/carddisp.pl?gene=TRMT1L
PAFAH1B1	Platelet Activating Factor Acetylhydrolase 1b Regulatory Subunit 1	Protein Coding	P43034	59	GC17P002593	3.18496	https://www.genecards.org/cgi-bin/carddisp.pl?gene=PAFAH1B1
FMR1	Fragile X Messenger Ribonucleoprotein 1	Protein Coding	Q06787	57	GC0XP148000	3.18496	https://www.genecards.org/cgi-bin/carddisp.pl?gene=FMR1
PIK3R1	Phosphoinositide-3-Kinase Regulatory Subunit 1	Protein Coding	P27986	65	GC05P068215	3.18345	https://www.genecards.org/cgi-bin/carddisp.pl?gene=PIK3R1
FECH	Ferrochelatase	Protein Coding	P22830	60	GC18M057544	3.18345	https://www.genecards.org/cgi-bin/carddisp.pl?gene=FECH
ATG5	Autophagy Related 5	Protein Coding	Q9H1Y0	58	GC06M106045	3.18345	https://www.genecards.org/cgi-bin/carddisp.pl?gene=ATG5
CRBN	Cereblon	Protein Coding	Q96SW2	58	GC03M003144	3.18345	https://www.genecards.org/cgi-bin/carddisp.pl?gene=CRBN
BDKRB2	Bradykinin Receptor B2	Protein Coding	P30411	57	GC14P096205	3.18345	https://www.genecards.org/cgi-bin/carddisp.pl?gene=BDKRB2
CNR2	Cannabinoid Receptor 2	Protein Coding	P34972	57	GC01M023870	3.18345	https://www.genecards.org/cgi-bin/carddisp.pl?gene=CNR2
PALB2	Partner And Localizer Of BRCA2	Protein Coding	Q86YC2	57	GC16M023603	3.18345	https://www.genecards.org/cgi-bin/carddisp.pl?gene=PALB2
LGALS1	Galectin 1	Protein Coding	P09382	56	GC22P037675	3.18345	https://www.genecards.org/cgi-bin/carddisp.pl?gene=LGALS1
IL11	Interleukin 11	Protein Coding	P20809	53	GC19M055364	3.18345	https://www.genecards.org/cgi-bin/carddisp.pl?gene=IL11
EIF5B	Eukaryotic Translation Initiation Factor 5B	Protein Coding	O60841	51	GC02P099337	3.18345	https://www.genecards.org/cgi-bin/carddisp.pl?gene=EIF5B
CHAC1	ChaC Glutathione Specific Gamma-Glutamylcyclotransferase 1	Protein Coding	Q9BUX1	49	GC15P040952	3.18345	https://www.genecards.org/cgi-bin/carddisp.pl?gene=CHAC1
NXNL1	Nucleoredoxin Like 1	Protein Coding	Q96CM4	45	GC19M017455	3.18345	https://www.genecards.org/cgi-bin/carddisp.pl?gene=NXNL1
NADK	NAD Kinase	Protein Coding	O95544	52	GC01M001751	3.17918	https://www.genecards.org/cgi-bin/carddisp.pl?gene=NADK
RNF146	Ring Finger Protein 146	Protein Coding	Q9NTX7	48	GC06P127266	3.17894	https://www.genecards.org/cgi-bin/carddisp.pl?gene=RNF146
RNF2	Ring Finger Protein 2	Protein Coding	Q99496	57	GC01P185045	3.17878	https://www.genecards.org/cgi-bin/carddisp.pl?gene=RNF2
SUZ12	SUZ12 Polycomb Repressive Complex 2 Subunit	Protein Coding	Q15022	55	GC17P031937	3.17878	https://www.genecards.org/cgi-bin/carddisp.pl?gene=SUZ12
AGRP	Agouti Related Neuropeptide	Protein Coding	O00253	53	GC16M067482	3.17878	https://www.genecards.org/cgi-bin/carddisp.pl?gene=AGRP
CBX4	Chromobox 4	Protein Coding	O00257	51	GC17M079833	3.17878	https://www.genecards.org/cgi-bin/carddisp.pl?gene=CBX4
SNRPB	Small Nuclear Ribonucleoprotein Polypeptides B And B1	Protein Coding	P14678	54	GC20M002461	3.17123	https://www.genecards.org/cgi-bin/carddisp.pl?gene=SNRPB
MPV17	Mitochondrial Inner Membrane Protein MPV17	Protein Coding	P39210	53	GC02M027309	3.16088	https://www.genecards.org/cgi-bin/carddisp.pl?gene=MPV17
NPHS1	NPHS1 Adhesion Molecule, Nephrin	Protein Coding	O60500	60	GC19M035825	3.16056	https://www.genecards.org/cgi-bin/carddisp.pl?gene=NPHS1
VEGFC	Vascular Endothelial Growth Factor C	Protein Coding	P49767	60	GC04M176683	3.16056	https://www.genecards.org/cgi-bin/carddisp.pl?gene=VEGFC
PRPF19	Pre-MRNA Processing Factor 19	Protein Coding	Q9UMS4	48	GC11M060890	3.16056	https://www.genecards.org/cgi-bin/carddisp.pl?gene=PRPF19
FBXO31	F-Box Protein 31	Protein Coding	Q5XUX0	48	GC16M087326	3.15936	https://www.genecards.org/cgi-bin/carddisp.pl?gene=FBXO31
AQP11	Aquaporin 11	Protein Coding	Q8NBQ7	47	GC11P077589	3.15936	https://www.genecards.org/cgi-bin/carddisp.pl?gene=AQP11
PPP2R2B	Protein Phosphatase 2 Regulatory Subunit Bbeta	Protein Coding	Q00005	58	GC05M146582	3.15788	https://www.genecards.org/cgi-bin/carddisp.pl?gene=PPP2R2B
RAP1A	RAP1A, Member Of RAS Oncogene Family	Protein Coding	P62834	57	GC01P111542	3.15788	https://www.genecards.org/cgi-bin/carddisp.pl?gene=RAP1A
MICU1	Mitochondrial Calcium Uptake 1	Protein Coding	Q9BPX6	55	GC10M072367	3.15788	https://www.genecards.org/cgi-bin/carddisp.pl?gene=MICU1
PSMD3	Proteasome 26S Subunit, Non-ATPase 3	Protein Coding	O43242	54	GC17P039980	3.15788	https://www.genecards.org/cgi-bin/carddisp.pl?gene=PSMD3
S100A6	S100 Calcium Binding Protein A6	Protein Coding	P06703	54	GC01M167362	3.15788	https://www.genecards.org/cgi-bin/carddisp.pl?gene=S100A6
SPAST	Spastin	Protein Coding	Q9UBP0	54	GC02P032063	3.15788	https://www.genecards.org/cgi-bin/carddisp.pl?gene=SPAST
CISD2	CDGSH Iron Sulfur Domain 2	Protein Coding	Q8N5K1	53	GC04P102868	3.15788	https://www.genecards.org/cgi-bin/carddisp.pl?gene=CISD2
JMJD1C	Jumonji Domain Containing 1C	Protein Coding	Q15652	53	GC10M063167	3.15788	https://www.genecards.org/cgi-bin/carddisp.pl?gene=JMJD1C
PSMD6	Proteasome 26S Subunit, Non-ATPase 6	Protein Coding	Q15008	53	GC03M063973	3.15788	https://www.genecards.org/cgi-bin/carddisp.pl?gene=PSMD6
PSMD11	Proteasome 26S Subunit, Non-ATPase 11	Protein Coding	O00231	52	GC17P032444	3.15788	https://www.genecards.org/cgi-bin/carddisp.pl?gene=PSMD11
RHBDF2	Rhomboid 5 Homolog 2	Protein Coding	Q6PJF5	52	GC17M076470	3.15788	https://www.genecards.org/cgi-bin/carddisp.pl?gene=RHBDF2
NUAK1	NUAK Family Kinase 1	Protein Coding	O60285	51	GC12M106063	3.15788	https://www.genecards.org/cgi-bin/carddisp.pl?gene=NUAK1
COQ10A	Coenzyme Q10A	Protein Coding	Q96MF6	47	GC12P056266	3.15788	https://www.genecards.org/cgi-bin/carddisp.pl?gene=COQ10A
RNF144A	Ring Finger Protein 144A	Protein Coding	P50876	47	GC02P006917	3.15788	https://www.genecards.org/cgi-bin/carddisp.pl?gene=RNF144A
TMED4	Transmembrane P24 Trafficking Protein 4	Protein Coding	Q7Z7H5	44	GC07M045691	3.15788	https://www.genecards.org/cgi-bin/carddisp.pl?gene=TMED4
BIVM-ERCC5	BIVM-ERCC5 Readthrough	Protein Coding		26	GC13P102873	3.15788	https://www.genecards.org/cgi-bin/carddisp.pl?gene=BIVM-ERCC5
WNT5A	Wnt Family Member 5A	Protein Coding	P41221	64	GC03M055465	3.15386	https://www.genecards.org/cgi-bin/carddisp.pl?gene=WNT5A
F5	Coagulation Factor V	Protein Coding	P12259	60	GC01M169511	3.15386	https://www.genecards.org/cgi-bin/carddisp.pl?gene=F5
ATP5F1B	ATP Synthase F1 Subunit Beta	Protein Coding	P06576	57	GC12M060417	3.15386	https://www.genecards.org/cgi-bin/carddisp.pl?gene=ATP5F1B
ATP2C1	ATPase Secretory Pathway Ca2+ Transporting 1	Protein Coding	P98194	55	GC03P130850	3.15386	https://www.genecards.org/cgi-bin/carddisp.pl?gene=ATP2C1
MSH3	MutS Homolog 3	Protein Coding	P20585	55	GC05P080654	3.15386	https://www.genecards.org/cgi-bin/carddisp.pl?gene=MSH3
NR4A3	Nuclear Receptor Subfamily 4 Group A Member 3	Protein Coding	Q92570	55	GC09P099821	3.15386	https://www.genecards.org/cgi-bin/carddisp.pl?gene=NR4A3
GRIN1	Glutamate Ionotropic Receptor NMDA Type Subunit 1	Protein Coding	Q05586	64	GC09P137138	3.14237	https://www.genecards.org/cgi-bin/carddisp.pl?gene=GRIN1
ITGAM	Integrin Subunit Alpha M	Protein Coding	P11215	62	GC16P121092	3.14237	https://www.genecards.org/cgi-bin/carddisp.pl?gene=ITGAM
RNF4	Ring Finger Protein 4	Protein Coding	P78317	53	GC04P002462	3.14237	https://www.genecards.org/cgi-bin/carddisp.pl?gene=RNF4
ITGA3	Integrin Subunit Alpha 3	Protein Coding	P26006	61	GC17P050055	3.14164	https://www.genecards.org/cgi-bin/carddisp.pl?gene=ITGA3
TUBB	Tubulin Beta Class I	Protein Coding	P07437	62	GC06P181873	3.13513	https://www.genecards.org/cgi-bin/carddisp.pl?gene=TUBB
ZEB1	Zinc Finger E-Box Binding Homeobox 1	Protein Coding	P37275	62	GC10P031318	3.13513	https://www.genecards.org/cgi-bin/carddisp.pl?gene=ZEB1
NGFR	Nerve Growth Factor Receptor	Protein Coding	P08138	60	GC17P049495	3.13513	https://www.genecards.org/cgi-bin/carddisp.pl?gene=NGFR
TFR2	Transferrin Receptor 2	Protein Coding	Q9UP52	58	GC07M100620	3.13513	https://www.genecards.org/cgi-bin/carddisp.pl?gene=TFR2
HNRNPD	Heterogeneous Nuclear Ribonucleoprotein D	Protein Coding	Q14103	55	GC04M082352	3.13513	https://www.genecards.org/cgi-bin/carddisp.pl?gene=HNRNPD
PAFAH2	Platelet Activating Factor Acetylhydrolase 2	Protein Coding	Q99487	49	GC01M034721	3.13448	https://www.genecards.org/cgi-bin/carddisp.pl?gene=PAFAH2
SELENOS	Selenoprotein S	Protein Coding	Q9BQE4	47	GC15M163350	3.13275	https://www.genecards.org/cgi-bin/carddisp.pl?gene=SELENOS
AHCYL1	Adenosylhomocysteinase Like 1	Protein Coding	O43865	54	GC01P109984	3.12654	https://www.genecards.org/cgi-bin/carddisp.pl?gene=AHCYL1
RAD52	RAD52 Homolog, DNA Repair Protein	Protein Coding	P43351	54	GC12M000912	3.12477	https://www.genecards.org/cgi-bin/carddisp.pl?gene=RAD52
ITCH	Itchy E3 Ubiquitin Protein Ligase	Protein Coding	Q96J02	60	GC20P034363	3.12235	https://www.genecards.org/cgi-bin/carddisp.pl?gene=ITCH
KLK3	Kallikrein Related Peptidase 3	Protein Coding	P07288	60	GC19P050854	3.12235	https://www.genecards.org/cgi-bin/carddisp.pl?gene=KLK3
HLA-G	Major Histocompatibility Complex, Class I, G	Protein Coding	P17693	57	GC06P181845	3.12235	https://www.genecards.org/cgi-bin/carddisp.pl?gene=HLA-G
PSMD4	Proteasome 26S Subunit Ubiquitin Receptor, Non-ATPase 4	Protein Coding	P55036	57	GC01P176535	3.12235	https://www.genecards.org/cgi-bin/carddisp.pl?gene=PSMD4
TG	Thyroglobulin	Protein Coding	P01266	57	GC08P132866	3.12235	https://www.genecards.org/cgi-bin/carddisp.pl?gene=TG
HJV	Hemojuvelin BMP Co-Receptor	Protein Coding	Q6ZVN8	56	GC01M167014	3.12235	https://www.genecards.org/cgi-bin/carddisp.pl?gene=HJV
DNAJA1	DnaJ Heat Shock Protein Family (Hsp40) Member A1	Protein Coding	P31689	54	GC09P033025	3.12235	https://www.genecards.org/cgi-bin/carddisp.pl?gene=DNAJA1
IMMT	Inner Membrane Mitochondrial Protein	Protein Coding	Q16891	52	GC02M086144	3.12235	https://www.genecards.org/cgi-bin/carddisp.pl?gene=IMMT
IL6R	Interleukin 6 Receptor	Protein Coding	P08887	63	GC01P154405	3.11167	https://www.genecards.org/cgi-bin/carddisp.pl?gene=IL6R
BMP1	Bone Morphogenetic Protein 1	Protein Coding	P13497	60	GC08P022165	3.11167	https://www.genecards.org/cgi-bin/carddisp.pl?gene=BMP1
DGAT1	Diacylglycerol O-Acyltransferase 1	Protein Coding	O75907	60	GC08M147388	3.11167	https://www.genecards.org/cgi-bin/carddisp.pl?gene=DGAT1
PTPN12	Protein Tyrosine Phosphatase Non-Receptor Type 12	Protein Coding	Q05209	60	GC07P077537	3.11167	https://www.genecards.org/cgi-bin/carddisp.pl?gene=PTPN12
ITGA2	Integrin Subunit Alpha 2	Protein Coding	P17301	59	GC05P052989	3.11167	https://www.genecards.org/cgi-bin/carddisp.pl?gene=ITGA2
NME2	NME/NM23 Nucleoside Diphosphate Kinase 2	Protein Coding	P22392	58	GC17P051165	3.11167	https://www.genecards.org/cgi-bin/carddisp.pl?gene=NME2
UBR1	Ubiquitin Protein Ligase E3 Component N-Recognin 1	Protein Coding	Q8IWV7	55	GC15M042942	3.11167	https://www.genecards.org/cgi-bin/carddisp.pl?gene=UBR1
VSNL1	Visinin Like 1	Protein Coding	P62760	54	GC02P017539	3.11167	https://www.genecards.org/cgi-bin/carddisp.pl?gene=VSNL1
KLRK1	Killer Cell Lectin Like Receptor K1	Protein Coding	P26718	52	GC12M035797	3.11167	https://www.genecards.org/cgi-bin/carddisp.pl?gene=KLRK1
STEAP1	STEAP Family Member 1	Protein Coding	Q9UHE8	52	GC07P090154	3.11167	https://www.genecards.org/cgi-bin/carddisp.pl?gene=STEAP1
UFL1	UFM1 Specific Ligase 1	Protein Coding	O94874	47	GC06P096521	3.11167	https://www.genecards.org/cgi-bin/carddisp.pl?gene=UFL1
TMEM59L	Transmembrane Protein 59 Like	Protein Coding	Q9UK28	40	GC19P018607	3.11167	https://www.genecards.org/cgi-bin/carddisp.pl?gene=TMEM59L
VRK1	VRK Serine/Threonine Kinase 1	Protein Coding	Q99986	60	GC14P096797	3.10899	https://www.genecards.org/cgi-bin/carddisp.pl?gene=VRK1
ENTPD1	Ectonucleoside Triphosphate Diphosphohydrolase 1	Protein Coding	P49961	62	GC10P124203	3.10851	https://www.genecards.org/cgi-bin/carddisp.pl?gene=ENTPD1
NF2	NF2, Moesin-Ezrin-Radixin Like (MERLIN) Tumor Suppressor	Protein Coding	P35240	62	GC22P029603	3.10851	https://www.genecards.org/cgi-bin/carddisp.pl?gene=NF2
REL	REL Proto-Oncogene, NF-KB Subunit	Protein Coding	Q04864	61	GC02P060881	3.10851	https://www.genecards.org/cgi-bin/carddisp.pl?gene=REL
MST1	Macrophage Stimulating 1	Protein Coding	P26927	58	GC03M049683	3.10851	https://www.genecards.org/cgi-bin/carddisp.pl?gene=MST1
PTPRA	Protein Tyrosine Phosphatase Receptor Type A	Protein Coding	P18433	58	GC20P002864	3.10851	https://www.genecards.org/cgi-bin/carddisp.pl?gene=PTPRA
TUFM	Tu Translation Elongation Factor, Mitochondrial	Protein Coding	P49411	57	GC16M050902	3.10851	https://www.genecards.org/cgi-bin/carddisp.pl?gene=TUFM
CUL2	Cullin 2	Protein Coding	Q13617	55	GC10M037222	3.10851	https://www.genecards.org/cgi-bin/carddisp.pl?gene=CUL2
MDH1	Malate Dehydrogenase 1	Protein Coding	P40925	55	GC02P063557	3.10851	https://www.genecards.org/cgi-bin/carddisp.pl?gene=MDH1
RPL29	Ribosomal Protein L29	Protein Coding	P47914	52	GC03M054878	3.10851	https://www.genecards.org/cgi-bin/carddisp.pl?gene=RPL29
USP18	Ubiquitin Specific Peptidase 18	Protein Coding	Q9UMW8	52	GC22P018149	3.10851	https://www.genecards.org/cgi-bin/carddisp.pl?gene=USP18
HNF1A	HNF1 Homeobox A	Protein Coding	P20823	60	GC12P120978	3.09518	https://www.genecards.org/cgi-bin/carddisp.pl?gene=HNF1A
SMC1A	Structural Maintenance Of Chromosomes 1A	Protein Coding	Q14683	61	GC0XM053374	3.08851	https://www.genecards.org/cgi-bin/carddisp.pl?gene=SMC1A
EEF2K	Eukaryotic Elongation Factor 2 Kinase	Protein Coding	O00418	60	GC16P120695	3.08851	https://www.genecards.org/cgi-bin/carddisp.pl?gene=EEF2K
SLC7A1	Solute Carrier Family 7 Member 1	Protein Coding	P30825	54	GC13M029509	3.08851	https://www.genecards.org/cgi-bin/carddisp.pl?gene=SLC7A1
CSN1S1	Casein Alpha S1	Protein Coding	P47710	50	GC04P070102	3.08851	https://www.genecards.org/cgi-bin/carddisp.pl?gene=CSN1S1
HERPUD1	Homocysteine Inducible ER Protein With Ubiquitin Like Domain 1	Protein Coding	Q15011	46	GC16P056932	3.08851	https://www.genecards.org/cgi-bin/carddisp.pl?gene=HERPUD1
HSF2	Heat Shock Transcription Factor 2	Protein Coding	Q03933	51	GC06P122399	3.08294	https://www.genecards.org/cgi-bin/carddisp.pl?gene=HSF2
ATP1A1	ATPase Na+/K+ Transporting Subunit Alpha 1	Protein Coding	P05023	62	GC01P116372	3.08052	https://www.genecards.org/cgi-bin/carddisp.pl?gene=ATP1A1
MCM5	Minichromosome Maintenance Complex Component 5	Protein Coding	P33992	58	GC22P035400	3.08052	https://www.genecards.org/cgi-bin/carddisp.pl?gene=MCM5
PDGFA	Platelet Derived Growth Factor Subunit A	Protein Coding	P04085	57	GC07M000497	3.08052	https://www.genecards.org/cgi-bin/carddisp.pl?gene=PDGFA
PNPLA2	Patatin Like Domain 2, Triacylglycerol Lipase	Protein Coding	Q96AD5	57	GC11P020269	3.08052	https://www.genecards.org/cgi-bin/carddisp.pl?gene=PNPLA2
TGIF1	TGFB Induced Factor Homeobox 1	Protein Coding	Q15583	57	GC18P003411	3.08052	https://www.genecards.org/cgi-bin/carddisp.pl?gene=TGIF1
PHB2	Prohibitin 2	Protein Coding	Q99623	56	GC12M006965	3.08052	https://www.genecards.org/cgi-bin/carddisp.pl?gene=PHB2
ATG9B	Autophagy Related 9B	Protein Coding	Q674R7	49	GC07M151012	3.08052	https://www.genecards.org/cgi-bin/carddisp.pl?gene=ATG9B
SATB1	SATB Homeobox 1	Protein Coding	Q01826	56	GC03M028758	3.07629	https://www.genecards.org/cgi-bin/carddisp.pl?gene=SATB1
ERO1A	Endoplasmic Reticulum Oxidoreductase 1 Alpha	Protein Coding	Q96HE7	54	GC14M052640	3.06368	https://www.genecards.org/cgi-bin/carddisp.pl?gene=ERO1A
CFL1	Cofilin 1	Protein Coding	P23528	58	GC11M065823	3.06287	https://www.genecards.org/cgi-bin/carddisp.pl?gene=CFL1
NKRF	NFKB Repressing Factor	Protein Coding	O15226	50	GC0XM119588	3.06287	https://www.genecards.org/cgi-bin/carddisp.pl?gene=NKRF
PGAM2	Phosphoglycerate Mutase 2	Protein Coding	P15259	55	GC07M044062	3.05685	https://www.genecards.org/cgi-bin/carddisp.pl?gene=PGAM2
HSPE1	Heat Shock Protein Family E (Hsp10) Member 1	Protein Coding	P61604	54	GC02P197501	3.05685	https://www.genecards.org/cgi-bin/carddisp.pl?gene=HSPE1
MXRA8	Matrix Remodeling Associated 8	Protein Coding	Q9BRK3	47	GC01M001352	3.05685	https://www.genecards.org/cgi-bin/carddisp.pl?gene=MXRA8
PLA2G4C	Phospholipase A2 Group IVC	Protein Coding	Q9UP65	46	GC19M048047	3.05685	https://www.genecards.org/cgi-bin/carddisp.pl?gene=PLA2G4C
TMEM179	Transmembrane Protein 179	Protein Coding	Q6ZVK1	34	GC14M124405	3.05685	https://www.genecards.org/cgi-bin/carddisp.pl?gene=TMEM179
NUP93	Nucleoporin 93	Protein Coding	Q8N1F7	52	GC16P121606	3.05545	https://www.genecards.org/cgi-bin/carddisp.pl?gene=NUP93
DGKK	Diacylglycerol Kinase Kappa	Protein Coding	Q5KSL6	46	GC0XM050365	3.05523	https://www.genecards.org/cgi-bin/carddisp.pl?gene=DGKK
CD34	CD34 Molecule	Protein Coding	P28906	58	GC01M207880	3.0517	https://www.genecards.org/cgi-bin/carddisp.pl?gene=CD34
USF1	Upstream Transcription Factor 1	Protein Coding	P22415	55	GC01M161039	3.0517	https://www.genecards.org/cgi-bin/carddisp.pl?gene=USF1
AGK	Acylglycerol Kinase	Protein Coding	Q53H12	53	GC07P141551	3.0517	https://www.genecards.org/cgi-bin/carddisp.pl?gene=AGK
PPIB	Peptidylprolyl Isomerase B	Protein Coding	P23284	62	GC15M064155	3.05093	https://www.genecards.org/cgi-bin/carddisp.pl?gene=PPIB
CD79A	CD79a Molecule	Protein Coding	P11912	61	GC19P041877	3.05093	https://www.genecards.org/cgi-bin/carddisp.pl?gene=CD79A
MITF	Melanocyte Inducing Transcription Factor	Protein Coding	O75030	61	GC03P069740	3.05093	https://www.genecards.org/cgi-bin/carddisp.pl?gene=MITF
SLC5A2	Solute Carrier Family 5 Member 2	Protein Coding	P31639	60	GC16P121110	3.05093	https://www.genecards.org/cgi-bin/carddisp.pl?gene=SLC5A2
FAF1	Fas Associated Factor 1	Protein Coding	Q9UNN5	54	GC01M050439	3.05093	https://www.genecards.org/cgi-bin/carddisp.pl?gene=FAF1
GLS2	Glutaminase 2	Protein Coding	Q9UI32	54	GC12M056470	3.05093	https://www.genecards.org/cgi-bin/carddisp.pl?gene=GLS2
SRSF3	Serine And Arginine Rich Splicing Factor 3	Protein Coding	P84103	52	GC06P182017	3.05093	https://www.genecards.org/cgi-bin/carddisp.pl?gene=SRSF3
ILF3	Interleukin Enhancer Binding Factor 3	Protein Coding	Q12906	49	GC19P151801	3.05093	https://www.genecards.org/cgi-bin/carddisp.pl?gene=ILF3
TMEM79	Transmembrane Protein 79	Protein Coding	Q9BSE2	44	GC01P156282	3.05093	https://www.genecards.org/cgi-bin/carddisp.pl?gene=TMEM79
PSMB1	Proteasome 20S Subunit Beta 1	Protein Coding	P20618	57	GC06M170535	3.03948	https://www.genecards.org/cgi-bin/carddisp.pl?gene=PSMB1
PSMB7	Proteasome 20S Subunit Beta 7	Protein Coding	Q99436	56	GC09M124353	3.03948	https://www.genecards.org/cgi-bin/carddisp.pl?gene=PSMB7
PAX3	Paired Box 3	Protein Coding	P23760	58	GC02M222199	3.03848	https://www.genecards.org/cgi-bin/carddisp.pl?gene=PAX3
RDH12	Retinol Dehydrogenase 12	Protein Coding	Q96NR8	57	GC14P067701	3.03848	https://www.genecards.org/cgi-bin/carddisp.pl?gene=RDH12
ATOX1	Antioxidant 1 Copper Chaperone	Protein Coding	O00244	53	GC05M151743	3.02983	https://www.genecards.org/cgi-bin/carddisp.pl?gene=ATOX1
SERPINC1	Serpin Family C Member 1	Protein Coding	P01008	62	GC01M175158	3.01943	https://www.genecards.org/cgi-bin/carddisp.pl?gene=SERPINC1
TBK1	TANK Binding Kinase 1	Protein Coding	Q9UHD2	62	GC12P075684	3.01943	https://www.genecards.org/cgi-bin/carddisp.pl?gene=TBK1
CTLA4	Cytotoxic T-Lymphocyte Associated Protein 4	Protein Coding	P16410	61	GC02P204860	3.01943	https://www.genecards.org/cgi-bin/carddisp.pl?gene=CTLA4
PRKCH	Protein Kinase C Eta	Protein Coding	P24723	61	GC14P061187	3.01943	https://www.genecards.org/cgi-bin/carddisp.pl?gene=PRKCH
ACTG1	Actin Gamma 1	Protein Coding	P63261	60	GC17M081509	3.01943	https://www.genecards.org/cgi-bin/carddisp.pl?gene=ACTG1
MCM4	Minichromosome Maintenance Complex Component 4	Protein Coding	P33991	60	GC08P047975	3.01943	https://www.genecards.org/cgi-bin/carddisp.pl?gene=MCM4
HIPK2	Homeodomain Interacting Protein Kinase 2	Protein Coding	Q9H2X6	57	GC07M139561	3.01943	https://www.genecards.org/cgi-bin/carddisp.pl?gene=HIPK2
LIPG	Lipase G, Endothelial Type	Protein Coding	Q9Y5X9	57	GC18P049560	3.01943	https://www.genecards.org/cgi-bin/carddisp.pl?gene=LIPG
MELTF	Melanotransferrin	Protein Coding	P08582	54	GC03M196980	3.01943	https://www.genecards.org/cgi-bin/carddisp.pl?gene=MELTF
CCN1	Cellular Communication Network Factor 1	Protein Coding	O00622	52	GC01P085585	3.01943	https://www.genecards.org/cgi-bin/carddisp.pl?gene=CCN1
HSPBP1	HSPA (Hsp70) Binding Protein 1	Protein Coding	Q9NZL4	47	GC19M055262	3.01943	https://www.genecards.org/cgi-bin/carddisp.pl?gene=HSPBP1
NOXO1	NADPH Oxidase Organizer 1	Protein Coding	Q8NFA2	46	GC16M049826	3.01943	https://www.genecards.org/cgi-bin/carddisp.pl?gene=NOXO1
BOLA1	BolA Family Member 1	Protein Coding	Q9Y3E2	47	GC01P176457	3.01914	https://www.genecards.org/cgi-bin/carddisp.pl?gene=BOLA1
OSR1	Odd-Skipped Related Transcription Factor 1	Protein Coding	Q8TAX0	45	GC02M019351	3.01914	https://www.genecards.org/cgi-bin/carddisp.pl?gene=OSR1
INPPL1	Inositol Polyphosphate Phosphatase Like 1	Protein Coding	O15357	61	GC11P072223	3.01518	https://www.genecards.org/cgi-bin/carddisp.pl?gene=INPPL1
SARM1	Sterile Alpha And TIR Motif Containing 1	Protein Coding	Q6SZW1	55	GC17P028364	3.01518	https://www.genecards.org/cgi-bin/carddisp.pl?gene=SARM1
NR1D2	Nuclear Receptor Subfamily 1 Group D Member 2	Protein Coding	Q14995	51	GC03P023945	3.01518	https://www.genecards.org/cgi-bin/carddisp.pl?gene=NR1D2
KLHL41	Kelch Like Family Member 41	Protein Coding	O60662	50	GC02P169509	3.01518	https://www.genecards.org/cgi-bin/carddisp.pl?gene=KLHL41
SPAG5	Sperm Associated Antigen 5	Protein Coding	Q96R06	47	GC17M028577	3.01518	https://www.genecards.org/cgi-bin/carddisp.pl?gene=SPAG5
PAH	Phenylalanine Hydroxylase	Protein Coding	P00439	60	GC12M102836	3.01099	https://www.genecards.org/cgi-bin/carddisp.pl?gene=PAH
MFN1	Mitofusin 1	Protein Coding	Q8IWA4	55	GC03P179347	3.01099	https://www.genecards.org/cgi-bin/carddisp.pl?gene=MFN1
OLA1	Obg Like ATPase 1	Protein Coding	Q9NTK5	53	GC02M174072	3.01099	https://www.genecards.org/cgi-bin/carddisp.pl?gene=OLA1
MGST2	Microsomal Glutathione S-Transferase 2	Protein Coding	Q99735	51	GC04P139665	3.01099	https://www.genecards.org/cgi-bin/carddisp.pl?gene=MGST2
BLOC1S1	Biogenesis Of Lysosomal Organelles Complex 1 Subunit 1	Protein Coding	P78537	50	GC12P075393	3.01099	https://www.genecards.org/cgi-bin/carddisp.pl?gene=BLOC1S1
UBE2M	Ubiquitin Conjugating Enzyme E2 M	Protein Coding	P61081	48	GC19M058555	3.01099	https://www.genecards.org/cgi-bin/carddisp.pl?gene=UBE2M
CDKN2D	Cyclin Dependent Kinase Inhibitor 2D	Protein Coding	P55273	52	GC19M010566	3.00632	https://www.genecards.org/cgi-bin/carddisp.pl?gene=CDKN2D
NR2E3	Nuclear Receptor Subfamily 2 Group E Member 3	Protein Coding	Q9Y5X4	55	GC15P071792	3.00064	https://www.genecards.org/cgi-bin/carddisp.pl?gene=NR2E3
