# Supplementary material for: Immunotherapy enhances the risk of tumor oxidative stress and metastasis in lung cancer with radiation pneumonitis
Source: Front Immunol. 2025 Jul 24;16:1629170. doi: 10.3389/fimmu.2025.1629170 (PMC12328386; doi:10.3389/fimmu.2025.1629170)
Supplement: Supplementary file 3 [file Table2.xlsx]

## Sheet: Sheet1
Gene.Symbol	P.Value	logFC	PCT_1	PCT_2	adj.P.Value	Group_DataSet
DCN	4.29131e-07	2.9822	0.741	0.133	0.0104245	Fibroblast.Cells
S100P	7.32381e-23	2.94931	0.449	0.29	1.7791e-18	Epithelial.Cells
FBLN1	1.03461e-06	2.92305	0.704	0.133	0.0251327	Fibroblast.Cells
COL6A3	1.42668e-07	2.92112	0.722	0.067	0.0034657	Fibroblast.Cells
CTSK	2.76454e-07	2.81551	0.722	0.133	0.00671561	Fibroblast.Cells
THY1	1.86857e-08	2.81093	0.759	0.133	0.000453912	Fibroblast.Cells
ISLR	1.21568e-07	2.80952	0.704	0.067	0.00295312	Fibroblast.Cells
LUM	2.0549e-07	2.74009	0.741	0.067	0.00499176	Fibroblast.Cells
COL1A1	9.09209e-08	2.72993	0.741	0.067	0.00220865	Fibroblast.Cells
IGKC	2.3111e-62	2.70704	0.506	0.135	5.61411e-58	Epithelial.Cells
COL15A1	2.97808e-07	2.68858	0.63	0.033	0.00723435	Fibroblast.Cells
MXRA5	3.92822e-07	2.68267	0.648	0.067	0.00954243	Fibroblast.Cells
MMP2	1.06534e-06	2.68169	0.852	0.7	0.0258792	Fibroblast.Cells
VCAN	5.62646e-07	2.68146	0.685	0.1	0.0136678	Fibroblast.Cells
C1S	4.07063e-08	2.66976	0.796	0.1	0.000988838	Fibroblast.Cells
KRT17	9.02456e-38	2.53508	0.316	0.044	2.19225e-33	Epithelial.Cells
RNASE1	9.26578e-220	2.5073	0.506	0.116	2.25084e-215	Macrophage.Cells
COL5A1	7.62352e-07	2.49309	0.722	0.2	0.018519	Fibroblast.Cells
AKAP12	6.27035e-34	2.49298	0.259	0.02	1.52319e-29	Epithelial.Cells
CRISPLD2	5.25629e-08	2.4625	0.685	0.033	0.00127686	Fibroblast.Cells
IGKC	3.87187e-83	2.44835	0.36	0.022	9.40554e-79	Neutrophil.Cells
RPS26	1.37608e-116	2.44402	0.846	0.331	3.34277e-112	B.Cells
SPARC	2.15798e-08	2.43971	0.963	0.8	0.000524217	Fibroblast.Cells
IGKC	3.24315e-20	2.4111	0.576	0.035	7.87827e-16	Mast.Cells
COL1A2	8.92451e-08	2.40518	0.759	0.067	0.00216794	Fibroblast.Cells
CPS1	5.01064e-40	2.39906	0.268	0.002	1.21719e-35	Epithelial.Cells
THBS2	2.05363e-06	2.37383	0.648	0.1	0.0498869	Fibroblast.Cells
C1R	3.87311e-07	2.3427	0.815	0.4	0.00940856	Fibroblast.Cells
SOD3	9.20338e-07	2.33364	0.648	0.067	0.0223569	Fibroblast.Cells
COL6A1	8.08499e-08	2.30811	0.815	0.333	0.001964	Fibroblast.Cells
IGKC	0	2.30086	0.454	0.029	0	T.Cells
CTSG	1.14714e-09	2.29154	0.37	0.053	2.78663e-05	Mast.Cells
COL3A1	1.61966e-07	2.26493	0.759	0.1	0.00393449	Fibroblast.Cells
LGALS3BP	2.58543e-07	2.26275	0.667	0.067	0.00628052	Fibroblast.Cells
PRELP	9.77415e-07	2.23637	0.667	0.067	0.0237434	Fibroblast.Cells
SERPINF1	1.23808e-07	2.22978	0.759	0.067	0.00300755	Fibroblast.Cells
PRRX1	2.54359e-07	2.17081	0.648	0.033	0.0061789	Fibroblast.Cells
TMEM176B	2.12016e-07	2.15646	0.722	0.133	0.0051503	Fibroblast.Cells
PALLD	5.58084e-08	2.14417	0.815	0.133	0.0013557	Fibroblast.Cells
RPS26	0	2.12927	0.819	0.351	0	T.Cells
LRP1	6.06502e-08	2.04914	0.741	0.1	0.00147332	Fibroblast.Cells
SPP1	5.86516e-130	2.03193	0.495	0.189	1.42477e-125	Macrophage.Cells
RPS26	1.35828e-48	2.0007	0.82	0.835	3.29954e-44	Epithelial.Cells
MYL9	1.99462e-06	1.97504	0.759	0.267	0.0484532	Fibroblast.Cells
CCRL2	5.45883e-49	1.86084	0.253	0.025	1.32606e-44	Neutrophil.Cells
HSPA1B	2.87324e-265	1.85557	0.397	0.125	6.97969e-261	T.Cells
HSPA1B	6.46749e-32	1.85324	0.528	0.244	1.57108e-27	B.Cells
HSPA1A	3.97697e-187	1.84313	0.357	0.141	9.66086e-183	T.Cells
TMSB10	1.7191e-83	1.82168	0.889	0.887	4.17604e-79	Epithelial.Cells
GRINA	8.88762e-78	1.79035	0.467	0.135	2.15898e-73	Neutrophil.Cells
SPP1	7.04803e-22	1.77133	0.139	0.023	1.71211e-17	Neutrophil.Cells
RPS4Y1	1.05836e-21	1.76908	0.56	0	2.57097e-17	Mast.Cells
HLA-DRA	3.54639e-29	1.75642	0.436	0.283	8.61489e-25	Neutrophil.Cells
LPL	7.25502e-111	1.75614	0.699	0.597	1.76239e-106	Macrophage.Cells
C3AR1	8.7309e-43	1.74971	0.197	0.006	2.12091e-38	Neutrophil.Cells
CNN2	5.45174e-07	1.73658	0.852	0.3	0.0132434	Fibroblast.Cells
MXRA8	1.80307e-06	1.71908	0.648	0.067	0.0438002	Fibroblast.Cells
RPS12	8.84676e-63	1.7149	0.926	0.956	2.14905e-58	Epithelial.Cells
TRIM22	2.16967e-82	1.69914	0.51	0.17	5.27057e-78	Neutrophil.Cells
S100A9	5.24422e-28	1.69048	0.377	0.152	1.27393e-23	Epithelial.Cells
CXCR4	1.10581e-70	1.67421	0.787	0.633	2.68622e-66	Neutrophil.Cells
IFI6	1.98926e-69	1.6609	0.544	0.244	4.83231e-65	Neutrophil.Cells
ITGB5	5.62646e-07	1.65757	0.685	0.1	0.0136678	Fibroblast.Cells
AKR1C2	2.87859e-31	1.65201	0.31	0.074	6.99268e-27	Epithelial.Cells
RPL37	8.23751e-81	1.62906	0.967	0.991	2.00106e-76	Epithelial.Cells
GBP5	6.60522e-46	1.62187	0.495	0.277	1.60454e-41	Neutrophil.Cells
KRT7	1.52054e-54	1.60975	0.762	0.61	3.6937e-50	Epithelial.Cells
AKR1B10	1.9149e-32	1.60116	0.232	0.007	4.65169e-28	Epithelial.Cells
RPL27	5.31798e-41	1.60068	0.915	0.97	1.29184e-36	Epithelial.Cells
GAPDH	2.51066e-36	1.59321	0.79	0.815	6.09891e-32	Epithelial.Cells
RPS18	3.70227e-35	1.5842	0.913	0.969	8.99355e-31	Epithelial.Cells
DNAJB1	3.61896e-271	1.57389	0.481	0.206	8.79117e-267	T.Cells
HLA-DRB3	0	1.5587	0.826	0.499	0	Macrophage.Cells
PDGFRB	1.41807e-06	1.55775	0.611	0.067	0.0344477	Fibroblast.Cells
ZFAS1	6.56359e-28	1.55564	0.59	0.473	1.59443e-23	Epithelial.Cells
IL32	6.22374e-15	1.55345	0.433	0.303	1.51187e-10	Epithelial.Cells
RPL30	7.98017e-73	1.54217	0.958	0.989	1.93854e-68	Epithelial.Cells
SNHG6	7.52754e-22	1.50887	0.56	0.479	1.82859e-17	Epithelial.Cells
RPS21	1.31636e-68	1.50596	0.904	0.928	3.1977e-64	Epithelial.Cells
RPL8	1.66284e-41	1.49605	0.916	0.978	4.03936e-37	Epithelial.Cells
HSPA1A	8.05807e-15	1.47654	0.351	0.166	1.95747e-10	B.Cells
ANKRD22	4.20616e-32	1.47477	0.263	0.084	1.02176e-27	Neutrophil.Cells
S100A16	1.22437e-33	1.44173	0.568	0.379	2.97423e-29	Epithelial.Cells
RPL38	7.67069e-51	1.43407	0.929	0.976	1.86336e-46	Epithelial.Cells
CD74	7.40821e-30	1.42902	0.682	0.626	1.7996e-25	Neutrophil.Cells
GBP4	8.02224e-38	1.42724	0.343	0.128	1.94876e-33	Neutrophil.Cells
SNHG5	1.37596e-24	1.42614	0.462	0.283	3.34248e-20	Epithelial.Cells
NR4A2	4.64269e-19	1.41951	0.334	0.111	1.1278e-14	B.Cells
RPS26	2.70218e-14	1.41271	0.75	0.509	6.56413e-10	Mast.Cells
COX6C	1.70743e-37	1.4076	0.852	0.919	4.14769e-33	Epithelial.Cells
CD163	4.55775e-279	1.39903	0.898	0.793	1.10717e-274	Macrophage.Cells
GAS5	6.92236e-21	1.39723	0.566	0.468	1.68158e-16	Epithelial.Cells
RPS4Y1	1.78034e-96	1.39293	0.532	0	4.3248e-92	Epithelial.Cells
RPS4Y1	0	1.38357	0.258	0	0	T.Cells
CHIT1	5.81223e-26	1.37343	0.408	0.295	1.41191e-21	Macrophage.Cells
CXCL16	4.60756e-53	1.36653	0.498	0.253	1.11927e-48	Neutrophil.Cells
UQCRH	1.76373e-30	1.35531	0.693	0.688	4.28445e-26	Epithelial.Cells
CDKN1A	1.77637e-25	1.34937	0.165	0.028	4.31515e-21	Neutrophil.Cells
RPL35	8.64261e-52	1.34701	0.859	0.893	2.09946e-47	Epithelial.Cells
RPL18A	1.95766e-29	1.34087	0.675	0.667	4.75555e-25	Epithelial.Cells
ISG15	1.68378e-24	1.33732	0.208	0.062	4.09023e-20	Neutrophil.Cells
MGST1	5.16048e-40	1.33573	0.786	0.791	1.25358e-35	Epithelial.Cells
IFITM3	1.00666e-83	1.33321	0.877	0.811	2.44539e-79	Neutrophil.Cells
RPS5	8.02111e-45	1.33314	0.914	0.982	1.94849e-40	Epithelial.Cells
CCL4L2	3.17241e-14	1.33086	0.199	0.093	7.70641e-10	Neutrophil.Cells
CEACAM5	5.26114e-25	1.32589	0.317	0.105	1.27804e-20	Epithelial.Cells
CXCL5	1.15333e-24	1.32534	0.196	0.015	2.80167e-20	Epithelial.Cells
RPL27A	1.80268e-82	1.32057	0.967	0.983	4.37908e-78	Epithelial.Cells
RPS4Y1	9.91082e-21	1.30849	0.214	0	2.40754e-16	B.Cells
RPL26	1.32446e-19	1.29682	0.833	0.937	3.21739e-15	Epithelial.Cells
AP001324.1	2.90275e-23	1.29369	0.722	0.717	7.05136e-19	Epithelial.Cells
RPL12	6.91354e-46	1.291	0.938	0.98	1.67944e-41	Epithelial.Cells
LRRC75A-AS1	4.01235e-28	1.26837	0.804	0.884	9.74679e-24	Epithelial.Cells
C15orf48	2.83458e-22	1.26251	0.147	0.026	6.88577e-18	Neutrophil.Cells
IGKC	1.30623e-75	1.26093	0.505	0.358	3.1731e-71	Macrophage.Cells
THBS1	8.75099e-74	1.2585	0.448	0.248	2.12579e-69	Macrophage.Cells
IFIT3	2.64412e-32	1.25788	0.529	0.37	6.42309e-28	Neutrophil.Cells
SMCO4	6.62964e-28	1.25756	0.178	0.032	1.61047e-23	Neutrophil.Cells
FOSB	4.90832e-18	1.25453	0.643	0.497	1.19233e-13	B.Cells
RPS28	1.22895e-53	1.25225	0.915	0.957	2.98536e-49	Epithelial.Cells
RPL13A	9.59837e-47	1.2357	0.947	0.987	2.33164e-42	Epithelial.Cells
BHLHE40	6.49011e-29	1.23084	0.214	0.052	1.57658e-24	Neutrophil.Cells
GPX2	4.82451e-16	1.2284	0.244	0.098	1.17197e-11	Epithelial.Cells
VAMP5	1.79654e-27	1.22028	0.172	0.029	4.36416e-23	Neutrophil.Cells
GPX3	1.27292e-07	1.21662	0.441	0.407	0.00309218	Epithelial.Cells
IER3	9.50516e-36	1.21634	0.401	0.185	2.30899e-31	Neutrophil.Cells
RPS19	5.18454e-75	1.21468	0.939	0.97	1.25943e-70	Epithelial.Cells
RPL23A	5.85786e-57	1.20264	0.906	0.952	1.42299e-52	Epithelial.Cells
PLSCR1	9.38852e-37	1.19304	0.369	0.158	2.28066e-32	Neutrophil.Cells
UQCRQ	3.8663e-40	1.18907	0.801	0.837	9.39201e-36	Epithelial.Cells
RPL21	9.03609e-59	1.18743	0.946	0.983	2.19505e-54	Epithelial.Cells
KRT18	2.9676e-13	1.18633	0.671	0.745	7.2089e-09	Epithelial.Cells
FKBP5	5.49297e-08	1.18614	0.522	0.281	0.00133435	Mast.Cells
FCER1G	2.51232e-57	1.18593	0.732	0.596	6.10292e-53	Neutrophil.Cells
RPS27A	5.88561e-67	1.18556	0.967	0.993	1.42973e-62	Epithelial.Cells
NR4A1	1.31933e-11	1.18254	0.447	0.31	3.20492e-07	B.Cells
RPS15A	5.59339e-37	1.1789	0.871	0.93	1.35875e-32	Epithelial.Cells
RPL24	1.91864e-55	1.17662	0.878	0.902	4.66075e-51	Epithelial.Cells
OS9	2.33543e-07	1.17594	0.735	0.874	0.00567322	Epithelial.Cells
RGS2	8.69009e-27	1.17437	0.319	0.1	2.111e-22	Epithelial.Cells
CYBB	1.58523e-25	1.16999	0.342	0.177	3.85083e-21	Neutrophil.Cells
RAB20	1.70276e-29	1.16494	0.194	0.038	4.13634e-25	Neutrophil.Cells
FAM83A	1.28661e-22	1.16368	0.348	0.153	3.12544e-18	Epithelial.Cells
RPL36	1.26301e-65	1.16188	0.912	0.935	3.06811e-61	Epithelial.Cells
RPS2	3.14977e-33	1.15634	0.862	0.945	7.65143e-29	Epithelial.Cells
RPS27	4.87528e-46	1.15476	0.895	0.956	1.1843e-41	Epithelial.Cells
FOSB	6.4456e-118	1.15347	0.468	0.293	1.56576e-113	T.Cells
CXCR4	7.9567e-73	1.14755	0.988	0.928	1.93284e-68	B.Cells
FGG	1.67097e-21	1.1472	0.168	0.009	4.05911e-17	Epithelial.Cells
RPL37A	9.25875e-65	1.14397	0.975	0.989	2.24913e-60	Epithelial.Cells
PSTPIP2	2.00365e-28	1.14265	0.232	0.07	4.86727e-24	Neutrophil.Cells
SKIL	1.06389e-28	1.1367	0.28	0.108	2.58439e-24	Neutrophil.Cells
FKBP5	2.00777e-58	1.12831	0.619	0.355	4.87728e-54	Neutrophil.Cells
RPS14	4.09756e-40	1.12395	0.918	0.974	9.95379e-36	Epithelial.Cells
RPL19	5.67943e-37	1.11774	0.916	0.967	1.37965e-32	Epithelial.Cells
TXN	6.20016e-21	1.11463	0.784	0.837	1.50614e-16	Epithelial.Cells
CPM	1.68361e-165	1.11364	0.897	0.82	4.08983e-161	Macrophage.Cells
ATP5F1E	6.13892e-63	1.11321	0.952	0.978	1.49127e-58	Epithelial.Cells
LDHA	1.50031e-27	1.11041	0.698	0.628	3.64456e-23	Epithelial.Cells
ERAP2	8.35341e-25	1.11	0.169	0.034	2.02921e-20	Neutrophil.Cells
AL445524.1	1.21568e-26	1.10566	0.255	0.05	2.95312e-22	Epithelial.Cells
PDZK1IP1	1.3243e-16	1.10508	0.439	0.311	3.217e-12	Epithelial.Cells
ATP5MC3	1.58611e-18	1.09535	0.741	0.826	3.85298e-14	Epithelial.Cells
CHI3L1	1.19049e-19	1.09466	0.385	0.29	2.89194e-15	Macrophage.Cells
HMGA1	4.02212e-12	1.09432	0.511	0.473	9.77054e-08	Epithelial.Cells
RPS29	7.24062e-66	1.09163	0.981	0.998	1.75889e-61	Epithelial.Cells
SELENOP	2.13091e-36	1.08484	0.296	0.161	5.17641e-32	Macrophage.Cells
RPS20	4.98676e-40	1.08388	0.941	0.985	1.21138e-35	Epithelial.Cells
ERLIN1	9.40834e-25	1.08267	0.213	0.067	2.28547e-20	Neutrophil.Cells
RGS2	2.03689e-10	1.07977	0.342	0.187	4.94802e-06	B.Cells
RPL31	3.02169e-61	1.07857	0.979	0.989	7.34028e-57	Epithelial.Cells
UQCRB	2.01214e-17	1.07392	0.747	0.819	4.88789e-13	Epithelial.Cells
JUNB	2.06508e-228	1.06786	0.836	0.69	5.01649e-224	T.Cells
RPL26P19	1.06385e-11	1.06619	0.519	0.501	2.5843e-07	Epithelial.Cells
DDX3Y	1.44603e-199	1.06019	0.175	0	3.5127e-195	T.Cells
ALOX5AP	2.02026e-87	1.05976	0.881	0.709	4.90762e-83	Neutrophil.Cells
CTSK	3.12624e-18	1.05307	0.268	0.187	7.59425e-14	Macrophage.Cells
MCEMP1	3.10905e-21	1.05044	0.201	0.069	7.5525e-17	Neutrophil.Cells
DDX3Y	5.87496e-11	1.04668	0.31	0	1.42715e-06	Mast.Cells
RPS17	2.15006e-37	1.0464	0.869	0.937	5.22293e-33	Epithelial.Cells
FOS	7.54794e-14	1.0464	0.617	0.479	1.83354e-09	B.Cells
IFI6	3.89824e-113	1.04244	0.929	0.866	9.4696e-109	Macrophage.Cells
SERPING1	5.78894e-25	1.04231	0.253	0.095	1.40625e-20	Neutrophil.Cells
FLOT1	1.85559e-36	1.04118	0.462	0.274	4.50759e-32	Neutrophil.Cells
CPE	3.34039e-35	1.04107	0.248	0.007	8.11448e-31	Epithelial.Cells
MAF	2.87656e-116	1.04055	0.437	0.259	6.98773e-112	T.Cells
PPIA	5.01155e-56	1.03782	0.954	0.989	1.21741e-51	Epithelial.Cells
NUP107	1.48035e-06	1.03777	0.323	0.27	0.0359606	Epithelial.Cells
DUSP1	1.25928e-25	1.02486	0.724	0.572	3.05905e-21	B.Cells
RPS4Y1	0	1.01957	0.686	0.002	0	Macrophage.Cells
SPOCK2	5.45281e-22	1.01957	0.235	0.052	1.3246e-17	Epithelial.Cells
TNFAIP3	1.18852e-29	1.01884	0.358	0.169	2.88716e-25	Neutrophil.Cells
FTL	1.3504e-34	1.00861	0.941	0.978	3.28039e-30	Epithelial.Cells
RPL9	5.04166e-30	1.00541	0.95	0.989	1.22472e-25	Epithelial.Cells
RSAD2	1.13791e-18	1.00507	0.147	0.035	2.76422e-14	Neutrophil.Cells
TESC	2.43351e-39	1.00497	0.279	0.011	5.91148e-35	Epithelial.Cells
RPS8	5.86489e-44	1.0038	0.974	0.996	1.4247e-39	Epithelial.Cells
IRAK3	4.18094e-25	1.00267	0.287	0.13	1.01563e-20	Neutrophil.Cells
RPL37P6	2.02421e-18	0.997879	0.626	0.601	4.91722e-14	Epithelial.Cells
DNAJB1	4.83786e-15	0.99722	0.366	0.169	1.17521e-10	B.Cells
RPL7A	1.07268e-36	0.996612	0.841	0.93	2.60575e-32	Epithelial.Cells
SLC11A1	1.21493e-33	0.99516	0.47	0.295	2.9513e-29	Neutrophil.Cells
ATP5MF	3.45397e-23	0.994319	0.813	0.9	8.39039e-19	Epithelial.Cells
GBP1	3.96252e-28	0.988836	0.413	0.229	9.62576e-24	Neutrophil.Cells
ZFP36	6.52602e-22	0.982959	0.741	0.636	1.5853e-17	B.Cells
TNFAIP3	1.77968e-119	0.98227	0.605	0.434	4.32321e-115	T.Cells
RPL7	1.42753e-22	0.981718	0.794	0.874	3.46775e-18	Epithelial.Cells
ATP5MC1	8.71069e-09	0.980748	0.518	0.532	0.0002116	Epithelial.Cells
RPS16	2.82204e-61	0.979997	0.955	0.996	6.8553e-57	Epithelial.Cells
SFTA2	1.90369e-24	0.974792	0.587	0.331	4.62445e-20	Epithelial.Cells
S100A14	1.66558e-17	0.973141	0.596	0.492	4.04603e-13	Epithelial.Cells
LTF	2.70158e-09	0.971758	0.158	0.296	6.56267e-05	Epithelial.Cells
ZNF331	1.01663e-68	0.967853	0.164	0.062	2.46961e-64	T.Cells
TAP1	2.57232e-38	0.963597	0.609	0.456	6.24867e-34	Neutrophil.Cells
AC024293.1	6.53786e-15	0.963585	0.607	0.608	1.58818e-10	Epithelial.Cells
MMP9	2.66503e-51	0.96324	0.221	0.07	6.47389e-47	Macrophage.Cells
NDUFA4	5.06037e-22	0.958749	0.869	0.943	1.22927e-17	Epithelial.Cells
TSC22D3	2.32199e-36	0.958551	0.846	0.681	5.64058e-32	B.Cells
AKR1C1	2.06464e-13	0.956546	0.387	0.266	5.01542e-09	Epithelial.Cells
ZFP36L2	1.86943e-29	0.950597	0.796	0.596	4.54122e-25	B.Cells
RPL9P9	8.23674e-09	0.950323	0.656	0.756	0.000200087	Epithelial.Cells
SOCS3	5.70857e-119	0.945074	0.254	0.093	1.38673e-114	T.Cells
CXCL8	5.55187e-32	0.944685	0.603	0.395	1.34866e-27	Neutrophil.Cells
DDX3Y	3.82488e-23	0.94139	0.105	0	9.2914e-19	Neutrophil.Cells
RPL32	2.27499e-49	0.941138	0.946	0.991	5.52642e-45	Epithelial.Cells
EIF3H	7.63577e-16	0.940817	0.692	0.743	1.85488e-11	Epithelial.Cells
NR4A2	7.41185e-85	0.940086	0.207	0.082	1.80049e-80	T.Cells
IRF8	1.05985e-21	0.934772	0.638	0.461	2.5746e-17	B.Cells
GK	7.23669e-25	0.931309	0.353	0.192	1.75794e-20	Neutrophil.Cells
RPLP1	1.84935e-49	0.929638	0.951	0.989	4.49244e-45	Epithelial.Cells
IL1R2	3.84548e-34	0.928235	0.676	0.547	9.34144e-30	Neutrophil.Cells
HERC5	1.33899e-16	0.926433	0.146	0.043	3.25268e-12	Neutrophil.Cells
RPLP2	8.79462e-59	0.923396	0.931	0.95	2.13639e-54	Epithelial.Cells
C6orf48	1.73978e-07	0.921461	0.555	0.603	0.00422628	Epithelial.Cells
MX1	1.90412e-21	0.920426	0.232	0.087	4.62548e-17	Neutrophil.Cells
S100A10	8.9401e-17	0.919968	0.707	0.721	2.17173e-12	Epithelial.Cells
COX5B	1.56536e-12	0.918317	0.617	0.664	3.80257e-08	Epithelial.Cells
PGD	1.50478e-07	0.913173	0.468	0.464	0.00365541	Epithelial.Cells
DDX3Y	2.00171e-13	0.909794	0.142	0	4.86254e-09	B.Cells
CTSB	3.76431e-176	0.908793	0.996	0.991	9.14426e-172	Macrophage.Cells
SAMSN1	3.05573e-30	0.906297	0.445	0.266	7.42298e-26	Neutrophil.Cells
SESN1	3.17626e-07	0.905856	0.161	0.06	0.00771577	B.Cells
KLF2	1.64326e-17	0.904758	0.708	0.62	3.99181e-13	B.Cells
GSN	2.52578e-128	0.903885	0.901	0.855	6.13562e-124	Macrophage.Cells
SMAP2	8.39771e-20	0.903623	0.762	0.681	2.03997e-15	B.Cells
RPL39	2.44745e-39	0.901394	0.93	0.985	5.94536e-35	Epithelial.Cells
CEACAM6	6.926e-15	0.899482	0.668	0.621	1.68246e-10	Epithelial.Cells
BTG2	6.84897e-111	0.89925	0.513	0.344	1.66375e-106	T.Cells
HLA-DMB	1.71096e-14	0.899005	0.135	0.043	4.15627e-10	Neutrophil.Cells
RPL13	1.28428e-42	0.897855	0.92	0.972	3.11978e-38	Epithelial.Cells
RPL10A	3.24877e-36	0.894599	0.898	0.961	7.8919e-32	Epithelial.Cells
RPS24	3.09192e-42	0.89004	0.966	0.993	7.51089e-38	Epithelial.Cells
ADM	2.34216e-09	0.889164	0.258	0.172	5.68957e-05	Neutrophil.Cells
EIF1AY	1.19625e-21	0.88548	0.099	0	2.90593e-17	Neutrophil.Cells
CYCS	4.5183e-07	0.88169	0.549	0.59	0.0109759	Epithelial.Cells
TPT1	3.82091e-53	0.881178	0.992	1	9.28175e-49	Epithelial.Cells
PFN1	1.99559e-30	0.880957	0.915	0.974	4.84768e-26	Epithelial.Cells
LAPTM4B	9.89087e-18	0.879908	0.541	0.438	2.40269e-13	Epithelial.Cells
AL450405.1	2.91885e-10	0.878947	0.304	0.009	7.09048e-06	Mast.Cells
ENO1	1.41043e-25	0.878615	0.792	0.856	3.42621e-21	Epithelial.Cells
DOCK4	8.94973e-19	0.87809	0.151	0.04	2.17407e-14	Neutrophil.Cells
RPS7	4.31689e-29	0.877696	0.83	0.909	1.04866e-24	Epithelial.Cells
SORT1	1.20274e-17	0.876515	0.15	0.043	2.9217e-13	Neutrophil.Cells
IDO1	1.18583e-11	0.876452	0.069	0.009	2.88062e-07	Neutrophil.Cells
TUBA1C	5.15966e-11	0.873314	0.519	0.47	1.25339e-06	Epithelial.Cells
OAS3	1.00514e-15	0.872432	0.123	0.03	2.4417e-11	Neutrophil.Cells
PLEK	5.3987e-20	0.868753	0.662	0.6	1.31145e-15	Neutrophil.Cells
IVNS1ABP	1.60375e-20	0.865882	0.362	0.223	3.89582e-16	Neutrophil.Cells
IRF7	3.57445e-18	0.865248	0.247	0.118	8.68306e-14	Neutrophil.Cells
RPLP0	1.72406e-34	0.863186	0.818	0.867	4.18808e-30	Epithelial.Cells
ATP5MD	1.14426e-08	0.862843	0.598	0.66	0.000277963	Epithelial.Cells
CREM	3.48485e-19	0.852753	0.142	0.032	8.46539e-15	Neutrophil.Cells
EEF1D	7.35485e-33	0.852036	0.79	0.815	1.78664e-28	Epithelial.Cells
HPGD	4.55569e-12	0.849098	0.185	0.061	1.10667e-07	Epithelial.Cells
JUN	1.05055e-13	0.848554	0.635	0.5	2.55201e-09	B.Cells
MAFK	3.18474e-08	0.847111	0.334	0.261	0.000773637	Epithelial.Cells
RGS1	1.32655e-06	0.845559	0.359	0.244	0.0322246	B.Cells
PAG1	2.513e-19	0.843886	0.244	0.108	6.10458e-15	Neutrophil.Cells
ALCAM	6.83196e-118	0.843528	0.83	0.758	1.65962e-113	Macrophage.Cells
KRT8	5.53542e-09	0.84217	0.73	0.824	0.000134466	Epithelial.Cells
RPS23	1.57244e-19	0.841847	0.838	0.926	3.81978e-15	Epithelial.Cells
BTG1	2.48966e-35	0.841231	0.923	0.822	6.04787e-31	B.Cells
TXNIP	6.14172e-35	0.840644	0.948	0.883	1.49195e-30	B.Cells
TKT	4.96579e-15	0.839255	0.622	0.619	1.20629e-10	Epithelial.Cells
SERPINA1	1.99532e-13	0.83794	0.732	0.738	4.84703e-09	Epithelial.Cells
SLC2A3	6.27019e-09	0.837439	0.353	0.229	0.000152315	B.Cells
NME1	1.34818e-12	0.832489	0.452	0.368	3.275e-08	Epithelial.Cells
PER1	1.15023e-16	0.829786	0.21	0.095	2.79413e-12	Neutrophil.Cells
ERGIC1	4.31287e-17	0.827736	0.622	0.617	1.04768e-12	Epithelial.Cells
IL1RAP	1.72883e-19	0.826405	0.256	0.121	4.19967e-15	Neutrophil.Cells
LINC02207	4.37422e-07	0.825662	0.217	0.009	0.0106259	Mast.Cells
TUBB	7.63433e-07	0.824412	0.572	0.586	0.0185453	Epithelial.Cells
IRS2	4.92454e-10	0.824322	0.413	0.336	1.19627e-05	Epithelial.Cells
C1S	1.42988e-09	0.823949	0.323	0.194	3.47346e-05	Epithelial.Cells
EIF3E	6.54717e-10	0.823865	0.636	0.713	1.59044e-05	Epithelial.Cells
TFEC	6.07759e-17	0.822696	0.095	0.009	1.47637e-12	Neutrophil.Cells
TOMM7	8.09555e-25	0.821649	0.825	0.895	1.96657e-20	Epithelial.Cells
UBA52	2.08971e-43	0.818481	0.884	0.95	5.07632e-39	Epithelial.Cells
TENT5C	9.46065e-08	0.815172	0.208	0.096	0.00229818	B.Cells
SGK1	7.82111e-20	0.813666	0.43	0.259	1.8999e-15	Epithelial.Cells
RPS3	1.29905e-32	0.81355	0.905	0.956	3.15566e-28	Epithelial.Cells
S100A6	3.03655e-23	0.811825	0.969	0.987	7.37639e-19	Epithelial.Cells
FOS	3.09496e-104	0.811329	0.595	0.428	7.51828e-100	T.Cells
CXCR4	2.66992e-09	0.81124	0.31	0.192	6.48576e-05	Epithelial.Cells
AKR1C3	4.56446e-11	0.810978	0.424	0.338	1.1088e-06	Epithelial.Cells
SMIM25	3.42488e-29	0.808924	0.551	0.408	8.31971e-25	Neutrophil.Cells
SRGN	1.44909e-08	0.80842	0.308	0.2	0.000352013	Epithelial.Cells
COLEC12	1.81845e-99	0.804835	0.608	0.387	4.41737e-95	Macrophage.Cells
IL18R1	2.7151e-12	0.804713	0.157	0.07	6.59553e-08	Neutrophil.Cells
LGMN	3.72967e-37	0.804146	0.746	0.71	9.06012e-33	Macrophage.Cells
PARP14	2.00535e-20	0.802899	0.348	0.195	4.87139e-16	Neutrophil.Cells
ALOX5AP	2.53685e-54	0.801333	0.839	0.765	6.16251e-50	Macrophage.Cells
BMP2	4.48481e-07	0.795413	0.261	0.166	0.0108945	Epithelial.Cells
RPS11	1.02733e-42	0.79377	0.931	0.98	2.49559e-38	Epithelial.Cells
MKNK1	2.91291e-17	0.79237	0.275	0.151	7.07605e-13	Neutrophil.Cells
BACE2	6.97855e-11	0.79155	0.498	0.457	1.69523e-06	Epithelial.Cells
ADGRG3	4.17129e-18	0.791047	0.251	0.123	1.01329e-13	Neutrophil.Cells
IER3	3.03425e-14	0.789906	0.395	0.244	7.3708e-10	Epithelial.Cells
RPS13	5.19815e-45	0.787841	0.95	0.987	1.26273e-40	Epithelial.Cells
RNF213	2.27251e-21	0.787622	0.393	0.247	5.52038e-17	Neutrophil.Cells
RPL23	3.33908e-34	0.786959	0.966	0.993	8.1113e-30	Epithelial.Cells
GPI	2.40813e-11	0.783444	0.592	0.616	5.84984e-07	Epithelial.Cells
DDIT4	1.32516e-11	0.782775	0.345	0.178	3.21907e-07	B.Cells
OSM	1.2103e-12	0.7826	0.269	0.163	2.94006e-08	Neutrophil.Cells
RPL29	2.68649e-28	0.78237	0.906	0.967	6.52603e-24	Epithelial.Cells
JUNB	1.26281e-16	0.78159	0.839	0.741	3.06762e-12	B.Cells
PSME2	2.87921e-14	0.781178	0.145	0.052	6.99417e-10	Neutrophil.Cells
MS4A4A	9.43852e-126	0.780157	0.872	0.783	2.29281e-121	Macrophage.Cells
SLC16A3	1.44005e-07	0.779126	0.393	0.355	0.00349816	Epithelial.Cells
RPS3A	1.0591e-29	0.778688	0.873	0.932	2.57277e-25	Epithelial.Cells
MT1G	1.29984e-06	0.778149	0.101	0.035	0.0315757	Epithelial.Cells
RPL14	1.09851e-25	0.776668	0.863	0.941	2.66849e-21	Epithelial.Cells
DUSP1	4.96331e-103	0.776575	0.571	0.417	1.20569e-98	T.Cells
UBE2L6	1.78589e-19	0.775036	0.366	0.227	4.33828e-15	Neutrophil.Cells
AKAP13	4.55349e-07	0.774605	0.864	0.816	0.0110613	Mast.Cells
MGAT1	9.59573e-14	0.774424	0.309	0.203	2.331e-09	Neutrophil.Cells
XRN1	7.53586e-15	0.769531	0.247	0.131	1.83061e-10	Neutrophil.Cells
AL450405.1	5.13553e-11	0.76233	0.163	0.03	1.24752e-06	B.Cells
MAN2A2	7.36885e-15	0.761434	0.267	0.156	1.79004e-10	Neutrophil.Cells
TRIB1	3.14431e-21	0.757213	0.382	0.231	7.63816e-17	Neutrophil.Cells
RGS2	6.68482e-60	0.756105	0.325	0.202	1.62388e-55	T.Cells
KYNU	2.60004e-21	0.755655	0.288	0.102	6.31601e-17	Epithelial.Cells
SRGAP2	1.47063e-15	0.754789	0.127	0.034	3.57245e-11	Neutrophil.Cells
A2M	5.34583e-96	0.754493	0.79	0.629	1.29861e-91	Macrophage.Cells
AL590867.2	1.27565e-07	0.754188	0.496	0.49	0.00309881	Epithelial.Cells
AL031727.1	6.5011e-12	0.750663	0.649	0.715	1.57925e-07	Epithelial.Cells
MT2A	1.76971e-27	0.747283	0.763	0.685	4.29897e-23	Macrophage.Cells
JPT1	1.4362e-09	0.745888	0.432	0.36	3.48881e-05	Epithelial.Cells
HCAR2	5.94316e-12	0.738732	0.264	0.162	1.44371e-07	Neutrophil.Cells
CD53	2.40492e-42	0.737496	0.742	0.653	5.84203e-38	Neutrophil.Cells
FKBP5	8.08304e-151	0.736395	0.883	0.799	1.96353e-146	Macrophage.Cells
EIF1AY	1.14519e-10	0.735376	0.113	0	2.7819e-06	B.Cells
P2RY14	3.38978e-12	0.735242	0.157	0.068	8.23446e-08	Neutrophil.Cells
GATA2	6.10651e-10	0.734419	0.978	0.895	1.48339e-05	Mast.Cells
ATP5ME	4.14783e-12	0.734186	0.745	0.811	1.00759e-07	Epithelial.Cells
SNRPD2	1.44436e-09	0.733858	0.659	0.734	3.50865e-05	Epithelial.Cells
SCGB3A1	5.80533e-16	0.73281	0.375	0.68	1.41023e-11	Epithelial.Cells
LAMP1	3.14154e-165	0.732806	0.935	0.89	7.63144e-161	Macrophage.Cells
NPC2	1.08479e-13	0.730665	0.332	0.233	2.63518e-09	Neutrophil.Cells
PML	1.1716e-13	0.730186	0.176	0.077	2.84606e-09	Neutrophil.Cells
CTSL	1.57971e-30	0.72784	0.881	0.819	3.83744e-26	Macrophage.Cells
ISG15	4.62672e-14	0.726064	0.278	0.135	1.12392e-09	Epithelial.Cells
ANP32B	2.57658e-17	0.725547	0.758	0.865	6.25902e-13	Epithelial.Cells
SLC16A3	2.2385e-19	0.72521	0.449	0.322	5.43777e-15	Neutrophil.Cells
RPL35A	3.44247e-20	0.723387	0.932	0.991	8.36244e-16	Epithelial.Cells
PSAP	3.19449e-223	0.723352	0.997	0.996	7.76005e-219	Macrophage.Cells
TMSB10	2.77045e-14	0.72087	0.315	0.204	6.72997e-10	Neutrophil.Cells
CFL1	3.5924e-39	0.720489	0.938	0.983	8.72666e-35	Epithelial.Cells
COX6B1	1.80689e-12	0.720292	0.726	0.813	4.38931e-08	Epithelial.Cells
SLC1A3	4.01682e-154	0.719397	0.766	0.566	9.75766e-150	Macrophage.Cells
TMED3	1.46963e-12	0.719125	0.596	0.61	3.57003e-08	Epithelial.Cells
RPL7P9	2.4513e-09	0.717501	0.519	0.521	5.95469e-05	Epithelial.Cells
AC023906.1	2.71676e-09	0.71604	0.219	0.09	6.59956e-05	B.Cells
ARG1	9.30462e-08	0.715308	0.118	0.059	0.00226028	Neutrophil.Cells
PLD3	1.64029e-77	0.715302	0.884	0.82	3.9846e-73	Macrophage.Cells
SFN	1.48465e-11	0.711578	0.462	0.335	3.60652e-07	Epithelial.Cells
PABPC1	9.51405e-22	0.7099	0.907	0.982	2.31115e-17	Epithelial.Cells
NPM1	1.17724e-18	0.707835	0.85	0.945	2.85976e-14	Epithelial.Cells
RIPK2	2.08446e-13	0.705034	0.151	0.057	5.06358e-09	Neutrophil.Cells
NDUFS5	6.5355e-19	0.70311	0.761	0.828	1.5876e-14	Epithelial.Cells
RACK1	2.16139e-26	0.70292	0.871	0.961	5.25045e-22	Epithelial.Cells
SLC25A37	1.36526e-45	0.701778	0.882	0.849	3.31649e-41	Neutrophil.Cells
TPI1	9.83225e-23	0.701763	0.799	0.878	2.38845e-18	Epithelial.Cells
SRGN	1.59628e-06	0.700879	0.364	0.268	0.0387767	B.Cells
WSB1	4.36854e-18	0.699835	0.42	0.292	1.06121e-13	Neutrophil.Cells
PTGES	3.93961e-14	0.699796	0.255	0.111	9.5701e-10	Epithelial.Cells
STOM	3.62723e-14	0.698847	0.106	0.025	8.81126e-10	Neutrophil.Cells
ITGB1	2.41289e-09	0.697525	0.717	0.843	5.86139e-05	Epithelial.Cells
COX4I1	2.25113e-15	0.697047	0.779	0.878	5.46844e-11	Epithelial.Cells
LY6E	2.55156e-09	0.696418	0.082	0.025	6.19824e-05	Neutrophil.Cells
HIF1A	3.80636e-16	0.696392	0.372	0.259	9.24641e-12	Neutrophil.Cells
ELL2	1.32846e-12	0.695947	0.121	0.04	3.22709e-08	Neutrophil.Cells
CEBPB	5.9629e-46	0.695586	0.901	0.837	1.44851e-41	Neutrophil.Cells
DUSP23	3.79485e-12	0.694717	0.442	0.335	9.21845e-08	Epithelial.Cells
RPL28	9.95825e-37	0.694	0.926	0.965	2.41906e-32	Epithelial.Cells
B3GNT5	4.29111e-15	0.693678	0.157	0.055	1.0424e-10	Neutrophil.Cells
SLC25A6	3.84008e-20	0.692996	0.753	0.832	9.32833e-16	Epithelial.Cells
SLC2A3	2.18755e-16	0.692174	0.494	0.381	5.314e-12	Neutrophil.Cells
TXLNGY	6.60501e-114	0.689869	0.105	0	1.60449e-109	T.Cells
AL590867.2	1.30103e-11	0.688053	0.519	0.407	3.16047e-07	B.Cells
ROMO1	2.55725e-11	0.686207	0.62	0.658	6.21207e-07	Epithelial.Cells
TES	4.69544e-10	0.685895	0.123	0.052	1.14062e-05	Neutrophil.Cells
AL122020.1	1.43082e-17	0.684508	0.366	0.2	3.47575e-13	Epithelial.Cells
H2AFY	2.10214e-223	0.683719	0.976	0.974	5.10652e-219	Macrophage.Cells
ACSL4	1.17865e-14	0.683287	0.336	0.222	2.86319e-10	Neutrophil.Cells
TNFAIP6	4.07206e-11	0.683234	0.277	0.184	9.89184e-07	Neutrophil.Cells
CAPG	3.27391e-181	0.683192	0.957	0.919	7.95298e-177	Macrophage.Cells
BRI3	6.05458e-32	0.682509	0.684	0.583	1.47078e-27	Neutrophil.Cells
PLAUR	8.36573e-20	0.679718	0.518	0.402	2.0322e-15	Neutrophil.Cells
CHI3L1	2.00784e-10	0.678031	0.198	0.081	4.87744e-06	Epithelial.Cells
FURIN	2.23818e-10	0.674967	0.3	0.215	5.43699e-06	Neutrophil.Cells
DDIT4	5.99395e-13	0.669919	0.483	0.364	1.45605e-08	Epithelial.Cells
RPL18	1.27896e-21	0.66882	0.85	0.95	3.10684e-17	Epithelial.Cells
EEF2	8.73538e-17	0.667062	0.808	0.902	2.122e-12	Epithelial.Cells
GLUL	2.18192e-95	0.666695	0.96	0.93	5.30033e-91	Macrophage.Cells
SLC2A3	6.11455e-61	0.665063	0.331	0.209	1.48535e-56	T.Cells
SPINT2	2.08095e-10	0.664837	0.129	0.055	5.05503e-06	Neutrophil.Cells
TXNDC17	1.54235e-06	0.663643	0.505	0.529	0.0374667	Epithelial.Cells
DDX3Y	5.82222e-287	0.661082	0.474	0.002	1.41433e-282	Macrophage.Cells
NR4A1	4.26475e-36	0.658616	0.141	0.071	1.03599e-31	T.Cells
AREG	1.50679e-06	0.65718	0.1	0.021	0.0366029	B.Cells
AC116533.1	2.81795e-11	0.656149	0.57	0.534	6.84536e-07	Epithelial.Cells
IGHG3	8.38504e-13	0.65593	0.062	0.002	2.03689e-08	Neutrophil.Cells
CD274	1.28119e-10	0.655412	0.111	0.04	3.11227e-06	Neutrophil.Cells
CEACAM1	4.20123e-11	0.654737	0.16	0.075	1.02056e-06	Neutrophil.Cells
SRGAP2C	8.36245e-13	0.654584	0.1	0.025	2.03141e-08	Neutrophil.Cells
CNN2	4.79935e-09	0.653296	0.69	0.739	0.000116586	Epithelial.Cells
IFIH1	2.14093e-10	0.653258	0.163	0.081	5.20075e-06	Neutrophil.Cells
TENT5C	3.40626e-51	0.652998	0.193	0.098	8.27448e-47	T.Cells
RPS25	9.89472e-17	0.652836	0.835	0.926	2.40362e-12	Epithelial.Cells
ID1	9.30743e-12	0.65274	0.439	0.309	2.26096e-07	Epithelial.Cells
COX7C	6.16869e-15	0.652704	0.854	0.952	1.4985e-10	Epithelial.Cells
LAPTM5	1.56416e-38	0.65092	0.851	0.824	3.79965e-34	Neutrophil.Cells
AC016739.1	2.07214e-07	0.648799	0.37	0.271	0.00503364	B.Cells
FOSL2	2.27585e-10	0.648457	0.422	0.344	5.5285e-06	Epithelial.Cells
PPP1R14B	5.67663e-14	0.647951	0.44	0.311	1.37897e-09	Epithelial.Cells
SIPA1L2	1.20284e-09	0.64756	0.156	0.08	2.92195e-05	Neutrophil.Cells
OST4	5.19895e-15	0.647113	0.732	0.799	1.26293e-10	Epithelial.Cells
RPL41	9.77075e-20	0.646553	0.865	0.957	2.37351e-15	Epithelial.Cells
RGCC	2.10071e-44	0.646368	0.362	0.253	5.10304e-40	T.Cells
AL450405.1	3.72167e-105	0.645828	0.134	0.019	9.04068e-101	T.Cells
BCL2A1	2.92041e-31	0.643879	0.684	0.559	7.09427e-27	Neutrophil.Cells
TPM3	5.38544e-11	0.643237	0.773	0.863	1.30823e-06	Epithelial.Cells
RPL10	1.75362e-18	0.64314	0.777	0.847	4.2599e-14	Epithelial.Cells
GABARAPL1	6.57596e-08	0.641409	0.404	0.34	0.00159743	Epithelial.Cells
CXCL13	9.84247e-13	0.640153	0.137	0.189	2.39093e-08	T.Cells
EEF1A1	6.6443e-41	0.63978	0.993	1	1.61403e-36	Epithelial.Cells
TXLNGY	1.33573e-08	0.639263	0.089	0	0.000324477	B.Cells
ADGRE5	1.40323e-23	0.639184	0.578	0.43	3.40873e-19	Neutrophil.Cells
CAPG	8.30958e-08	0.638379	0.452	0.386	0.00201856	Epithelial.Cells
ZFP36	1.909e-63	0.637199	0.702	0.621	4.63735e-59	T.Cells
CREM	5.38289e-49	0.637055	0.169	0.081	1.30761e-44	T.Cells
IFI44	2.16077e-12	0.636489	0.081	0.014	5.24895e-08	Neutrophil.Cells
TPM4	4.12914e-10	0.63606	0.693	0.728	1.00305e-05	Epithelial.Cells
HLA-DMA	3.49016e-09	0.635275	0.101	0.039	8.4783e-05	Neutrophil.Cells
H3F3B	2.18171e-14	0.63463	0.766	0.738	5.29981e-10	B.Cells
SDC2	8.27979e-61	0.633542	0.599	0.424	2.01133e-56	Macrophage.Cells
HIF1A	8.23299e-07	0.631382	0.398	0.301	0.0199996	B.Cells
MT2A	9.65797e-37	0.629708	0.256	0.165	2.34611e-32	T.Cells
RAB25	1.81053e-06	0.626429	0.602	0.678	0.0439815	Epithelial.Cells
SLC25A5	8.7312e-07	0.626376	0.679	0.78	0.0212098	Epithelial.Cells
SDS	4.96609e-07	0.6254	0.255	0.205	0.0120636	Macrophage.Cells
ARL4C	6.0372e-17	0.624662	0.511	0.442	1.46656e-12	Macrophage.Cells
FABP3	1.49061e-40	0.624636	0.432	0.29	3.62098e-36	Macrophage.Cells
STAT1	5.91955e-17	0.622705	0.443	0.305	1.43798e-12	Neutrophil.Cells
HSP90AA1	9.33806e-10	0.621142	0.76	0.759	2.2684e-05	B.Cells
ETV7	1.51061e-12	0.620752	0.091	0.02	3.66957e-08	Neutrophil.Cells
ADPGK	1.21724e-11	0.619866	0.177	0.087	2.95693e-07	Neutrophil.Cells
AC073861.1	1.97422e-09	0.619842	0.338	0.242	4.79578e-05	Epithelial.Cells
SRGAP2B	3.76839e-12	0.617086	0.084	0.016	9.15417e-08	Neutrophil.Cells
MMP7	1.85966e-23	0.617032	0.109	0.034	4.51749e-19	Macrophage.Cells
GRN	3.21199e-17	0.616873	0.523	0.41	7.80258e-13	Neutrophil.Cells
IFI44L	1.58505e-09	0.614469	0.085	0.026	3.8504e-05	Neutrophil.Cells
UBC	3.08824e-08	0.614425	0.583	0.542	0.000750195	B.Cells
SERPINB9	1.55164e-06	0.611399	0.337	0.235	0.0376925	B.Cells
DUSP2	2.95534e-45	0.610551	0.444	0.343	7.1791e-41	T.Cells
FHL2	1.05685e-24	0.609389	0.28	0.072	2.56731e-20	Epithelial.Cells
CD84	7.65955e-88	0.607976	0.837	0.753	1.86066e-83	Macrophage.Cells
CHCHD2	1.10252e-10	0.607818	0.79	0.898	2.67825e-06	Epithelial.Cells
SLC3A2	6.66392e-09	0.606746	0.098	0.038	0.00016188	Neutrophil.Cells
AP001024.1	7.45129e-07	0.606051	0.24	0.133	0.0181007	B.Cells
LYPD3	2.42552e-16	0.604617	0.161	0.026	5.89207e-12	Epithelial.Cells
ATG2A	4.84164e-09	0.604322	0.154	0.082	0.000117613	Neutrophil.Cells
SP140	1.66175e-10	0.603742	0.135	0.059	4.03671e-06	Neutrophil.Cells
TPI1	6.51914e-08	0.60339	0.229	0.159	0.00158363	Neutrophil.Cells
ISG20	1.30498e-08	0.602671	0.291	0.216	0.000317005	Neutrophil.Cells
RPS27AP16	7.1584e-07	0.602342	0.42	0.328	0.0173892	B.Cells
ABCC3	4.56631e-13	0.602203	0.291	0.14	1.10925e-08	Epithelial.Cells
CXCR4	1.42265e-76	0.602081	0.884	0.832	3.4559e-72	T.Cells
LMNB1	2.59483e-09	0.601033	0.189	0.111	6.30337e-05	Neutrophil.Cells
TOP2A	1.53461e-07	0.600658	0.129	0.048	0.00372788	Epithelial.Cells
MFSD1	1.48873e-179	0.60022	0.953	0.919	3.61642e-175	Macrophage.Cells
NBN	1.27734e-07	0.599997	0.298	0.226	0.0031029	Neutrophil.Cells
MARCKS	1.66659e-10	0.59967	0.347	0.25	4.04848e-06	Neutrophil.Cells
PLTP	4.3809e-49	0.599484	0.644	0.47	1.06421e-44	Macrophage.Cells
DNAJA1	1.11286e-45	0.59881	0.301	0.199	2.70335e-41	T.Cells
CYSTM1	3.06983e-12	0.598624	0.314	0.215	7.45723e-08	Neutrophil.Cells
SAT1	5.54658e-55	0.597412	0.318	0.2	1.34737e-50	T.Cells
YBX1	2.18238e-07	0.59717	0.758	0.902	0.00530143	Epithelial.Cells
AC010343.1	1.92891e-07	0.597024	0.234	0.117	0.00468571	B.Cells
HSP90AA1	6.61691e-72	0.596779	0.798	0.742	1.60738e-67	T.Cells
TCIM	2.25891e-17	0.595264	0.479	0.274	5.48733e-13	Epithelial.Cells
RARRES3	3.17285e-09	0.595223	0.117	0.05	7.70749e-05	Neutrophil.Cells
AREG	1.25028e-44	0.592872	0.075	0.018	3.03717e-40	T.Cells
TAP2	3.43543e-12	0.591695	0.292	0.186	8.34535e-08	Neutrophil.Cells
RPL34	1.06443e-29	0.590763	0.973	0.994	2.58572e-25	Epithelial.Cells
LIMS1	2.40034e-08	0.588797	0.125	0.06	0.000583091	Neutrophil.Cells
KDM5D	5.34708e-100	0.588335	0.092	0	1.29891e-95	T.Cells
GPX1	4.00958e-10	0.58768	0.096	0.032	9.74008e-06	Neutrophil.Cells
RHBDF2	2.26886e-10	0.587012	0.109	0.04	5.51151e-06	Neutrophil.Cells
XAF1	9.48837e-12	0.586906	0.248	0.143	2.30491e-07	Neutrophil.Cells
EEF1B2	6.48931e-13	0.586414	0.747	0.85	1.57638e-08	Epithelial.Cells
HCST	9.98349e-93	0.586395	0.84	0.756	2.42519e-88	Macrophage.Cells
CDKN2A	2.46919e-10	0.585737	0.287	0.163	5.99815e-06	Epithelial.Cells
SAT1	1.03516e-40	0.585579	0.936	0.891	2.51461e-36	Neutrophil.Cells
P4HB	9.31312e-11	0.584168	0.756	0.898	2.26234e-06	Epithelial.Cells
RPL4	1.18556e-12	0.583656	0.857	0.967	2.87997e-08	Epithelial.Cells
AC008026.1	9.5198e-09	0.581108	0.316	0.222	0.000231255	Epithelial.Cells
PRKDC	6.68187e-07	0.580949	0.263	0.2	0.0162316	Neutrophil.Cells
AP000902.1	4.88567e-08	0.577938	0.193	0.072	0.00118683	B.Cells
MAF	1.26365e-73	0.577194	0.699	0.57	3.06966e-69	Macrophage.Cells
MMP19	5.0987e-62	0.577002	0.611	0.466	1.23858e-57	Macrophage.Cells
SHISA5	1.41163e-18	0.576152	0.566	0.467	3.42914e-14	Neutrophil.Cells
JUND	2.74844e-107	0.575613	0.827	0.727	6.67651e-103	T.Cells
STAT2	5.58322e-09	0.57549	0.149	0.077	0.000135628	Neutrophil.Cells
ZYX	9.73481e-10	0.574617	0.389	0.287	2.36478e-05	Epithelial.Cells
YPEL5	2.34618e-47	0.573836	0.342	0.231	5.69933e-43	T.Cells
FKBP5	2.99168e-23	0.572861	0.327	0.113	7.26739e-19	Epithelial.Cells
RPS19	2.74134e-08	0.571845	0.173	0.101	0.000665926	Neutrophil.Cells
MAFF	3.73951e-09	0.571098	0.128	0.057	9.08402e-05	Neutrophil.Cells
MUC5B	2.11303e-07	0.57093	0.334	0.211	0.00513297	Epithelial.Cells
BOLA2B	4.59679e-08	0.570176	0.412	0.342	0.00111665	Epithelial.Cells
FTH1	4.98193e-41	0.567892	0.997	1	1.21021e-36	Neutrophil.Cells
RPSA	3.54987e-10	0.567618	0.764	0.889	8.62335e-06	Epithelial.Cells
RPS6	8.16319e-36	0.567351	0.978	1	1.983e-31	Epithelial.Cells
AL450405.1	2.08718e-232	0.566163	0.492	0.076	5.07017e-228	Macrophage.Cells
SCEL	2.39301e-22	0.565682	0.242	0.05	5.81311e-18	Epithelial.Cells
PKM	1.73473e-14	0.56455	0.801	0.932	4.214e-10	Epithelial.Cells
ZFP36L1	3.18106e-67	0.564532	0.717	0.631	7.72743e-63	T.Cells
JUN	7.53969e-33	0.563934	0.604	0.527	1.83154e-28	T.Cells
SKAP2	3.02694e-12	0.562437	0.438	0.341	7.35304e-08	Neutrophil.Cells
NACA	4.04064e-09	0.561787	0.78	0.904	9.81551e-05	Epithelial.Cells
IDH1	1.71876e-94	0.561605	0.823	0.712	4.17521e-90	Macrophage.Cells
RPLP1	4.44378e-217	0.561169	0.942	0.877	1.07948e-212	T.Cells
SPARC	1.10342e-14	0.559621	0.525	0.485	2.68043e-10	Macrophage.Cells
CTSD	7.91722e-13	0.559505	0.748	0.858	1.92325e-08	Epithelial.Cells
ENO1	1.97676e-07	0.55944	0.196	0.128	0.00480194	Neutrophil.Cells
DDIT3	2.00977e-08	0.558327	0.129	0.063	0.000488212	Neutrophil.Cells
LINC01094	1.87274e-10	0.558207	0.075	0.016	4.54927e-06	Neutrophil.Cells
CALM3	8.52507e-55	0.55783	0.838	0.819	2.07091e-50	Macrophage.Cells
TIMP1	1.24287e-16	0.557197	0.583	0.53	3.01917e-12	Macrophage.Cells
PAPSS1	3.85194e-100	0.557025	0.754	0.63	9.35713e-96	Macrophage.Cells
TMEM106C	2.24879e-16	0.556186	0.261	0.098	5.46275e-12	Epithelial.Cells
CD164	2.08475e-10	0.555445	0.257	0.168	5.06428e-06	Neutrophil.Cells
SMOX	3.58943e-18	0.555095	0.207	0.05	8.71943e-14	Epithelial.Cells
DDIT4	5.59973e-51	0.554905	0.418	0.237	1.36029e-46	Macrophage.Cells
RASD1	4.91616e-21	0.552432	0.21	0.037	1.19423e-16	Epithelial.Cells
PLAUR	4.51685e-11	0.55191	0.261	0.137	1.09723e-06	Epithelial.Cells
EEF1A1	2.25778e-08	0.550801	0.401	0.332	0.00054846	Neutrophil.Cells
SOCS1	1.27525e-09	0.550597	0.075	0.019	3.09784e-05	Neutrophil.Cells
ATP5MC2	2.22341e-14	0.550127	0.886	0.967	5.40111e-10	Epithelial.Cells
TMEM176B	4.49695e-08	0.549833	0.373	0.283	0.0010924	Epithelial.Cells
DDX3Y	5.03004e-31	0.548202	0.212	0	1.2219e-26	Epithelial.Cells
IGHGP	1.28506e-07	0.547871	0.094	0.009	0.00312167	B.Cells
IFITM1	8.66567e-10	0.546054	0.19	0.109	2.10507e-05	Neutrophil.Cells
PTMA	3.07459e-07	0.544846	0.302	0.229	0.00746879	Neutrophil.Cells
MTND4P24	2.00323e-08	0.544437	0.098	0.006	0.000486626	B.Cells
PPA1	1.23857e-07	0.543633	0.615	0.677	0.00300873	Epithelial.Cells
CREG1	7.88625e-08	0.543503	0.204	0.132	0.00191573	Neutrophil.Cells
NOS1	1.32499e-19	0.542928	0.144	0.004	3.21866e-15	Epithelial.Cells
CD36	4.1237e-49	0.54215	0.595	0.439	1.00173e-44	Macrophage.Cells
TNFSF13B	1.20299e-06	0.541463	0.313	0.252	0.0292232	Neutrophil.Cells
CAMK2N1	2.69584e-19	0.541221	0.18	0.026	6.54872e-15	Epithelial.Cells
PDE4B	1.18518e-10	0.54075	0.241	0.15	2.87905e-06	Neutrophil.Cells
SLC16A10	9.8389e-71	0.54066	0.354	0.151	2.39007e-66	Macrophage.Cells
PATL1	3.17011e-08	0.540582	0.182	0.11	0.000770084	Neutrophil.Cells
APOL6	7.396e-11	0.540521	0.271	0.172	1.79664e-06	Neutrophil.Cells
RHOH	8.33639e-09	0.540476	0.071	0.019	0.000202508	Neutrophil.Cells
CD177	3.96996e-07	0.540178	0.041	0.006	0.00964382	Neutrophil.Cells
RPL22	3.13746e-07	0.539595	0.666	0.762	0.00762151	Epithelial.Cells
FNDC3B	7.8794e-08	0.539391	0.265	0.192	0.00191406	Neutrophil.Cells
CTSD	9.28229e-85	0.538366	0.957	0.925	2.25485e-80	Macrophage.Cells
ZBTB16	4.529e-09	0.536795	0.056	0.009	0.000110018	Neutrophil.Cells
HINT1	1.14652e-09	0.536174	0.122	0.052	2.78513e-05	Neutrophil.Cells
TSC22D3	6.83982e-21	0.536008	0.804	0.769	1.66153e-16	Neutrophil.Cells
AL450405.1	2.08442e-30	0.535052	0.292	0.054	5.06346e-26	Epithelial.Cells
HINT1	6.42278e-12	0.535031	0.83	0.921	1.56022e-07	Epithelial.Cells
NEAT1	1.21636e-23	0.534774	0.867	0.825	2.95478e-19	Neutrophil.Cells
RPS2	6.91541e-08	0.534469	0.14	0.076	0.00167989	Neutrophil.Cells
RALGDS	3.20597e-11	0.534411	0.061	0.006	7.78793e-07	Neutrophil.Cells
SOD2	1.13523e-22	0.534404	0.911	0.848	2.75771e-18	Neutrophil.Cells
SESN3	1.06829e-34	0.534121	0.14	0.072	2.5951e-30	T.Cells
GLUL	2.64007e-17	0.533448	0.696	0.619	6.41326e-13	Neutrophil.Cells
PIK3IP1	8.21146e-102	0.53194	0.581	0.342	1.99473e-97	Macrophage.Cells
AC069213.3	6.3296e-08	0.531896	0.509	0.477	0.00153759	Epithelial.Cells
C3AR1	9.22859e-94	0.531304	0.676	0.479	2.24181e-89	Macrophage.Cells
CD4	7.17835e-42	0.530993	0.313	0.21	1.74377e-37	T.Cells
RPL3	1.12438e-18	0.530458	0.871	0.97	2.73134e-14	Epithelial.Cells
SNHG25	3.25561e-10	0.530063	0.385	0.266	7.90852e-06	Epithelial.Cells
TRIM22	1.34278e-06	0.529929	0.505	0.431	0.0326187	B.Cells
TPP1	1.58743e-08	0.529889	0.291	0.215	0.000385619	Neutrophil.Cells
RPS16	3.49737e-09	0.529498	0.309	0.229	8.49581e-05	Neutrophil.Cells
RPS28	2.11872e-07	0.52737	0.165	0.101	0.0051468	Neutrophil.Cells
SAMD9L	1.19386e-11	0.526782	0.358	0.251	2.90013e-07	Neutrophil.Cells
CSNK1D	2.30128e-10	0.526261	0.291	0.2	5.59027e-06	Neutrophil.Cells
DDX60L	1.2505e-09	0.526096	0.328	0.245	3.03771e-05	Neutrophil.Cells
CPM	4.45001e-11	0.52417	0.539	0.377	1.081e-06	Epithelial.Cells
TMEM176A	1.34396e-41	0.524079	0.682	0.593	3.26476e-37	Macrophage.Cells
RPS3A	9.11205e-19	0.523848	0.926	0.907	2.2135e-14	B.Cells
AVPI1	5.41016e-08	0.523685	0.248	0.153	0.00131423	Epithelial.Cells
CAPG	8.30747e-07	0.523642	0.913	0.912	0.0201805	Mast.Cells
PARP9	1.29777e-11	0.520901	0.384	0.284	3.15254e-07	Neutrophil.Cells
DCXR	2.02987e-08	0.520842	0.471	0.386	0.000493095	Epithelial.Cells
SERPINB1	6.84103e-09	0.520024	0.497	0.447	0.000166182	Neutrophil.Cells
OASL	1.88036e-08	0.520021	0.122	0.057	0.000456778	Neutrophil.Cells
RILPL2	1.16946e-09	0.519933	0.353	0.272	2.84086e-05	Neutrophil.Cells
MTHFD2	1.22502e-15	0.519771	0.257	0.1	2.97583e-11	Epithelial.Cells
RPN2	5.62177e-09	0.51954	0.737	0.871	0.000136564	Epithelial.Cells
NPL	2.74998e-65	0.519497	0.722	0.631	6.68026e-61	Macrophage.Cells
JUND	1.9553e-11	0.518876	0.883	0.861	4.7498e-07	B.Cells
NFIC	1.75625e-91	0.518669	0.779	0.67	4.26629e-87	Macrophage.Cells
SLC16A4	1.28295e-15	0.518225	0.228	0.078	3.11654e-11	Epithelial.Cells
TMBIM1	6.25756e-09	0.517828	0.253	0.171	0.000152009	Neutrophil.Cells
CLDND1	4.57219e-24	0.517701	0.341	0.266	1.11068e-19	T.Cells
FGR	1.99894e-18	0.516575	0.599	0.47	4.85582e-14	Neutrophil.Cells
NECAP1	2.15383e-09	0.516103	0.135	0.062	5.23209e-05	Neutrophil.Cells
PHC2	1.32509e-18	0.514046	0.62	0.558	3.2189e-14	Neutrophil.Cells
PNKD	1.45792e-82	0.513144	0.642	0.481	3.54157e-78	Macrophage.Cells
ACE	7.27623e-69	0.512241	0.674	0.549	1.76754e-64	Macrophage.Cells
FAM20C	3.35853e-81	0.511918	0.573	0.39	8.15855e-77	Macrophage.Cells
CCND3	4.92838e-08	0.511865	0.257	0.186	0.0011972	Neutrophil.Cells
STAT1	3.73148e-44	0.51093	0.37	0.263	9.06452e-40	T.Cells
GPX1	3.71542e-128	0.510866	0.955	0.913	9.02551e-124	Macrophage.Cells
EIF1	3.6184e-22	0.510866	0.909	0.978	8.78983e-18	Epithelial.Cells
TM4SF1	6.18749e-07	0.510201	0.536	0.488	0.0150307	Epithelial.Cells
CTLA4	1.28746e-33	0.509452	0.21	0.128	3.12749e-29	T.Cells
TAGLN2	1.03732e-14	0.507837	0.875	0.939	2.51985e-10	Epithelial.Cells
PGS1	7.97475e-08	0.506011	0.15	0.084	0.00193723	Neutrophil.Cells
SNHG7	1.60256e-06	0.505811	0.4	0.346	0.0389295	Epithelial.Cells
IGHG3	7.88468e-76	0.505383	0.076	0.003	1.91535e-71	T.Cells
SOCS3	1.67907e-13	0.505051	0.453	0.325	4.07879e-09	Neutrophil.Cells
RGS1	6.56339e-43	0.503042	0.588	0.487	1.59438e-38	T.Cells
PDE3B	9.43129e-47	0.502435	0.28	0.172	2.29105e-42	T.Cells
SAMHD1	1.65836e-07	0.502296	0.245	0.17	0.00402849	Neutrophil.Cells
FURIN	4.03663e-75	0.50215	0.742	0.637	9.80578e-71	Macrophage.Cells
MRC1	8.19693e-29	0.502141	0.866	0.787	1.9912e-24	Macrophage.Cells
RPL27A	4.22997e-07	0.502121	0.333	0.278	0.0102755	Neutrophil.Cells
AL022718.1	1.68543e-09	0.501551	0.744	0.872	4.09425e-05	Epithelial.Cells
CALU	1.08374e-59	0.500227	0.777	0.719	2.63261e-55	Macrophage.Cells
KDM5D	4.58861e-07	0.4993	0.072	0	0.0111467	B.Cells
MYL6	2.44399e-24	0.498936	0.941	0.976	5.93694e-20	Epithelial.Cells
LCP2	1.96798e-11	0.49869	0.419	0.339	4.78061e-07	Neutrophil.Cells
EZR	2.5881e-07	0.498051	0.655	0.605	0.00628702	B.Cells
CD55	3.57404e-14	0.496728	0.565	0.494	8.68207e-10	Neutrophil.Cells
IRF2BP2	3.79797e-07	0.496365	0.158	0.094	0.00922602	Neutrophil.Cells
RPS27A	9.96949e-09	0.496272	0.371	0.3	0.000242179	Neutrophil.Cells
CEBPD	1.40569e-13	0.495743	0.747	0.715	3.41469e-09	Neutrophil.Cells
RPS28P7	6.43407e-07	0.495647	0.301	0.22	0.0156296	Epithelial.Cells
OAS2	4.08984e-07	0.495083	0.069	0.023	0.00993504	Neutrophil.Cells
NCOA7	6.50698e-08	0.494809	0.062	0.016	0.00158068	Neutrophil.Cells
RPS19	1.60143e-19	0.494486	0.971	0.946	3.89021e-15	B.Cells
PALLD	5.66072e-54	0.493994	0.523	0.365	1.3751e-49	Macrophage.Cells
UPP1	3.41101e-07	0.493718	0.085	0.035	0.00828602	Neutrophil.Cells
PLK3	8.60781e-08	0.493616	0.12	0.06	0.00209101	Neutrophil.Cells
RPL13A	1.3035e-204	0.493542	0.968	0.929	3.16645e-200	T.Cells
RPL11	1.33187e-19	0.492975	0.908	0.976	3.23539e-15	Epithelial.Cells
AFF1	4.26283e-08	0.492739	0.143	0.076	0.00103553	Neutrophil.Cells
RPS15	1.12475e-10	0.49221	0.794	0.939	2.73224e-06	Epithelial.Cells
RPL23AP42	1.02341e-07	0.492085	0.342	0.257	0.00248607	Epithelial.Cells
ATP6AP1	3.43423e-130	0.491888	0.932	0.876	8.34242e-126	Macrophage.Cells
DKK1	1.72416e-14	0.491416	0.135	0.018	4.18834e-10	Epithelial.Cells
COLGALT1	2.61378e-96	0.490191	0.887	0.813	6.3494e-92	Macrophage.Cells
MARCKSL1	5.07204e-07	0.489588	0.134	0.074	0.012321	Neutrophil.Cells
PRKY	1.38128e-75	0.489231	0.072	0.001	3.35541e-71	T.Cells
TLR2	2.39827e-13	0.488633	0.586	0.53	5.82587e-09	Neutrophil.Cells
CREG1	3.96667e-66	0.487896	0.923	0.894	9.63584e-62	Macrophage.Cells
CSF1	9.40844e-34	0.487542	0.137	0.069	2.2855e-29	T.Cells
GSAP	9.21667e-09	0.487113	0.066	0.016	0.000223891	Neutrophil.Cells
GSTP1	4.55401e-21	0.486274	0.953	0.978	1.10626e-16	Epithelial.Cells
TMEM123	3.32217e-07	0.486183	0.259	0.189	0.00807022	Neutrophil.Cells
NEDD9	4.04152e-08	0.485532	0.301	0.223	0.000981766	Neutrophil.Cells
TTYH3	2.62534e-64	0.485103	0.678	0.571	6.37747e-60	Macrophage.Cells
OAS1	1.74251e-07	0.484789	0.069	0.022	0.0042329	Neutrophil.Cells
PSAP	3.63404e-16	0.484229	0.868	0.978	8.82781e-12	Epithelial.Cells
ADAM8	2.65328e-16	0.484053	0.295	0.206	6.44534e-12	Macrophage.Cells
C1QC	1.16913e-43	0.483931	0.869	0.796	2.84006e-39	Macrophage.Cells
RPL27A	4.53626e-08	0.483793	0.989	1	0.00110195	Mast.Cells
CDKN1A	9.17712e-43	0.483391	0.086	0.026	2.22931e-38	T.Cells
GNA13	8.15318e-08	0.48213	0.234	0.163	0.00198057	Neutrophil.Cells
GCNT3	7.0012e-22	0.48194	0.199	0.028	1.70073e-17	Epithelial.Cells
TREM2	2.6055e-79	0.481465	0.738	0.602	6.32928e-75	Macrophage.Cells
F13A1	8.62574e-14	0.480565	0.172	0.103	2.09537e-09	Macrophage.Cells
RPL9	3.6365e-07	0.480498	0.217	0.148	0.0088338	Neutrophil.Cells
HSP90AA1	3.04995e-07	0.480189	0.333	0.264	0.00740894	Neutrophil.Cells
GPI	9.76192e-93	0.4798	0.876	0.81	2.37136e-88	Macrophage.Cells
ACTB	7.6357e-13	0.479603	0.985	0.998	1.85486e-08	Epithelial.Cells
PPP1R15A	6.02696e-40	0.478905	0.324	0.224	1.46407e-35	T.Cells
FOSL2	1.69394e-29	0.478172	0.152	0.087	4.11492e-25	T.Cells
RHOB	8.11478e-08	0.476139	0.803	0.878	0.00197124	Epithelial.Cells
TMEM140	6.22246e-07	0.475984	0.269	0.205	0.0151156	Neutrophil.Cells
LRRC75A-AS1	3.52344e-49	0.474532	0.412	0.297	8.55913e-45	T.Cells
ASAH1	2.76029e-10	0.473866	0.435	0.361	6.7053e-06	Neutrophil.Cells
SAT1	4.23424e-43	0.473708	0.989	0.987	1.02858e-38	Macrophage.Cells
SCARF1	7.70206e-08	0.472583	0.101	0.043	0.00187098	Neutrophil.Cells
CISH	1.70118e-07	0.472242	0.069	0.022	0.00413251	Neutrophil.Cells
STX11	1.48664e-06	0.47208	0.174	0.113	0.0361135	Neutrophil.Cells
CHMP5	8.12756e-07	0.472053	0.211	0.148	0.0197435	Neutrophil.Cells
NDUFB2	1.54359e-06	0.471723	0.727	0.847	0.0374968	Epithelial.Cells
SERPINA1	1.32857e-21	0.47149	0.85	0.832	3.22736e-17	Neutrophil.Cells
RPL28	1.07635e-152	0.470747	0.923	0.863	2.61468e-148	T.Cells
CPM	3.87514e-07	0.46946	0.056	0.015	0.00941349	Neutrophil.Cells
SMIM3	2.37032e-70	0.469457	0.612	0.413	5.75798e-66	Macrophage.Cells
RPS12	3.15744e-143	0.468423	0.939	0.89	7.67005e-139	T.Cells
CYFIP1	3.05925e-85	0.467166	0.767	0.685	7.43153e-81	Macrophage.Cells
IER5	1.76512e-33	0.466208	0.184	0.108	4.28783e-29	T.Cells
FAU	9.16329e-18	0.46501	0.841	0.928	2.22595e-13	Epithelial.Cells
RPL37P2	8.06842e-12	0.464439	0.308	0.172	1.95998e-07	Epithelial.Cells
LPL	1.07878e-06	0.462992	0.04	0.007	0.0262058	Neutrophil.Cells
NFKBIZ	3.46382e-31	0.462953	0.141	0.076	8.41431e-27	T.Cells
ACTG1	2.89329e-11	0.461472	0.946	0.982	7.02838e-07	Epithelial.Cells
GLMP	1.99308e-81	0.460937	0.629	0.472	4.84159e-77	Macrophage.Cells
DUSP5	2.28298e-36	0.460384	0.126	0.059	5.54582e-32	T.Cells
RPL12	1.24921e-136	0.458876	0.912	0.847	3.03458e-132	T.Cells
MFN2	5.30957e-07	0.457547	0.145	0.084	0.012898	Neutrophil.Cells
SIGLEC1	3.27979e-50	0.457196	0.7	0.603	7.96727e-46	Macrophage.Cells
DUSP4	4.63752e-15	0.456813	0.26	0.205	1.12655e-10	T.Cells
YWHAB	5.02004e-16	0.456768	0.848	0.935	1.21947e-11	Epithelial.Cells
GALM	7.8685e-79	0.456559	0.505	0.304	1.91142e-74	Macrophage.Cells
IL7R	4.23006e-67	0.455983	0.526	0.366	1.02757e-62	T.Cells
MYO1E	1.12249e-63	0.454371	0.536	0.394	2.72676e-59	Macrophage.Cells
PMEPA1	5.9013e-10	0.454074	0.334	0.198	1.43354e-05	Epithelial.Cells
RPL13A	4.84871e-07	0.453757	0.978	0.982	0.0117785	Mast.Cells
P4HA1	6.2649e-07	0.452773	0.071	0.026	0.0152187	Neutrophil.Cells
RPL10	1.60602e-14	0.452371	0.869	0.831	3.90133e-10	B.Cells
RPL13	2.09339e-131	0.452062	0.916	0.85	5.08526e-127	T.Cells
ASAH1	4.37931e-08	0.451014	0.749	0.865	0.00106382	Epithelial.Cells
UBE2C	1.21836e-08	0.450632	0.095	0.02	0.000295965	Epithelial.Cells
ARHGDIB	7.85968e-07	0.450517	0.989	1	0.0190927	Mast.Cells
STX6	2.09659e-07	0.450498	0.11	0.053	0.00509305	Neutrophil.Cells
RPLP0	3.34588e-49	0.449349	0.483	0.368	8.1278e-45	T.Cells
SECTM1	1.28143e-09	0.448857	0.451	0.382	3.11286e-05	Neutrophil.Cells
FMN1	3.33636e-104	0.448263	0.447	0.193	8.10468e-100	Macrophage.Cells
HPGD	2.26033e-17	0.44808	0.46	0.402	5.49078e-13	Macrophage.Cells
AREG	2.19865e-10	0.447849	0.255	0.19	5.34097e-06	Macrophage.Cells
CEBPD	1.08987e-59	0.447475	0.822	0.666	2.6475e-55	Macrophage.Cells
RPS26	3.66068e-07	0.447187	0.155	0.091	0.00889252	Neutrophil.Cells
PIM2	6.55427e-28	0.446978	0.343	0.26	1.59216e-23	T.Cells
RNASE6	8.61372e-77	0.446466	0.71	0.532	2.09244e-72	Macrophage.Cells
SNX9	1.24848e-31	0.446157	0.126	0.063	3.0328e-27	T.Cells
AP2A2	6.19101e-63	0.444183	0.62	0.487	1.50392e-58	Macrophage.Cells
GJB2	8.71369e-20	0.443043	0.178	0.022	2.11673e-15	Epithelial.Cells
RPS12	1.50871e-17	0.442452	0.975	0.97	3.66495e-13	B.Cells
CCR7	4.54139e-23	0.442407	0.159	0.1	1.10319e-18	T.Cells
IGHG3	2.43614e-19	0.442245	0.171	0.018	5.91786e-15	Epithelial.Cells
AZI2	3.71593e-07	0.442211	0.08	0.032	0.00902673	Neutrophil.Cells
ADM	2.25642e-21	0.441965	0.24	0.141	5.4813e-17	Macrophage.Cells
PTPN12	3.89172e-07	0.440907	0.282	0.211	0.00945378	Neutrophil.Cells
BATF2	3.12305e-07	0.440107	0.083	0.033	0.00758652	Neutrophil.Cells
AL590867.2	1.58045e-38	0.440046	0.367	0.264	3.83923e-34	T.Cells
SMAP2	1.17686e-26	0.439945	0.911	0.928	2.85882e-22	Neutrophil.Cells
CALR	1.70921e-47	0.439468	0.955	0.943	4.15202e-43	Macrophage.Cells
CD99	2.85814e-75	0.439385	0.913	0.865	6.943e-71	Macrophage.Cells
ETV5	2.13322e-08	0.438079	0.043	0.004	0.000518201	Neutrophil.Cells
RPL37P23	5.86013e-08	0.43798	0.272	0.172	0.00142354	Epithelial.Cells
APOL1	2.66314e-07	0.437828	0.148	0.083	0.00646931	Neutrophil.Cells
HNRNPH2	4.25956e-07	0.437753	0.247	0.179	0.0103473	Neutrophil.Cells
PGK1	5.63843e-07	0.437688	0.376	0.321	0.0136969	Neutrophil.Cells
EEF1D	6.55776e-66	0.436812	0.669	0.56	1.59301e-61	T.Cells
SPTSSA	3.82705e-07	0.436689	0.471	0.397	0.00929668	Epithelial.Cells
RPS26	7.0904e-36	0.436674	0.887	0.871	1.7224e-31	Macrophage.Cells
CD163	1.18887e-06	0.435963	0.057	0.018	0.02888	Neutrophil.Cells
NUB1	8.22234e-07	0.435609	0.259	0.189	0.0199737	Neutrophil.Cells
UBALD2	1.62721e-07	0.434936	0.424	0.377	0.00395281	Neutrophil.Cells
MAL	3.30704e-33	0.434489	0.121	0.058	8.03346e-29	T.Cells
OLFML2B	6.81725e-80	0.43333	0.289	0.078	1.65605e-75	Macrophage.Cells
IER2	1.45583e-21	0.432869	0.306	0.24	3.5365e-17	T.Cells
IRF1	1.59e-32	0.432412	0.4	0.308	3.86244e-28	T.Cells
CD69	3.78178e-20	0.431025	0.644	0.61	9.1867e-16	T.Cells
TSPYL2	5.80133e-22	0.429117	0.226	0.16	1.40926e-17	T.Cells
GPX3	7.54287e-38	0.428288	0.672	0.562	1.83231e-33	Macrophage.Cells
LILRB4	1.91549e-31	0.428005	0.74	0.699	4.6531e-27	Macrophage.Cells
APP	5.50257e-69	0.427784	0.754	0.669	1.33669e-64	Macrophage.Cells
BCAT1	3.17743e-60	0.427223	0.667	0.541	7.7186e-56	Macrophage.Cells
FOLR2	2.45935e-28	0.426998	0.342	0.23	5.97426e-24	Macrophage.Cells
RPL27A	2.2347e-158	0.425928	0.968	0.944	5.42853e-154	T.Cells
MERTK	5.16456e-77	0.425845	0.449	0.217	1.25457e-72	Macrophage.Cells
GPR183	7.47798e-20	0.425522	0.286	0.22	1.81655e-15	T.Cells
EGR1	1.33711e-16	0.425182	0.1	0.059	3.24812e-12	T.Cells
ABHD5	1.34696e-06	0.423951	0.368	0.312	0.0327204	Neutrophil.Cells
RPS2	4.6956e-96	0.422824	0.821	0.725	1.14066e-91	T.Cells
FABP5	1.08397e-25	0.422817	0.766	0.707	2.63318e-21	Macrophage.Cells
ITGAX	6.62863e-62	0.422786	0.827	0.748	1.61023e-57	Macrophage.Cells
PDGFC	2.24669e-74	0.422646	0.525	0.34	5.45765e-70	Macrophage.Cells
MX2	7.60356e-07	0.422439	0.445	0.404	0.0184706	Neutrophil.Cells
SLC11A1	1.80026e-33	0.421569	0.769	0.705	4.3732e-29	Macrophage.Cells
SLC16A3	2.46289e-57	0.42115	0.842	0.792	5.98286e-53	Macrophage.Cells
EEF1A1	5.48594e-15	0.420967	1	1	1.33265e-10	Mast.Cells
SPOCK2	5.41699e-47	0.420629	0.613	0.511	1.31589e-42	T.Cells
SLC7A8	1.27739e-70	0.419905	0.515	0.328	3.10304e-66	Macrophage.Cells
KYNU	5.27779e-08	0.419157	0.049	0.008	0.00128208	Neutrophil.Cells
SERPINB9	9.22107e-07	0.418651	0.1	0.047	0.0223998	Neutrophil.Cells
TSC22D1	6.92322e-39	0.417103	0.405	0.276	1.68179e-34	Macrophage.Cells
RPS29	7.3619e-07	0.416298	0.376	0.315	0.0178835	Neutrophil.Cells
C3	1.02402e-08	0.41608	0.042	0.002	0.000248755	Neutrophil.Cells
CPD	1.15049e-09	0.415812	0.52	0.448	2.79478e-05	Neutrophil.Cells
CD82	4.81768e-53	0.415765	0.616	0.503	1.17031e-48	Macrophage.Cells
RPS19	6.14399e-111	0.414181	0.94	0.901	1.4925e-106	T.Cells
UBC	1.59568e-37	0.413586	0.543	0.458	3.87623e-33	T.Cells
CCT2	1.25351e-07	0.413016	0.051	0.011	0.00304503	Neutrophil.Cells
LAD1	2.51594e-08	0.41278	0.344	0.227	0.000611172	Epithelial.Cells
GBP5	2.12922e-29	0.4125	0.421	0.336	5.1723e-25	T.Cells
HIF1A	5.69579e-13	0.412142	0.687	0.666	1.38362e-08	Macrophage.Cells
GPR183	3.86221e-48	0.411599	0.562	0.356	9.38208e-44	Macrophage.Cells
MOB3C	1.39713e-07	0.410466	0.049	0.009	0.00339392	Neutrophil.Cells
HM13	2.25611e-62	0.409448	0.754	0.69	5.48055e-58	Macrophage.Cells
HINT1	4.2827e-45	0.408958	0.492	0.384	1.04035e-40	T.Cells
KLF10	1.1751e-07	0.408189	0.053	0.012	0.00285455	Neutrophil.Cells
IL1R2	2.88772e-11	0.406674	0.121	0.068	7.01484e-07	Macrophage.Cells
SRGN	1.21975e-34	0.406583	0.995	0.996	2.96302e-30	Neutrophil.Cells
DUSP5	5.22777e-13	0.40588	0.252	0.105	1.26993e-08	Epithelial.Cells
RPS28	6.18408e-95	0.404406	0.874	0.802	1.50224e-90	T.Cells
RPS3A	7.64083e-71	0.403377	0.818	0.74	1.85611e-66	T.Cells
B2M	3.9697e-53	0.403018	1	1	9.6432e-49	Neutrophil.Cells
RPL37	2.81272e-137	0.402709	0.959	0.926	6.83267e-133	T.Cells
RPL27A	1.85795e-149	0.402691	0.993	0.993	4.51333e-145	Macrophage.Cells
BAZ1A	3.70034e-08	0.402584	0.454	0.379	0.000898886	Neutrophil.Cells
LLPH	6.2568e-07	0.402264	0.282	0.196	0.015199	Epithelial.Cells
UCHL1	2.07187e-14	0.400593	0.149	0.026	5.03299e-10	Epithelial.Cells
IRS2	6.30919e-27	0.400419	0.075	0.03	1.53263e-22	T.Cells
TNFRSF1A	2.01458e-06	0.400379	0.358	0.307	0.0489382	Neutrophil.Cells
JCHAIN	6.13149e-10	0.399676	0.083	0.007	1.48946e-05	Epithelial.Cells
TIMP2	1.7872e-93	0.397923	0.949	0.929	4.34145e-89	Macrophage.Cells
SDCBP2	4.53348e-11	0.397861	0.199	0.083	1.10127e-06	Epithelial.Cells
METTL1	1.27144e-10	0.397019	0.196	0.081	3.08859e-06	Epithelial.Cells
RPS16	4.98493e-137	0.396816	0.96	0.93	1.21094e-132	T.Cells
NR3C1	1.62565e-23	0.395323	0.32	0.247	3.94902e-19	T.Cells
LIMS1	1.02464e-67	0.395286	0.92	0.876	2.48907e-63	Macrophage.Cells
RPS13	1.08015e-101	0.395095	0.918	0.857	2.6239e-97	T.Cells
RPS17	6.09875e-85	0.395021	0.842	0.768	1.48151e-80	T.Cells
RPL36	7.48871e-84	0.394117	0.829	0.743	1.81916e-79	T.Cells
GADD45B	1.90545e-14	0.393149	0.123	0.084	4.62873e-10	T.Cells
NPC2	1.4503e-102	0.393016	0.982	0.984	3.52308e-98	Macrophage.Cells
ATP1B3	3.28444e-07	0.392746	0.059	0.016	0.00797856	Neutrophil.Cells
FXYD5	9.21155e-08	0.392475	0.314	0.203	0.00223767	Epithelial.Cells
MMP2	2.14379e-34	0.390784	0.382	0.243	5.20769e-30	Macrophage.Cells
SRGN	2.57014e-36	0.390183	0.812	0.791	6.24338e-32	T.Cells
XCL1	9.20514e-23	0.389948	0.058	0.021	2.23611e-18	T.Cells
GAS5	4.19363e-32	0.38914	0.313	0.222	1.01872e-27	T.Cells
SMPDL3B	2.07009e-10	0.389095	0.255	0.126	5.02866e-06	Epithelial.Cells
HSPA8	8.10798e-44	0.388984	0.71	0.636	1.96959e-39	T.Cells
SNTB1	5.40762e-60	0.388533	0.649	0.532	1.31362e-55	Macrophage.Cells
USP9Y	3.27769e-60	0.388071	0.057	0	7.96217e-56	T.Cells
RPL18	4.5878e-56	0.387927	0.713	0.62	1.11447e-51	T.Cells
PREX1	2.60208e-10	0.386637	0.627	0.604	6.32097e-06	Neutrophil.Cells
IL2RA	3.63039e-24	0.386367	0.131	0.049	8.81893e-20	Macrophage.Cells
SLCO2B1	1.50151e-40	0.386303	0.831	0.731	3.64747e-36	Macrophage.Cells
STAT3	1.79635e-08	0.386029	0.422	0.363	0.000436369	Neutrophil.Cells
EEF1A1	4.16208e-187	0.385805	0.998	0.996	1.01105e-182	T.Cells
RPLP2	1.96365e-102	0.385458	0.949	0.913	4.7701e-98	T.Cells
ATP6V0E1	5.21224e-09	0.385187	0.548	0.515	0.000126616	Neutrophil.Cells
DCXR	1.89164e-60	0.38486	0.566	0.417	4.59517e-56	Macrophage.Cells
P4HB	1.26289e-57	0.384229	0.896	0.851	3.0678e-53	Macrophage.Cells
RAB5IF	7.99087e-10	0.383409	0.236	0.12	1.94114e-05	Epithelial.Cells
CCR1	2.41749e-07	0.383341	0.253	0.174	0.00587257	Neutrophil.Cells
CTSZ	1.02976e-35	0.382995	0.933	0.921	2.5015e-31	Macrophage.Cells
ARPC1B	1.43943e-06	0.382621	0.305	0.216	0.0349667	Epithelial.Cells
IGHA1	1.9879e-14	0.382575	0.112	0.006	4.82901e-10	Epithelial.Cells
SHMT2	1.32014e-06	0.382358	0.273	0.187	0.0320689	Epithelial.Cells
OPN3	8.74681e-08	0.381688	0.226	0.129	0.00212478	Epithelial.Cells
VSIG4	9.54363e-37	0.381145	0.856	0.754	2.31834e-32	Macrophage.Cells
ITGB2	3.10636e-71	0.3796	0.97	0.972	7.54597e-67	Macrophage.Cells
LTB	3.52193e-28	0.379376	0.353	0.261	8.55548e-24	T.Cells
HEXIM1	3.85705e-18	0.378959	0.195	0.14	9.36955e-14	T.Cells
SPTAN1	1.2172e-46	0.378142	0.656	0.559	2.95682e-42	Macrophage.Cells
TCN2	5.3573e-36	0.377896	0.466	0.374	1.30139e-31	Macrophage.Cells
SATB1	4.50513e-26	0.376926	0.218	0.146	1.09439e-21	T.Cells
LAPTM5	8.64366e-124	0.376249	0.992	0.99	2.09972e-119	Macrophage.Cells
THEMIS2	1.68919e-07	0.37563	0.434	0.383	0.00410338	Neutrophil.Cells
RHOV	7.1554e-07	0.375387	0.289	0.194	0.0173819	Epithelial.Cells
HSP90AB1	1.70882e-33	0.374941	0.66	0.601	4.15107e-29	T.Cells
GPNMB	5.98545e-30	0.374469	0.88	0.79	1.45399e-25	Macrophage.Cells
MPST	3.8526e-07	0.374174	0.414	0.316	0.00935873	Epithelial.Cells
PFKFB3	8.20298e-18	0.374094	0.381	0.297	1.99267e-13	Macrophage.Cells
CD276	1.9523e-26	0.373285	0.594	0.552	4.74253e-22	Macrophage.Cells
LDHB	9.52567e-60	0.372133	0.586	0.453	2.31398e-55	Macrophage.Cells
FAM89A	2.44773e-16	0.370902	0.174	0.033	5.94602e-12	Epithelial.Cells
PSMB9	4.85906e-07	0.370638	0.381	0.318	0.0118036	Neutrophil.Cells
RPS17	2.85107e-11	0.369963	0.917	0.904	6.92582e-07	B.Cells
DAB2	6.08974e-38	0.369899	0.869	0.804	1.47932e-33	Macrophage.Cells
GLDN	1.17899e-09	0.369725	0.292	0.252	2.86401e-05	Macrophage.Cells
MPP1	3.45964e-46	0.369583	0.805	0.746	8.40416e-42	Macrophage.Cells
IFI16	1.64478e-09	0.369527	0.493	0.399	3.99549e-05	Neutrophil.Cells
BST2	3.11043e-59	0.369298	0.823	0.767	7.55585e-55	Macrophage.Cells
DEFB1	1.25639e-07	0.369279	0.185	0.092	0.00305203	Epithelial.Cells
TPI1	3.56076e-66	0.368646	0.951	0.938	8.64979e-62	Macrophage.Cells
RNF149	2.68021e-14	0.366652	0.751	0.725	6.51077e-10	Neutrophil.Cells
EMILIN2	1.53329e-53	0.366278	0.784	0.734	3.72467e-49	Macrophage.Cells
IGHG4	1.06034e-06	0.365843	0.036	0.005	0.0257579	Neutrophil.Cells
ATP2B4	9.2226e-42	0.365569	0.458	0.318	2.24035e-37	Macrophage.Cells
LDHA	3.04875e-31	0.364515	0.444	0.354	7.40603e-27	T.Cells
HLA-F	1.31962e-09	0.364067	0.507	0.445	3.20563e-05	Neutrophil.Cells
RHOF	2.65749e-13	0.36335	0.192	0.061	6.45558e-09	Epithelial.Cells
TFCP2L1	1.19974e-06	0.363248	0.223	0.126	0.029144	Epithelial.Cells
RPS14	4.35389e-89	0.362967	0.911	0.863	1.05765e-84	T.Cells
RPL27A	9.99745e-16	0.362118	0.986	0.982	2.42858e-11	B.Cells
FBP1	3.51101e-11	0.361725	0.898	0.88	8.52894e-07	Macrophage.Cells
RPL6	6.50379e-11	0.361595	0.882	0.965	1.5799e-06	Epithelial.Cells
LINC00847	5.34555e-07	0.361459	0.044	0.008	0.0129854	Neutrophil.Cells
SLAMF8	5.97044e-55	0.361254	0.817	0.731	1.45034e-50	Macrophage.Cells
EIF1AY	4.3372e-61	0.359743	0.057	0	1.05359e-56	T.Cells
ALOX15B	3.56119e-47	0.359531	0.314	0.153	8.65085e-43	Macrophage.Cells
NNMT	4.53452e-12	0.359468	0.201	0.068	1.10153e-07	Epithelial.Cells
RPL10	3.97852e-56	0.358855	0.777	0.7	9.66463e-52	T.Cells
EMP1	3.22233e-21	0.35868	0.489	0.404	7.82767e-17	Macrophage.Cells
METTL7A	1.36849e-55	0.358157	0.633	0.454	3.32435e-51	Macrophage.Cells
MALAT1	1.22701e-12	0.356702	0.997	0.994	2.98065e-08	B.Cells
PMP22	6.18479e-39	0.355339	0.756	0.632	1.50241e-34	Macrophage.Cells
ITGB1	1.2505e-61	0.354394	0.93	0.923	3.03772e-57	Macrophage.Cells
PDE10A	9.77778e-19	0.354099	0.145	0.007	2.37522e-14	Epithelial.Cells
VMP1	1.76146e-26	0.353941	0.275	0.195	4.27894e-22	T.Cells
MARCKS	3.715e-29	0.35392	0.674	0.593	9.02448e-25	Macrophage.Cells
AURKA	6.92889e-08	0.35364	0.144	0.057	0.00168317	Epithelial.Cells
RPS20	1.60524e-87	0.353545	0.911	0.862	3.89944e-83	T.Cells
CSRNP1	2.15724e-28	0.353533	0.109	0.054	5.24037e-24	T.Cells
ISG15	3.64131e-14	0.351524	0.494	0.441	8.84548e-10	Macrophage.Cells
SH2D2A	1.99908e-25	0.351341	0.261	0.185	4.85616e-21	T.Cells
RPL18A	3.07466e-29	0.351033	0.409	0.32	7.46896e-25	T.Cells
DBI	1.09983e-47	0.350931	0.897	0.872	2.67171e-43	Macrophage.Cells
SNHG8	2.84283e-24	0.350258	0.2	0.132	6.90579e-20	T.Cells
RPL9	7.39157e-90	0.349961	0.941	0.9	1.79556e-85	T.Cells
SMAP2	2.56408e-15	0.349946	0.482	0.432	6.22867e-11	T.Cells
CXCL10	3.78109e-07	0.349508	0.029	0.083	0.00918503	Epithelial.Cells
IFNGR1	1.1315e-07	0.348373	0.537	0.511	0.00274863	Neutrophil.Cells
PMAIP1	5.52089e-22	0.348368	0.151	0.093	1.34113e-17	T.Cells
NFKBIA	1.88797e-10	0.34805	0.457	0.42	4.58627e-06	T.Cells
SLC38A2	9.2306e-07	0.346698	0.398	0.298	0.022423	Epithelial.Cells
RPL13A	1.25956e-17	0.346472	0.993	0.997	3.05971e-13	B.Cells
IGHGP	1.28021e-51	0.34644	0.048	0	3.10988e-47	T.Cells
SIGLEC12	9.96054e-07	0.346138	0.027	0	0.0241961	Neutrophil.Cells
RAB7A	4.03651e-10	0.345623	0.632	0.598	9.80549e-06	Neutrophil.Cells
LITAF	2.11781e-15	0.34516	0.916	0.924	5.14457e-11	Neutrophil.Cells
RPL3	6.1945e-65	0.345016	0.834	0.745	1.50477e-60	T.Cells
ADAM9	1.27907e-49	0.344799	0.681	0.588	3.10713e-45	Macrophage.Cells
RPS4Y1	2.81913e-08	0.344276	0.035	0	0.000684823	Neutrophil.Cells
ATP6V0B	7.94483e-70	0.34391	0.945	0.933	1.92996e-65	Macrophage.Cells
TYMS	4.43337e-07	0.343908	0.141	0.059	0.0107695	Epithelial.Cells
HSPH1	3.24606e-08	0.34338	0.188	0.153	0.000788534	T.Cells
RPL5	1.40088e-08	0.34301	0.907	0.989	0.000340303	Epithelial.Cells
HLA-DRB3	1.23364e-08	0.342609	0.161	0.068	0.000299675	Epithelial.Cells
IER3	1.7816e-32	0.34155	0.507	0.351	4.32786e-28	Macrophage.Cells
RPL39	4.3667e-91	0.34139	0.936	0.896	1.06076e-86	T.Cells
WIPI1	4.78089e-53	0.34105	0.416	0.255	1.16137e-48	Macrophage.Cells
RAB31	1.06927e-51	0.34033	0.951	0.946	2.59748e-47	Macrophage.Cells
ADM	8.00222e-11	0.340307	0.118	0.024	1.9439e-06	Epithelial.Cells
PLA2G7	3.81289e-40	0.339683	0.63	0.481	9.26227e-36	Macrophage.Cells
BIRC5	8.8163e-10	0.339264	0.101	0.018	2.14166e-05	Epithelial.Cells
RPL32	6.4192e-92	0.33837	0.964	0.939	1.55935e-87	T.Cells
RPL27	1.19062e-77	0.33791	0.877	0.829	2.89226e-73	T.Cells
TNFSF9	2.0298e-21	0.337808	0.063	0.026	4.93078e-17	T.Cells
DNAJB1	8.05251e-07	0.337461	0.604	0.582	0.0195611	Macrophage.Cells
SIGLEC12	5.98222e-53	0.337433	0.271	0.113	1.4532e-48	Macrophage.Cells
TMEM176B	1.06588e-06	0.337211	0.778	0.829	0.0258925	Macrophage.Cells
UBE2S	2.21248e-22	0.337183	0.111	0.061	5.37457e-18	T.Cells
UBA52	6.00237e-64	0.335822	0.823	0.762	1.4581e-59	T.Cells
EIF1	2.91078e-07	0.334964	0.857	0.855	0.00707086	B.Cells
PDE3A	6.13495e-19	0.334811	0.136	0.002	1.4903e-14	Epithelial.Cells
DNPH1	2.47742e-57	0.334119	0.594	0.461	6.01814e-53	Macrophage.Cells
CCL2	3.02377e-21	0.333967	0.17	0.082	7.34535e-17	Macrophage.Cells
MCL1	3.50295e-33	0.333915	0.625	0.554	8.50936e-29	T.Cells
S100A4	3.96095e-10	0.333102	0.355	0.571	9.62194e-06	Epithelial.Cells
ANPEP	8.14945e-22	0.333081	0.62	0.553	1.97966e-17	Macrophage.Cells
CD164	1.38907e-41	0.332851	0.938	0.931	3.37432e-37	Macrophage.Cells
IGHG4	1.14878e-12	0.332715	0.175	0.05	2.79061e-08	Epithelial.Cells
EIF1AY	1.2935e-153	0.332338	0.294	0.001	3.14218e-149	Macrophage.Cells
NTM	1.67721e-07	0.332214	0.057	0.004	0.00407428	Epithelial.Cells
AC005912.1	6.69148e-23	0.331695	0.246	0.176	1.62549e-18	T.Cells
SELENON	2.17825e-34	0.331637	0.567	0.478	5.29141e-30	Macrophage.Cells
RPS21	7.28767e-66	0.330809	0.861	0.802	1.77032e-61	T.Cells
SHISAL2A	3.96498e-07	0.330314	0.036	0.004	0.00963174	Neutrophil.Cells
TOMM40	3.78954e-35	0.330201	0.467	0.37	9.20555e-31	Macrophage.Cells
RPL21P16	3.26308e-07	0.330033	0.248	0.15	0.00792667	Epithelial.Cells
MFGE8	1.63851e-91	0.329515	0.272	0.058	3.98028e-87	Macrophage.Cells
RPS5	3.32724e-55	0.329493	0.841	0.772	8.08252e-51	T.Cells
TREM1	1.61255e-07	0.329433	0.503	0.449	0.00391721	Neutrophil.Cells
CYTOR	1.14869e-15	0.328885	0.172	0.035	2.79041e-11	Epithelial.Cells
TPT1	1.38426e-136	0.328696	0.997	0.993	3.36265e-132	T.Cells
CD63	7.59856e-54	0.328448	0.973	0.956	1.84584e-49	Macrophage.Cells
TSKU	7.78566e-09	0.328316	0.226	0.116	0.000189129	Epithelial.Cells
BCL2L1	1.99102e-44	0.327846	0.71	0.628	4.83659e-40	Macrophage.Cells
MALAT1	1.62772e-43	0.327604	0.988	0.988	3.95406e-39	Macrophage.Cells
FOXP3	1.17494e-12	0.327566	0.08	0.049	2.85417e-08	T.Cells
GBP1P1	8.55412e-07	0.327515	0.033	0.002	0.0207797	Neutrophil.Cells
RPS12	6.18129e-84	0.327388	0.987	0.984	1.50156e-79	Macrophage.Cells
PCLAF	3.27127e-07	0.327014	0.138	0.057	0.00794656	Epithelial.Cells
GNAQ	7.34481e-38	0.326479	0.809	0.773	1.7842e-33	Macrophage.Cells
RPS3	5.91561e-77	0.326413	0.934	0.899	1.43702e-72	T.Cells
RPLP2	1.71641e-14	0.326078	0.991	0.988	4.1695e-10	B.Cells
FYN	2.84591e-32	0.325939	0.63	0.553	6.91328e-28	T.Cells
UTY	2.00038e-52	0.325213	0.049	0	4.85933e-48	T.Cells
SCARB2	1.91576e-42	0.322197	0.902	0.836	4.65376e-38	Macrophage.Cells
H3F3B	1.81473e-40	0.322147	0.748	0.682	4.40835e-36	T.Cells
IRAK1	2.31091e-35	0.321873	0.697	0.639	5.61366e-31	Macrophage.Cells
SDCBP	2.33123e-16	0.320995	0.229	0.172	5.66303e-12	T.Cells
IGHGP	8.94264e-07	0.320974	0.028	0	0.0217235	Neutrophil.Cells
CCL13	8.84226e-18	0.32063	0.1	0.038	2.14796e-13	Macrophage.Cells
RPS18	1.1079e-76	0.320584	0.934	0.894	2.69131e-72	T.Cells
LHFPL2	9.22023e-30	0.320393	0.747	0.688	2.23978e-25	Macrophage.Cells
RPL18AP3	1.91447e-11	0.319746	0.185	0.067	4.65063e-07	Epithelial.Cells
ZFP36L1	1.46569e-20	0.31969	0.85	0.839	3.56044e-16	Macrophage.Cells
TLR4	1.18827e-06	0.31927	0.524	0.487	0.0288654	Neutrophil.Cells
FSTL3	2.64864e-17	0.318969	0.167	0.024	6.43407e-13	Epithelial.Cells
ATP6V0D1	3.78322e-40	0.318533	0.935	0.919	9.1902e-36	Macrophage.Cells
CA12	4.54711e-10	0.315587	0.177	0.067	1.10458e-05	Epithelial.Cells
NR4A3	5.8429e-24	0.314942	0.037	0.008	1.41936e-19	T.Cells
HSPE1	1.81068e-24	0.314542	0.109	0.057	4.39851e-20	T.Cells
PRXL2A	2.49174e-44	0.313843	0.46	0.312	6.05294e-40	Macrophage.Cells
SLC16A6	8.61492e-24	0.313646	0.443	0.345	2.09274e-19	Macrophage.Cells
KDELR1	6.9046e-56	0.313125	0.874	0.829	1.67726e-51	Macrophage.Cells
APLP2	5.38654e-59	0.31311	0.963	0.96	1.3085e-54	Macrophage.Cells
RPL8	2.84133e-09	0.312746	0.939	0.958	6.90216e-05	B.Cells
FAM118A	3.91707e-28	0.312575	0.098	0.044	9.51535e-24	T.Cells
CD81	5.81995e-59	0.312005	0.952	0.901	1.41378e-54	Macrophage.Cells
FSCN1	1.5618e-12	0.311945	0.119	0.017	3.79393e-08	Epithelial.Cells
UQCRQ	3.92081e-52	0.311618	0.853	0.808	9.52442e-48	Macrophage.Cells
FMNL1	5.1938e-09	0.311385	0.223	0.115	0.000126168	Epithelial.Cells
CYP2B7P	8.26091e-18	0.31125	0.43	0.786	2.00674e-13	Epithelial.Cells
GPRIN3	6.21804e-14	0.311232	0.175	0.044	1.51049e-09	Epithelial.Cells
RPS27	1.13418e-79	0.311112	0.947	0.917	2.75514e-75	T.Cells
PBXIP1	6.15257e-17	0.311032	0.306	0.244	1.49458e-12	T.Cells
LAIR1	1.80824e-45	0.310814	0.886	0.827	4.39256e-41	Macrophage.Cells
KCNAB2	1.8079e-44	0.310675	0.881	0.828	4.39176e-40	Macrophage.Cells
CYP1B1	3.72159e-12	0.310634	0.131	0.026	9.04048e-08	Epithelial.Cells
ANP32B	2.36517e-44	0.309927	0.951	0.951	5.74547e-40	Macrophage.Cells
STAB1	7.43759e-28	0.309442	0.243	0.126	1.80674e-23	Macrophage.Cells
RPL36	4.65788e-09	0.309308	0.914	0.913	0.000113149	B.Cells
ATP5F1E	2.27442e-113	0.309218	0.996	0.995	5.52503e-109	Macrophage.Cells
MAFB	4.95825e-31	0.309199	0.835	0.775	1.20446e-26	Macrophage.Cells
ZFY	1.13955e-47	0.308382	0.045	0	2.76819e-43	T.Cells
RPL31	3.5994e-94	0.308337	0.975	0.959	8.74367e-90	T.Cells
SRGAP1	4.64319e-80	0.308321	0.243	0.044	1.12792e-75	Macrophage.Cells
PIK3R1	1.97536e-08	0.307804	0.423	0.394	0.000479855	T.Cells
RPL19	6.74568e-57	0.307125	0.892	0.84	1.63866e-52	T.Cells
SLC7A5	1.20611e-13	0.307087	0.17	0.043	2.92987e-09	Epithelial.Cells
SRSF2	1.88919e-20	0.307048	0.487	0.421	4.58922e-16	T.Cells
NOP10	2.40791e-47	0.306701	0.92	0.864	5.8493e-43	Macrophage.Cells
IGHG1	5.43169e-38	0.305611	0.046	0.005	1.31947e-33	T.Cells
RPL29	2.13035e-44	0.304847	0.793	0.724	5.17504e-40	T.Cells
PLBD2	1.27475e-37	0.304843	0.612	0.529	3.09663e-33	Macrophage.Cells
ECM1	1.78424e-67	0.304476	0.24	0.061	4.33428e-63	Macrophage.Cells
CREM	5.25915e-13	0.303411	0.388	0.33	1.27755e-08	Macrophage.Cells
IGHGP	1.34892e-15	0.303099	0.109	0	3.2768e-11	Epithelial.Cells
PHLDA1	9.62286e-07	0.302679	0.127	0.052	0.0233759	Epithelial.Cells
RPL30	8.36284e-15	0.302275	0.995	0.985	2.0315e-10	B.Cells
RPS15A	9.94571e-66	0.302206	0.905	0.874	2.41601e-61	T.Cells
ADAMDEC1	2.74313e-18	0.301845	0.196	0.111	6.66362e-14	Macrophage.Cells
TTTY15	8.86389e-49	0.301552	0.046	0	2.15322e-44	T.Cells
ICA1	1.81077e-14	0.301334	0.064	0.034	4.39871e-10	T.Cells
PPIAP22	1.85688e-06	0.300955	0.242	0.153	0.0451074	Epithelial.Cells
PDIA4	2.37776e-29	0.300568	0.693	0.64	5.77606e-25	Macrophage.Cells
AC026403.1	1.37678e-08	0.300497	0.261	0.148	0.000334447	Epithelial.Cells
RPL35	4.56873e-39	0.300022	0.702	0.621	1.10984e-34	T.Cells
TXLNGY	6.38296e-26	0.299663	0.183	0.002	1.55055e-21	Epithelial.Cells
EMB	1.35148e-24	0.299532	0.559	0.485	3.28303e-20	T.Cells
GAPDH	2.12101e-32	0.299154	0.975	0.974	5.15235e-28	Macrophage.Cells
NCCRP1	2.3695e-13	0.29853	0.119	0.013	5.75598e-09	Epithelial.Cells
GBP2	1.94243e-16	0.297898	0.303	0.24	4.71854e-12	T.Cells
IGHG4	6.68777e-46	0.297731	0.054	0.005	1.62459e-41	T.Cells
RPN2	8.56616e-46	0.296856	0.919	0.88	2.08089e-41	Macrophage.Cells
UBB	6.31915e-23	0.296494	0.606	0.544	1.53505e-18	T.Cells
IGHG1	6.26279e-12	0.296331	0.112	0.015	1.52136e-07	Epithelial.Cells
RPSA	1.28881e-25	0.295949	0.593	0.519	3.13077e-21	T.Cells
EIF1AY	1.5918e-24	0.295309	0.178	0.004	3.86681e-20	Epithelial.Cells
HCLS1	3.89777e-47	0.295121	0.953	0.948	9.46847e-43	Macrophage.Cells
SNHG16	6.58299e-14	0.294453	0.142	0.1	1.59914e-09	T.Cells
SNHG6	2.39623e-21	0.29445	0.396	0.32	5.82092e-17	T.Cells
FTLP3	1.52301e-10	0.29424	0.187	0.072	3.69969e-06	Epithelial.Cells
TNFSF13B	2.45946e-20	0.29187	0.056	0.022	5.97452e-16	T.Cells
ZFP36	8.86187e-10	0.291431	0.92	0.906	2.15273e-05	Neutrophil.Cells
TCF7	1.06166e-16	0.291368	0.285	0.222	2.57899e-12	T.Cells
RAB20	2.1578e-26	0.291292	0.723	0.663	5.24174e-22	Macrophage.Cells
BAK1	1.39076e-09	0.291112	0.216	0.104	3.37843e-05	Epithelial.Cells
IL1RN	5.54545e-13	0.290698	0.174	0.05	1.3471e-08	Epithelial.Cells
CD72	8.49543e-23	0.290058	0.276	0.184	2.06371e-18	Macrophage.Cells
LRRC75A-AS1	1.15061e-38	0.289755	0.903	0.88	2.79506e-34	Macrophage.Cells
PAPSS2	1.03557e-21	0.289721	0.541	0.477	2.51561e-17	Macrophage.Cells
EEF1B2	1.53113e-21	0.28966	0.57	0.499	3.71943e-17	T.Cells
CELF2	3.26532e-49	0.289657	0.873	0.842	7.93212e-45	Macrophage.Cells
GADD45A	9.50408e-20	0.289653	0.075	0.036	2.30873e-15	T.Cells
HMGB2	5.0012e-10	0.289603	0.39	0.348	1.21489e-05	T.Cells
PABPC4	1.59565e-36	0.289329	0.844	0.812	3.87615e-32	Macrophage.Cells
CXCR4	4.17864e-23	0.289179	0.812	0.699	1.01508e-18	Macrophage.Cells
RPL32	3.73132e-13	0.289036	0.994	0.994	9.06411e-09	B.Cells
IL1R2	2.02101e-17	0.288597	0.146	0.013	4.90945e-13	Epithelial.Cells
PDIA6	1.13513e-24	0.288444	0.871	0.848	2.75746e-20	Macrophage.Cells
ZBED2	1.7116e-24	0.288086	0.038	0.008	4.15781e-20	T.Cells
FCGR2A	4.01647e-13	0.2879	0.853	0.836	9.75681e-09	Macrophage.Cells
AP2S1	1.32093e-45	0.287689	0.864	0.841	3.2088e-41	Macrophage.Cells
SDC4	1.13625e-28	0.28761	0.62	0.526	2.76017e-24	Macrophage.Cells
AC016739.1	4.80967e-14	0.286929	0.215	0.165	1.16837e-09	T.Cells
PNRC1	1.26306e-06	0.286372	0.714	0.709	0.0306822	Neutrophil.Cells
RDX	1.37361e-27	0.286057	0.692	0.651	3.33677e-23	Macrophage.Cells
GNS	2.0094e-41	0.286055	0.904	0.888	4.88123e-37	Macrophage.Cells
CKS2	8.63874e-28	0.285984	0.067	0.024	2.09852e-23	T.Cells
PKM	2.54294e-33	0.285077	0.969	0.965	6.17731e-29	Macrophage.Cells
PYCR1	4.03864e-11	0.285029	0.189	0.068	9.81066e-07	Epithelial.Cells
CITED2	2.22262e-07	0.284087	0.261	0.227	0.00539919	T.Cells
TPT1	2.16768e-09	0.283953	0.874	0.887	5.26572e-05	Neutrophil.Cells
MYL12B	5.25015e-07	0.283639	0.894	0.972	0.0127537	Epithelial.Cells
AP1B1	1.79144e-28	0.283637	0.748	0.712	4.35175e-24	Macrophage.Cells
MTND4P24	2.96779e-31	0.283492	0.036	0.003	7.20936e-27	T.Cells
PTMA	9.6798e-11	0.283303	0.993	0.994	2.35142e-06	B.Cells
SPINT1	7.36542e-28	0.283141	0.575	0.485	1.78921e-23	Macrophage.Cells
ANXA11	9.31919e-29	0.283133	0.901	0.877	2.26382e-24	Macrophage.Cells
PLAU	1.73448e-06	0.283117	0.087	0.026	0.0421339	Epithelial.Cells
PER1	2.85264e-25	0.281901	0.068	0.026	6.92964e-21	T.Cells
PHLDB2	1.72184e-11	0.281328	0.125	0.024	4.1827e-07	Epithelial.Cells
SH3PXD2B	2.28754e-34	0.28129	0.351	0.23	5.55689e-30	Macrophage.Cells
FCGR2B	5.9545e-18	0.281154	0.513	0.397	1.44647e-13	Macrophage.Cells
EEF1D	1.27058e-47	0.280843	0.905	0.874	3.08648e-43	Macrophage.Cells
TBC1D4	6.67579e-13	0.28082	0.184	0.137	1.62168e-08	T.Cells
DYSF	2.19971e-26	0.280542	0.359	0.252	5.34354e-22	Macrophage.Cells
SAP30	2.30015e-48	0.279318	0.487	0.323	5.58752e-44	Macrophage.Cells
MXD1	3.67349e-10	0.278882	0.877	0.891	8.92365e-06	Neutrophil.Cells
SELL	9.01698e-09	0.278	0.241	0.202	0.00021904	T.Cells
C2	5.30274e-21	0.27794	0.668	0.563	1.28814e-16	Macrophage.Cells
RPL5	6.03061e-44	0.277733	0.871	0.821	1.46496e-39	T.Cells
SGSH	1.11337e-47	0.277414	0.438	0.293	2.7046e-43	Macrophage.Cells
RPL28	1.49875e-07	0.27662	0.955	0.952	0.00364075	B.Cells
RPL4	6.73516e-36	0.276539	0.789	0.717	1.63611e-31	T.Cells
RPS29	7.58561e-107	0.276268	0.996	0.994	1.8427e-102	T.Cells
ERP29	5.49377e-44	0.276094	0.824	0.764	1.33455e-39	Macrophage.Cells
SLC25A6	3.45849e-18	0.275632	0.446	0.38	8.40137e-14	T.Cells
MALAT1	3.67184e-14	0.275433	0.999	1	8.91963e-10	Neutrophil.Cells
RPL9P9	2.85351e-19	0.275386	0.448	0.378	6.93175e-15	T.Cells
PRDX6	7.01975e-35	0.275317	0.786	0.749	1.70524e-30	Macrophage.Cells
LMAN2	2.53268e-35	0.275306	0.77	0.715	6.15238e-31	Macrophage.Cells
DNAJC12	2.59369e-07	0.275212	0.157	0.07	0.00630059	Epithelial.Cells
IL21	1.55457e-14	0.274588	0.019	0.003	3.77636e-10	T.Cells
TBXAS1	1.37968e-26	0.274081	0.681	0.626	3.35151e-22	Macrophage.Cells
SMS	3.64026e-30	0.273243	0.805	0.786	8.84293e-26	Macrophage.Cells
HIF1A	4.90301e-14	0.272973	0.23	0.177	1.19104e-09	T.Cells
RPS13	2.81297e-08	0.272059	0.979	0.982	0.000683327	B.Cells
SMOC1	2.46419e-10	0.27205	0.153	0.05	5.98602e-06	Epithelial.Cells
MAPK13	5.61485e-44	0.271262	0.414	0.269	1.36396e-39	Macrophage.Cells
KLF9	2.56722e-40	0.27119	0.627	0.484	6.23628e-36	Macrophage.Cells
FLT1	2.46361e-50	0.271086	0.209	0.061	5.98459e-46	Macrophage.Cells
IRF2BP2	5.55987e-16	0.271003	0.406	0.346	1.3506e-11	T.Cells
PLXND1	8.5688e-37	0.270879	0.549	0.452	2.08153e-32	Macrophage.Cells
ARG2	1.35119e-11	0.270668	0.15	0.041	3.28231e-07	Epithelial.Cells
TPT1	1.76181e-15	0.270307	0.999	1	4.27978e-11	B.Cells
RPL34	9.72927e-83	0.270199	0.991	0.985	2.36343e-78	T.Cells
GAA	3.59852e-29	0.269764	0.778	0.707	8.74152e-25	Macrophage.Cells
AZI2	1.30918e-29	0.269696	0.688	0.618	3.18027e-25	Macrophage.Cells
HCFC1R1	1.61185e-28	0.269581	0.652	0.583	3.9155e-24	Macrophage.Cells
CTSA	1.2044e-20	0.269561	0.826	0.797	2.92572e-16	Macrophage.Cells
RPL39P3	4.0773e-14	0.269298	0.207	0.157	9.90458e-10	T.Cells
CAPZB	1.31409e-61	0.269026	0.975	0.979	3.19219e-57	Macrophage.Cells
PABPC1	1.61646e-32	0.268412	0.904	0.87	3.92671e-28	T.Cells
RACK1	7.75494e-33	0.2677	0.738	0.661	1.88383e-28	T.Cells
IGHG3	3.58185e-46	0.267679	0.181	0.051	8.70104e-42	Macrophage.Cells
IL13RA1	5.72151e-30	0.26748	0.821	0.774	1.38987e-25	Macrophage.Cells
PCK2	4.75893e-37	0.267049	0.581	0.488	1.15604e-32	Macrophage.Cells
BCL3	4.51304e-21	0.266862	0.115	0.065	1.09631e-16	T.Cells
PTK2B	1.45281e-35	0.266826	0.776	0.716	3.52917e-31	Macrophage.Cells
MARVELD1	1.517e-29	0.266344	0.538	0.456	3.68509e-25	Macrophage.Cells
ITSN1	1.63914e-51	0.266266	0.356	0.186	3.98179e-47	Macrophage.Cells
METRNL	1.29602e-07	0.265802	0.704	0.702	0.00314828	Macrophage.Cells
SNHG17	3.89339e-10	0.265694	0.181	0.07	9.45783e-06	Epithelial.Cells
FCGRT	7.36918e-24	0.265666	0.942	0.928	1.79012e-19	Macrophage.Cells
C5AR1	2.89207e-09	0.265498	0.904	0.87	7.02541e-05	Macrophage.Cells
GUSB	1.12726e-32	0.264842	0.789	0.753	2.73833e-28	Macrophage.Cells
RPS5	1.33008e-07	0.264457	0.96	0.961	0.00323104	B.Cells
PFKFB3	4.05156e-15	0.264318	0.139	0.093	9.84205e-11	T.Cells
ACSL1	2.05028e-32	0.264202	0.718	0.676	4.98054e-28	Macrophage.Cells
MCRIP2	6.74198e-07	0.264081	0.201	0.113	0.0163776	Epithelial.Cells
NME1	7.969e-27	0.263976	0.524	0.445	1.93583e-22	Macrophage.Cells
ZFAS1	2.10715e-17	0.26388	0.19	0.134	5.11868e-13	T.Cells
FLNC	7.11691e-16	0.263759	0.118	0.004	1.72884e-11	Epithelial.Cells
CHRM3-AS2	9.16538e-19	0.263293	0.055	0.023	2.22646e-14	T.Cells
RPL7A	7.27161e-28	0.26326	0.666	0.594	1.76642e-23	T.Cells
HLA-B	6.84693e-16	0.263079	0.998	0.999	1.66326e-11	Neutrophil.Cells
SLC28A3	4.57121e-40	0.262862	0.215	0.087	1.11044e-35	Macrophage.Cells
TEX2	2.06253e-29	0.262561	0.508	0.425	5.0103e-25	Macrophage.Cells
GOLGA8A	2.74699e-15	0.262409	0.142	0.096	6.67298e-11	T.Cells
UQCRHL	3.36838e-09	0.262154	0.17	0.068	8.18246e-05	Epithelial.Cells
MTCO3P12	9.3043e-20	0.262086	0.105	0.059	2.2602e-15	T.Cells
RDH10	8.10615e-15	0.261889	0.051	0.023	1.96915e-10	T.Cells
TNFRSF25	4.45115e-14	0.261887	0.114	0.074	1.08127e-09	T.Cells
FAM102A	2.00127e-13	0.261376	0.262	0.208	4.86147e-09	T.Cells
TPP1	8.50789e-58	0.260884	0.979	0.98	2.06674e-53	Macrophage.Cells
C1QA	9.4247e-15	0.260864	0.867	0.786	2.28945e-10	Macrophage.Cells
ARID5B	1.8051e-41	0.260599	0.377	0.22	4.38494e-37	Macrophage.Cells
RPL10A	3.16336e-40	0.260238	0.849	0.792	7.68444e-36	T.Cells
AC020916.1	6.32724e-16	0.260165	0.074	0.039	1.53701e-11	T.Cells
ERAP1	2.61286e-42	0.26003	0.605	0.498	6.34715e-38	Macrophage.Cells
LENG8	6.56244e-29	0.260023	0.711	0.643	1.59415e-24	Macrophage.Cells
SLC26A9	1.10911e-09	0.259876	0.149	0.048	2.69424e-05	Epithelial.Cells
TUBA1B	1.89808e-14	0.259806	0.945	0.935	4.61081e-10	Macrophage.Cells
PFDN5	7.70044e-18	0.258749	0.514	0.451	1.87059e-13	T.Cells
PDCD4	2.51175e-17	0.258739	0.427	0.357	6.10154e-13	T.Cells
RPL35P5	2.49555e-08	0.258515	0.181	0.081	0.000606219	Epithelial.Cells
RPS15	8.8064e-30	0.25702	0.73	0.67	2.13925e-25	T.Cells
TRBC1	3.00494e-08	0.256499	0.48	0.451	0.000729959	T.Cells
RGL1	1.21748e-34	0.256321	0.362	0.223	2.9575e-30	Macrophage.Cells
TUBA1C	2.72899e-14	0.256314	0.767	0.745	6.62927e-10	Macrophage.Cells
BTG1	4.41783e-35	0.255964	0.872	0.843	1.07318e-30	Macrophage.Cells
PLIN3	1.49123e-32	0.255908	0.769	0.716	3.62251e-28	Macrophage.Cells
FAM129A	5.48182e-08	0.25537	0.331	0.293	0.00133164	T.Cells
FCMR	5.98095e-11	0.254874	0.29	0.243	1.45289e-06	T.Cells
DBN1	7.00646e-10	0.254658	0.202	0.085	1.70201e-05	Epithelial.Cells
SNHG5	5.80284e-13	0.254476	0.227	0.177	1.40963e-08	T.Cells
RPL35A	1.13855e-43	0.25446	0.902	0.874	2.76576e-39	T.Cells
TMED3	2.52475e-29	0.254062	0.63	0.567	6.13311e-25	Macrophage.Cells
MICAL1	3.32074e-34	0.254057	0.531	0.422	8.06673e-30	Macrophage.Cells
SLC16A14	2.70263e-18	0.254043	0.135	0.004	6.56524e-14	Epithelial.Cells
BCAP31	1.66164e-24	0.253393	0.903	0.871	4.03646e-20	Macrophage.Cells
VAMP8	1.76982e-42	0.253342	0.973	0.952	4.29926e-38	Macrophage.Cells
FTL	3.08145e-16	0.253236	0.999	0.999	7.48546e-12	Macrophage.Cells
ALDH1A2	2.56971e-28	0.253215	0.12	0.034	6.24234e-24	Macrophage.Cells
SERPINB5	3.23768e-11	0.253169	0.151	0.043	7.86496e-07	Epithelial.Cells
DUSP1	6.75297e-13	0.252674	0.968	0.989	1.64043e-08	Neutrophil.Cells
BLVRB	2.83246e-17	0.252553	0.519	0.468	6.88062e-13	Macrophage.Cells
MARVELD1	2.28153e-08	0.252477	0.187	0.087	0.000554229	Epithelial.Cells
CORO1B	7.46142e-33	0.252416	0.705	0.644	1.81253e-28	Macrophage.Cells
DSC2	7.86026e-16	0.252268	0.196	0.048	1.90942e-11	Epithelial.Cells
SMAP2	9.01059e-61	0.251784	0.903	0.854	2.18885e-56	Macrophage.Cells
TK1	6.25664e-07	0.251309	0.117	0.044	0.0151986	Epithelial.Cells
VEGFB	1.31912e-28	0.251067	0.796	0.725	3.20439e-24	Macrophage.Cells
SERPINB9	2.10373e-10	0.250531	0.245	0.201	5.11038e-06	T.Cells
CD28	4.01723e-15	0.250032	0.16	0.112	9.75867e-11	T.Cells
