# Supplementary material for: Immunotherapy enhances the risk of tumor oxidative stress and metastasis in lung cancer with radiation pneumonitis
Source: Front Immunol. 2025 Jul 24;16:1629170. doi: 10.3389/fimmu.2025.1629170 (PMC12328386; doi:10.3389/fimmu.2025.1629170)
Supplement: Supplementary file 4 [file Table3.xlsx]

## Sheet: Sheet1
Gene.Symbol	P.Value	logFC	PCT_1	PCT_2	adj.P.Value	Group_DataSet
ABCC3	0	0.688687	0.246	0.027	0	Epithelial.Cells
ANKRD36C	0	1.44662	0.326	0.057	0	Epithelial.Cells
ANPEP	0	1.26017	0.345	0.038	0	Epithelial.Cells
ATP5F1E	0	0.945516	0.841	0.695	0	Epithelial.Cells
BST2	0	1.36522	0.41	0.128	0	Epithelial.Cells
CEACAM6	0	2.45198	0.676	0.22	0	Epithelial.Cells
CFL1	0	0.928088	0.725	0.501	0	Epithelial.Cells
CRIP2	0	1.27198	0.423	0.106	0	Epithelial.Cells
CSTB	0	1.02777	0.802	0.598	0	Epithelial.Cells
CXCL14	0	2.25017	0.338	0.067	0	Epithelial.Cells
CYBA	0	1.08078	0.471	0.165	0	Epithelial.Cells
DUSP23	0	1.07268	0.45	0.169	0	Epithelial.Cells
FKBP5	0	1.43966	0.473	0.089	0	Epithelial.Cells
FTH1	0	0.848166	0.966	0.918	0	Epithelial.Cells
GAPDH	0	1.21747	0.815	0.543	0	Epithelial.Cells
GPX1	0	1.42537	0.68	0.381	0	Epithelial.Cells
GSTP1	0	0.906771	0.913	0.839	0	Epithelial.Cells
HOPX	0	2.16469	0.749	0.487	0	Epithelial.Cells
HPGD	0	1.57561	0.31	0.033	0	Epithelial.Cells
IFI16	0	1.15399	0.526	0.214	0	Epithelial.Cells
IFI27	0	2.86156	0.761	0.377	0	Epithelial.Cells
IFI44L	0	1.27366	0.363	0.062	0	Epithelial.Cells
IFI6	0	2.51573	0.587	0.173	0	Epithelial.Cells
IFITM3	0	1.44308	0.871	0.712	0	Epithelial.Cells
ISG15	0	2.44739	0.428	0.07	0	Epithelial.Cells
KRT18	0	1.78934	0.763	0.451	0	Epithelial.Cells
KRT19	0	1.34072	0.726	0.406	0	Epithelial.Cells
KRT7	0	2.04848	0.725	0.32	0	Epithelial.Cells
KRT8	0	1.95569	0.74	0.393	0	Epithelial.Cells
LGALS3	0	1.06556	0.805	0.637	0	Epithelial.Cells
LY6E	0	1.62914	0.674	0.388	0	Epithelial.Cells
MDK	0	1.61469	0.533	0.17	0	Epithelial.Cells
MTND2P28	0	2.19438	0.58	0.066	0	Epithelial.Cells
MUC21	0	1.81326	0.353	0.011	0	Epithelial.Cells
MYL6	0	0.956202	0.872	0.772	0	Epithelial.Cells
NUDT16	0	0.916715	0.389	0.113	0	Epithelial.Cells
OAS1	0	0.940212	0.286	0.049	0	Epithelial.Cells
PHACTR3	0	1.20183	0.287	0.004	0	Epithelial.Cells
PLA2G16	0	1.42229	0.539	0.226	0	Epithelial.Cells
PPDPF	0	0.965488	0.744	0.508	0	Epithelial.Cells
PPIA	0	0.825647	0.796	0.62	0	Epithelial.Cells
PPP1R14B	0	0.792391	0.299	0.06	0	Epithelial.Cells
RPL13	0	0.797338	0.945	0.865	0	Epithelial.Cells
RPL13A	0	0.727516	0.94	0.844	0	Epithelial.Cells
RPL18A	0	0.779728	0.872	0.787	0	Epithelial.Cells
RPL19	0	0.67762	0.913	0.851	0	Epithelial.Cells
RPL27A	0	0.812292	0.944	0.904	0	Epithelial.Cells
RPL32	0	0.759334	0.919	0.867	0	Epithelial.Cells
RPL35A	0	0.739647	0.903	0.839	0	Epithelial.Cells
RPL36	0	0.804889	0.888	0.792	0	Epithelial.Cells
RPL37A	0	0.703176	0.935	0.897	0	Epithelial.Cells
RPL38	0	0.817668	0.859	0.737	0	Epithelial.Cells
RPL8	0	0.800662	0.901	0.787	0	Epithelial.Cells
RPLP2	0	0.901075	0.941	0.88	0	Epithelial.Cells
RPS15	0	0.799686	0.868	0.768	0	Epithelial.Cells
RPS18	0	0.66262	0.945	0.896	0	Epithelial.Cells
RPS19	0	0.838115	0.941	0.891	0	Epithelial.Cells
RPS2	0	0.90964	0.931	0.852	0	Epithelial.Cells
RPS8	0	0.759611	0.911	0.835	0	Epithelial.Cells
RPS9	0	0.921068	0.856	0.738	0	Epithelial.Cells
S100A10	0	1.85619	0.769	0.467	0	Epithelial.Cells
S100A11	0	1.36444	0.913	0.752	0	Epithelial.Cells
S100A6	0	2.37526	0.962	0.851	0	Epithelial.Cells
S100A9	0	1.6068	0.447	0.151	0	Epithelial.Cells
SELENOW	0	1.00956	0.786	0.569	0	Epithelial.Cells
STK39	0	1.07358	0.36	0.061	0	Epithelial.Cells
TAGLN2	0	1.0149	0.728	0.447	0	Epithelial.Cells
TIMP1	0	1.26589	0.478	0.195	0	Epithelial.Cells
TMSB10	0	1.39168	0.93	0.75	0	Epithelial.Cells
TSC22D3	0	1.00213	0.535	0.226	0	Epithelial.Cells
VSTM2L	0	1.17364	0.346	0.04	0	Epithelial.Cells
WFDC2	0	1.37496	0.847	0.553	0	Epithelial.Cells
RPL37	1.18034e-307	0.716896	0.936	0.899	3.69115e-303	Epithelial.Cells
NRP1	1.4062e-306	0.704303	0.266	0.039	4.39746e-302	Epithelial.Cells
IRF7	2.29506e-302	0.73142	0.284	0.052	7.17712e-298	Epithelial.Cells
SRD5A3	6.97531e-302	0.882977	0.379	0.12	2.18132e-297	Epithelial.Cells
IFITM2	1.33875e-295	1.03353	0.683	0.47	4.18653e-291	Epithelial.Cells
COL1A1	2.52638e-295	1.05339	0.281	0.055	7.90049e-291	Epithelial.Cells
ENO1	6.4082e-295	0.873448	0.746	0.574	2.00397e-290	Epithelial.Cells
ELOB	9.93433e-295	0.899698	0.684	0.467	3.10666e-290	Epithelial.Cells
TM4SF1	2.37209e-293	1.23926	0.584	0.334	7.41801e-289	Epithelial.Cells
SCEL	6.15594e-292	0.976817	0.26	0.042	1.92509e-287	Epithelial.Cells
CAPN1	3.90176e-291	1.14735	0.44	0.191	1.22016e-286	Epithelial.Cells
PLAT	3.44292e-287	0.860777	0.222	0.022	1.07667e-282	Epithelial.Cells
CTSD	7.36025e-286	1.02013	0.681	0.467	2.3017e-281	Epithelial.Cells
JPT1	9.38704e-285	0.916191	0.401	0.145	2.93551e-280	Epithelial.Cells
HSPB1	1.20653e-284	0.935769	0.743	0.556	3.77306e-280	Epithelial.Cells
RPS11	1.4016e-282	0.63393	0.881	0.824	4.38309e-278	Epithelial.Cells
DST	1.85421e-282	0.873954	0.365	0.109	5.79848e-278	Epithelial.Cells
HSP90AA1	1.20383e-279	0.808683	0.91	0.806	3.76463e-275	Epithelial.Cells
CAMK2N1	4.46582e-276	0.758504	0.199	0.014	1.39655e-271	Epithelial.Cells
TMEM176B	4.41715e-272	0.737541	0.284	0.063	1.38133e-267	Epithelial.Cells
SMPDL3B	5.40533e-272	0.646274	0.274	0.055	1.69035e-267	Epithelial.Cells
CP	4.73485e-271	1.41153	0.56	0.272	1.48068e-266	Epithelial.Cells
RPL24	4.97076e-271	0.796342	0.883	0.833	1.55446e-266	Epithelial.Cells
DEPTOR	3.36511e-270	0.601759	0.216	0.023	1.05234e-265	Epithelial.Cells
RPL35	6.23345e-270	0.763044	0.832	0.723	1.94933e-265	Epithelial.Cells
RARRES3	3.36263e-267	1.09394	0.638	0.405	1.05156e-262	Epithelial.Cells
RPS21	9.76255e-267	0.715191	0.855	0.748	3.05294e-262	Epithelial.Cells
RPL27	2.12581e-265	0.695314	0.854	0.767	6.64785e-261	Epithelial.Cells
PHLDA2	9.47779e-264	0.844972	0.317	0.089	2.96389e-259	Epithelial.Cells
IFIT1	1.39401e-262	0.947545	0.256	0.049	4.35934e-258	Epithelial.Cells
SPATS2L	4.52605e-262	0.833212	0.462	0.201	1.41539e-257	Epithelial.Cells
PLA2G10	8.15669e-260	0.736416	0.309	0.085	2.55076e-255	Epithelial.Cells
SGPP2	1.33429e-259	0.630384	0.301	0.077	4.1726e-255	Epithelial.Cells
ALPL	2.0222e-259	0.875655	0.452	0.196	6.32384e-255	Epithelial.Cells
C4orf48	4.85216e-258	0.762104	0.314	0.089	1.51737e-253	Epithelial.Cells
RPL28	4.35073e-255	0.717125	0.841	0.716	1.36056e-250	Epithelial.Cells
S100A2	5.76973e-255	0.763267	0.317	0.085	1.80431e-250	Epithelial.Cells
KRT15	7.53062e-255	0.452757	0.306	0.075	2.35497e-250	Epithelial.Cells
TP53I3	5.07937e-254	0.741281	0.31	0.088	1.58842e-249	Epithelial.Cells
FLNA	9.70864e-254	0.894288	0.418	0.174	3.03609e-249	Epithelial.Cells
PCSK1N	2.00384e-253	0.563391	0.209	0.024	6.26642e-249	Epithelial.Cells
TXNDC17	2.80674e-253	0.949319	0.57	0.338	8.77724e-249	Epithelial.Cells
SERINC2	8.69194e-251	0.773765	0.373	0.134	2.71814e-246	Epithelial.Cells
PXDN	1.81842e-249	0.56079	0.196	0.019	5.68656e-245	Epithelial.Cells
DDIT4	3.48804e-248	0.841309	0.363	0.125	1.09078e-243	Epithelial.Cells
UPP1	3.48837e-248	0.708401	0.253	0.052	1.09088e-243	Epithelial.Cells
TMEM176A	9.75126e-248	0.675641	0.251	0.051	3.04942e-243	Epithelial.Cells
TSPAN3	1.25037e-245	0.751709	0.732	0.572	3.91015e-241	Epithelial.Cells
FAU	7.85637e-244	0.63503	0.84	0.755	2.45685e-239	Epithelial.Cells
MX1	2.81237e-243	0.918601	0.34	0.115	8.79485e-239	Epithelial.Cells
TMC5	3.9199e-243	0.835982	0.558	0.296	1.22583e-238	Epithelial.Cells
RPL30	1.31857e-242	0.65621	0.906	0.875	4.12343e-238	Epithelial.Cells
CLEC2B	1.37306e-241	0.873267	0.264	0.062	4.29382e-237	Epithelial.Cells
MIF	7.93789e-241	0.676118	0.322	0.103	2.48234e-236	Epithelial.Cells
MT2A	2.03243e-240	1.32168	0.576	0.327	6.35581e-236	Epithelial.Cells
TXN	5.95787e-239	0.669352	0.76	0.615	1.86315e-234	Epithelial.Cells
METTL26	1.37628e-237	0.748559	0.396	0.161	4.3039e-233	Epithelial.Cells
ANXA2	7.36741e-237	0.581426	0.834	0.667	2.30394e-232	Epithelial.Cells
HP	8.73692e-237	2.47586	0.319	0.105	2.73221e-232	Epithelial.Cells
ADGRF1	2.0129e-236	0.67626	0.28	0.072	6.29474e-232	Epithelial.Cells
MT-RNR2	4.45506e-236	0.563185	1	1	1.39319e-231	Epithelial.Cells
SFN	8.5372e-236	0.623651	0.37	0.131	2.66975e-231	Epithelial.Cells
BIRC3	2.34084e-234	0.787389	0.47	0.212	7.32027e-230	Epithelial.Cells
SMIM22	8.93336e-232	0.669617	0.455	0.202	2.79364e-227	Epithelial.Cells
TFPI	5.63897e-231	1.02089	0.654	0.457	1.76342e-226	Epithelial.Cells
RPL18	1.1611e-230	0.588801	0.88	0.807	3.63101e-226	Epithelial.Cells
RIPOR2	2.50496e-230	0.675868	0.271	0.066	7.83353e-226	Epithelial.Cells
TMPRSS4	2.82191e-229	0.562572	0.263	0.063	8.82469e-225	Epithelial.Cells
XIST	1.3429e-228	0.845609	0.387	0.14	4.19951e-224	Epithelial.Cells
MX2	3.56304e-228	0.593752	0.211	0.033	1.11424e-223	Epithelial.Cells
TMSB4X	5.69059e-227	0.614574	0.962	0.937	1.77956e-222	Epithelial.Cells
Z98257.1	4.41238e-225	0.456683	0.142	0.001	1.37984e-220	Epithelial.Cells
MT-RNR1	1.68221e-222	0.524614	0.999	0.996	5.26059e-218	Epithelial.Cells
PLSCR1	6.51248e-221	0.758765	0.439	0.204	2.03658e-216	Epithelial.Cells
OCIAD2	1.39073e-217	0.780939	0.459	0.228	4.3491e-213	Epithelial.Cells
IFI44	5.84557e-217	0.675707	0.283	0.083	1.82803e-212	Epithelial.Cells
RPL5	1.28377e-214	0.578794	0.916	0.887	4.0146e-210	Epithelial.Cells
S100A16	9.99481e-213	0.787672	0.403	0.184	3.12558e-208	Epithelial.Cells
TMEM165	6.77205e-212	0.726587	0.495	0.262	2.11775e-207	Epithelial.Cells
LGALS9	3.3646e-211	0.558667	0.259	0.068	1.05218e-206	Epithelial.Cells
TSPO	6.55382e-211	0.760409	0.542	0.316	2.04951e-206	Epithelial.Cells
KCNN4	3.01413e-210	0.437586	0.162	0.013	9.42577e-206	Epithelial.Cells
LLGL2	3.67869e-209	0.673465	0.334	0.122	1.1504e-204	Epithelial.Cells
CST6	9.1238e-208	1.02428	0.202	0.036	2.85319e-203	Epithelial.Cells
IGLC2	2.10701e-207	0.623847	0.452	0.211	6.58903e-203	Epithelial.Cells
IVL	2.61309e-207	0.499786	0.139	0.004	8.17164e-203	Epithelial.Cells
RPS14	2.12753e-206	0.506222	0.918	0.891	6.65322e-202	Epithelial.Cells
GIPC1	3.49931e-206	0.632901	0.318	0.113	1.0943e-201	Epithelial.Cells
C15orf48	3.45616e-205	0.83006	0.211	0.043	1.08081e-200	Epithelial.Cells
CAPN2	4.05792e-205	0.717321	0.655	0.455	1.26899e-200	Epithelial.Cells
SLC25A37	4.50272e-204	0.62929	0.306	0.102	1.40809e-199	Epithelial.Cells
PLP2	3.49311e-200	0.752031	0.407	0.192	1.09237e-195	Epithelial.Cells
MZT2B	1.7022e-199	0.686459	0.418	0.197	5.32312e-195	Epithelial.Cells
AC009133.1	3.38838e-199	0.606634	0.207	0.041	1.05962e-194	Epithelial.Cells
NDUFS5	2.12475e-198	0.743315	0.643	0.456	6.64452e-194	Epithelial.Cells
DNTTIP1	3.28345e-198	0.567839	0.267	0.08	1.0268e-193	Epithelial.Cells
ANAPC11	4.33439e-198	0.721934	0.533	0.314	1.35545e-193	Epithelial.Cells
UBALD2	7.94537e-198	0.508845	0.245	0.064	2.48467e-193	Epithelial.Cells
RAMP1	4.05209e-197	0.49507	0.209	0.043	1.26717e-192	Epithelial.Cells
AHNAK2	1.71715e-196	0.495411	0.177	0.025	5.36986e-192	Epithelial.Cells
RPL10	1.26515e-195	0.65628	0.896	0.885	3.95639e-191	Epithelial.Cells
TNFRSF12A	6.69186e-195	0.741095	0.326	0.123	2.09268e-190	Epithelial.Cells
RPL12	8.02659e-193	0.678002	0.874	0.812	2.51008e-188	Epithelial.Cells
MRPS25	7.54929e-192	0.589169	0.315	0.117	2.36081e-187	Epithelial.Cells
RPS5	2.22443e-191	0.699636	0.808	0.704	6.95623e-187	Epithelial.Cells
CCDC6	7.46619e-190	0.701412	0.391	0.179	2.33483e-185	Epithelial.Cells
ACTG1	4.42787e-188	0.538824	0.881	0.79	1.38468e-183	Epithelial.Cells
LPP	7.70748e-188	0.729971	0.408	0.191	2.41028e-183	Epithelial.Cells
ROMO1	4.0518e-187	0.672411	0.619	0.41	1.26708e-182	Epithelial.Cells
STX10	1.97869e-186	0.477995	0.261	0.08	6.18775e-182	Epithelial.Cells
CHCHD2	1.54055e-185	0.683422	0.663	0.476	4.81759e-181	Epithelial.Cells
GADD45A	2.05751e-185	0.669874	0.298	0.105	6.43426e-181	Epithelial.Cells
BCL2L1	4.95816e-185	0.561632	0.34	0.136	1.55052e-180	Epithelial.Cells
BNIP3	7.38707e-185	0.605913	0.372	0.162	2.31009e-180	Epithelial.Cells
NME1	1.79807e-184	0.572017	0.311	0.116	5.62291e-180	Epithelial.Cells
SSR4	8.1233e-184	0.643596	0.709	0.549	2.54032e-179	Epithelial.Cells
TKT	1.0355e-183	0.69149	0.634	0.444	3.2382e-179	Epithelial.Cells
CAPN8	1.26708e-183	0.568453	0.328	0.126	3.96241e-179	Epithelial.Cells
HSP90AB1	2.93283e-183	0.527567	0.879	0.821	9.17154e-179	Epithelial.Cells
RPS23	1.94395e-182	0.608839	0.873	0.829	6.07911e-178	Epithelial.Cells
CEACAM5	4.33826e-182	0.990333	0.132	0.007	1.35666e-177	Epithelial.Cells
MRPL33	1.55031e-180	0.78268	0.567	0.364	4.84813e-176	Epithelial.Cells
DYNLL1	3.63589e-179	0.586998	0.617	0.414	1.13702e-174	Epithelial.Cells
SCNN1A	5.10378e-179	0.610178	0.46	0.238	1.59605e-174	Epithelial.Cells
RAPH1	3.7092e-178	0.480463	0.271	0.086	1.15994e-173	Epithelial.Cells
HMGB3	3.03936e-177	0.808372	0.383	0.179	9.50468e-173	Epithelial.Cells
SMCO4	1.25074e-175	0.447665	0.22	0.057	3.9113e-171	Epithelial.Cells
NAPRT	1.96428e-175	0.397038	0.192	0.04	6.14271e-171	Epithelial.Cells
RPL10P9	2.72013e-175	0.695467	0.141	0.014	8.50639e-171	Epithelial.Cells
TOP1	1.27957e-174	0.672562	0.552	0.336	4.00147e-170	Epithelial.Cells
KRT80	3.59418e-174	0.39337	0.126	0.006	1.12397e-169	Epithelial.Cells
COX5A	3.27882e-173	0.63333	0.525	0.313	1.02535e-168	Epithelial.Cells
UQCRQ	9.98535e-173	0.611523	0.704	0.545	3.12262e-168	Epithelial.Cells
ZDHHC9	1.3614e-172	0.486606	0.3	0.109	4.25736e-168	Epithelial.Cells
HIST1H2AC	2.51606e-172	0.682156	0.345	0.152	7.86822e-168	Epithelial.Cells
CLDN3	3.40193e-170	0.657981	0.299	0.114	1.06385e-165	Epithelial.Cells
C19orf70	7.66722e-170	0.549659	0.412	0.199	2.39769e-165	Epithelial.Cells
LINC01578	1.32787e-169	0.572405	0.46	0.242	4.15252e-165	Epithelial.Cells
MRPL41	1.81872e-168	0.528943	0.349	0.15	5.68749e-164	Epithelial.Cells
GUK1	2.46206e-168	0.595755	0.462	0.251	7.69937e-164	Epithelial.Cells
RAB11FIP1	1.06418e-167	0.711615	0.454	0.246	3.32792e-163	Epithelial.Cells
SMAD1	1.43531e-167	0.445144	0.208	0.053	4.48849e-163	Epithelial.Cells
SH3BGRL3	2.63789e-167	0.654066	0.582	0.381	8.24922e-163	Epithelial.Cells
ITGB4	9.40739e-167	0.429418	0.206	0.052	2.94188e-162	Epithelial.Cells
RPS20	1.11341e-166	0.490752	0.895	0.876	3.48186e-162	Epithelial.Cells
RPL29	1.58883e-166	0.57248	0.826	0.748	4.96858e-162	Epithelial.Cells
CIB1	3.8135e-166	0.638785	0.52	0.309	1.19256e-161	Epithelial.Cells
RPS28	4.72052e-166	0.545639	0.848	0.782	1.4762e-161	Epithelial.Cells
GOLM1	2.75156e-165	0.562721	0.388	0.18	8.60469e-161	Epithelial.Cells
NEDD9	1.95758e-164	0.601473	0.481	0.262	6.12176e-160	Epithelial.Cells
RPS16	3.47094e-164	0.446722	0.908	0.879	1.08543e-159	Epithelial.Cells
KLF6	3.89276e-164	0.688806	0.5	0.281	1.21734e-159	Epithelial.Cells
FCHO2	2.24396e-163	0.590012	0.437	0.228	7.01732e-159	Epithelial.Cells
BCL2L15	6.66649e-163	0.333705	0.132	0.013	2.08475e-158	Epithelial.Cells
MGLL	2.35037e-162	0.706661	0.494	0.293	7.35008e-158	Epithelial.Cells
SCPEP1	1.4779e-161	0.670804	0.547	0.352	4.62168e-157	Epithelial.Cells
KCNK1	2.00939e-161	0.441964	0.326	0.131	6.28378e-157	Epithelial.Cells
AGR3	2.66799e-161	0.463624	0.592	0.356	8.34335e-157	Epithelial.Cells
SPINT1	1.25299e-159	0.562066	0.416	0.209	3.91836e-155	Epithelial.Cells
S100A4	3.34928e-159	1.28606	0.423	0.234	1.04739e-154	Epithelial.Cells
TPI1	2.70319e-158	0.599507	0.701	0.544	8.45343e-154	Epithelial.Cells
REEP3	3.1274e-158	0.664068	0.465	0.27	9.78001e-154	Epithelial.Cells
SERF2	3.1517e-158	0.426973	0.872	0.818	9.856e-154	Epithelial.Cells
CDKN2A	4.71426e-158	0.394216	0.144	0.02	1.47424e-153	Epithelial.Cells
OAS2	7.0525e-158	0.443208	0.199	0.05	2.20546e-153	Epithelial.Cells
POLR2L	7.80598e-158	0.646091	0.656	0.478	2.44108e-153	Epithelial.Cells
CLTB	8.1883e-158	0.57018	0.319	0.136	2.56064e-153	Epithelial.Cells
CPE	1.33606e-157	0.374079	0.144	0.02	4.17812e-153	Epithelial.Cells
EREG	1.74838e-157	0.729478	0.122	0.009	5.46753e-153	Epithelial.Cells
VIM	2.71371e-157	0.807904	0.539	0.358	8.48633e-153	Epithelial.Cells
OST4	8.3637e-157	0.600243	0.726	0.601	2.6155e-152	Epithelial.Cells
ECE1	8.67821e-156	0.501772	0.299	0.117	2.71385e-151	Epithelial.Cells
RPLP1	2.54946e-155	0.35659	0.967	0.982	7.97268e-151	Epithelial.Cells
CAPN12	2.60429e-155	0.361223	0.171	0.035	8.14413e-151	Epithelial.Cells
CHCHD10	1.41831e-154	0.524385	0.343	0.155	4.43534e-150	Epithelial.Cells
CLDN10	4.66237e-154	0.45383	0.202	0.053	1.45802e-149	Epithelial.Cells
SOX4	1.17324e-153	0.831342	0.48	0.274	3.66897e-149	Epithelial.Cells
FOXQ1	1.36887e-152	0.370374	0.183	0.043	4.28074e-148	Epithelial.Cells
RPL10A	1.54396e-152	0.554075	0.794	0.705	4.82827e-148	Epithelial.Cells
SNHG5	4.10856e-152	0.737382	0.554	0.374	1.28483e-147	Epithelial.Cells
GADD45GIP1	6.57022e-152	0.549179	0.386	0.19	2.05464e-147	Epithelial.Cells
CFLAR	1.45574e-151	0.719404	0.58	0.401	4.55239e-147	Epithelial.Cells
CCND1	5.88594e-150	0.809412	0.419	0.228	1.84065e-145	Epithelial.Cells
MZT2A	6.73838e-150	0.463493	0.275	0.106	2.10723e-145	Epithelial.Cells
ANXA1	8.0088e-150	0.671733	0.661	0.522	2.50451e-145	Epithelial.Cells
POMP	6.21778e-149	0.565181	0.57	0.375	1.94442e-144	Epithelial.Cells
PKM	6.8194e-149	0.535383	0.622	0.435	2.13256e-144	Epithelial.Cells
WEE1	4.45802e-148	0.529255	0.255	0.092	1.39411e-143	Epithelial.Cells
PDLIM5	7.37624e-148	0.458885	0.328	0.143	2.3067e-143	Epithelial.Cells
GLB1L3	2.20081e-147	0.273868	0.103	0.003	6.88237e-143	Epithelial.Cells
EPHA3	5.2746e-147	0.25763	0.096	0.001	1.64947e-142	Epithelial.Cells
CYTOR	6.8533e-147	0.392172	0.154	0.029	2.14317e-142	Epithelial.Cells
SLC16A9	7.57899e-147	0.396302	0.136	0.019	2.3701e-142	Epithelial.Cells
RPS12	9.48646e-147	0.603983	0.896	0.855	2.96661e-142	Epithelial.Cells
HSPE1	2.09634e-146	0.613961	0.604	0.412	6.55568e-142	Epithelial.Cells
CERS6	3.18508e-146	0.489237	0.249	0.089	9.96039e-142	Epithelial.Cells
MRPL52	5.70646e-146	0.521926	0.405	0.209	1.78452e-141	Epithelial.Cells
ERRFI1	9.73462e-146	0.713083	0.519	0.334	3.04421e-141	Epithelial.Cells
MSLN	2.14966e-145	0.772719	0.412	0.229	6.7224e-141	Epithelial.Cells
TSPAN5	2.76272e-145	0.300647	0.136	0.019	8.63957e-141	Epithelial.Cells
VCL	1.72296e-144	0.533707	0.357	0.171	5.38804e-140	Epithelial.Cells
SLC16A7	3.1584e-144	0.446328	0.218	0.068	9.87694e-140	Epithelial.Cells
CCDC107	3.69509e-144	0.355281	0.224	0.072	1.15553e-139	Epithelial.Cells
MSRB1	7.25619e-144	0.391917	0.212	0.065	2.26916e-139	Epithelial.Cells
CDKN1A	2.8777e-143	0.798161	0.328	0.152	8.99913e-139	Epithelial.Cells
PPIB	3.54037e-143	0.606816	0.678	0.517	1.10715e-138	Epithelial.Cells
APRT	3.85323e-143	0.589209	0.51	0.315	1.20498e-138	Epithelial.Cells
LGR4	7.01245e-143	0.309825	0.153	0.03	2.19293e-138	Epithelial.Cells
DNAJC12	1.01915e-142	0.297886	0.12	0.012	3.1871e-138	Epithelial.Cells
HIST1H2BD	3.13752e-142	0.511911	0.238	0.084	9.81165e-138	Epithelial.Cells
MAP7D1	3.55697e-142	0.42058	0.211	0.065	1.11234e-137	Epithelial.Cells
LAMTOR2	1.09658e-141	0.492016	0.386	0.195	3.42924e-137	Epithelial.Cells
CMTM3	4.31374e-141	0.358405	0.168	0.039	1.34899e-136	Epithelial.Cells
MFSD4A	2.51077e-140	0.326697	0.169	0.04	7.8517e-136	Epithelial.Cells
COMTD1	3.32036e-140	0.38038	0.174	0.043	1.03834e-135	Epithelial.Cells
EMP1	6.99429e-140	0.843706	0.465	0.285	2.18725e-135	Epithelial.Cells
CLIC6	7.3631e-140	0.563677	0.364	0.179	2.30259e-135	Epithelial.Cells
TACC2	1.91836e-139	0.463071	0.359	0.171	5.99909e-135	Epithelial.Cells
S100A13	1.98614e-139	0.573188	0.399	0.215	6.21107e-135	Epithelial.Cells
NMU	2.53034e-139	0.362588	0.1	0.004	7.91287e-135	Epithelial.Cells
NOSIP	6.9166e-139	0.429029	0.245	0.091	2.16296e-134	Epithelial.Cells
LTBR	1.36704e-138	0.460385	0.317	0.142	4.275e-134	Epithelial.Cells
SESTD1	8.89003e-138	0.470923	0.287	0.118	2.78009e-133	Epithelial.Cells
CEBPB	5.70706e-137	0.509414	0.467	0.268	1.78471e-132	Epithelial.Cells
GPX4	9.80409e-137	0.626565	0.638	0.469	3.06593e-132	Epithelial.Cells
PSMB3	1.47761e-136	0.5675	0.513	0.326	4.62079e-132	Epithelial.Cells
C9orf16	3.14787e-136	0.490898	0.312	0.141	9.84403e-132	Epithelial.Cells
UQCRH	3.25509e-136	0.563776	0.585	0.407	1.01793e-131	Epithelial.Cells
FAM13A	3.86015e-136	0.488939	0.359	0.174	1.20714e-131	Epithelial.Cells
IFIT3	1.13299e-135	0.607165	0.222	0.077	3.54309e-131	Epithelial.Cells
TRIP10	3.66589e-134	0.398234	0.213	0.07	1.1464e-129	Epithelial.Cells
TNC	3.81086e-134	0.476025	0.243	0.09	1.19173e-129	Epithelial.Cells
NDUFA11	9.00416e-134	0.465312	0.414	0.225	2.81578e-129	Epithelial.Cells
FAM118A	3.51641e-133	0.353247	0.144	0.028	1.09965e-128	Epithelial.Cells
PLAUR	5.2768e-133	0.441038	0.214	0.071	1.65016e-128	Epithelial.Cells
MT1E	7.84321e-133	0.958717	0.51	0.349	2.45273e-128	Epithelial.Cells
ARHGAP42	9.33582e-133	0.384068	0.175	0.047	2.9195e-128	Epithelial.Cells
PRSS8	2.08543e-132	0.596139	0.431	0.249	6.52156e-128	Epithelial.Cells
NDUFS8	3.08855e-132	0.525354	0.421	0.234	9.65851e-128	Epithelial.Cells
C19orf53	3.95132e-132	0.574838	0.512	0.323	1.23566e-127	Epithelial.Cells
NDUFS6	4.95999e-132	0.497584	0.398	0.211	1.55109e-127	Epithelial.Cells
NDUFAB1	9.78227e-131	0.528046	0.465	0.273	3.05911e-126	Epithelial.Cells
FXYD3	1.04184e-130	0.713694	0.674	0.532	3.25805e-126	Epithelial.Cells
RPS7	1.36006e-130	0.463151	0.817	0.737	4.25319e-126	Epithelial.Cells
KDR	2.47548e-130	0.500763	0.121	0.017	7.74133e-126	Epithelial.Cells
CCNG2	3.20298e-130	0.415034	0.253	0.099	1.00164e-125	Epithelial.Cells
RPS24	3.24698e-130	0.402399	0.888	0.86	1.01539e-125	Epithelial.Cells
ORMDL2	4.60957e-130	0.440761	0.338	0.162	1.44151e-125	Epithelial.Cells
SUPT5H	1.32355e-129	0.474558	0.387	0.2	4.13902e-125	Epithelial.Cells
UBA52	1.60679e-129	0.50389	0.772	0.664	5.02474e-125	Epithelial.Cells
PRDX1	5.03095e-129	0.597143	0.707	0.594	1.57328e-124	Epithelial.Cells
CHI3L1	1.21501e-128	0.86917	0.245	0.098	3.79957e-124	Epithelial.Cells
KRT10	2.33568e-128	0.521403	0.451	0.261	7.30414e-124	Epithelial.Cells
IGHG1	2.54437e-128	0.442025	0.373	0.187	7.95674e-124	Epithelial.Cells
MBOAT2	2.74151e-128	0.452444	0.241	0.092	8.57324e-124	Epithelial.Cells
NDUFAF8	4.17255e-128	0.418035	0.298	0.133	1.30484e-123	Epithelial.Cells
OAS3	7.54929e-128	0.316417	0.152	0.034	2.36081e-123	Epithelial.Cells
ELK3	1.18557e-127	0.403604	0.257	0.102	3.70752e-123	Epithelial.Cells
CDA	1.76973e-127	0.303219	0.086	0.002	5.5343e-123	Epithelial.Cells
AP2S1	2.6597e-127	0.491449	0.388	0.207	8.31741e-123	Epithelial.Cells
IGHA1	4.79592e-127	0.442074	0.51	0.307	1.49978e-122	Epithelial.Cells
COX6B1	1.01891e-126	0.558277	0.685	0.545	3.18633e-122	Epithelial.Cells
HINT1	1.04232e-126	0.531727	0.71	0.583	3.25956e-122	Epithelial.Cells
MMP7	1.45683e-126	1.12866	0.458	0.283	4.5558e-122	Epithelial.Cells
MDM2	1.47403e-126	0.641407	0.356	0.183	4.60959e-122	Epithelial.Cells
BAIAP2L1	9.23374e-126	0.40533	0.277	0.117	2.88758e-121	Epithelial.Cells
SLC16A3	9.50541e-126	0.366657	0.205	0.069	2.97253e-121	Epithelial.Cells
PSMA7	1.02805e-125	0.623786	0.746	0.653	3.21492e-121	Epithelial.Cells
RACK1	1.19564e-125	0.470394	0.842	0.792	3.73901e-121	Epithelial.Cells
CRB3	5.79263e-125	0.382183	0.255	0.102	1.81147e-120	Epithelial.Cells
PLIN3	4.27404e-124	0.357352	0.248	0.098	1.33658e-119	Epithelial.Cells
GSN	4.78747e-124	0.660194	0.484	0.306	1.49714e-119	Epithelial.Cells
RNPC3	6.42911e-124	0.618078	0.322	0.156	2.01051e-119	Epithelial.Cells
AURKAIP1	7.32294e-124	0.456524	0.363	0.187	2.29003e-119	Epithelial.Cells
ANKRD28	1.38192e-123	0.383134	0.259	0.103	4.32153e-119	Epithelial.Cells
ADK	1.69246e-123	0.469512	0.388	0.208	5.29267e-119	Epithelial.Cells
C1orf122	3.63858e-122	0.410251	0.249	0.102	1.13786e-117	Epithelial.Cells
ZNHIT6	4.08862e-122	0.393967	0.194	0.063	1.27859e-117	Epithelial.Cells
SCAND1	5.19238e-122	0.496328	0.367	0.192	1.62376e-117	Epithelial.Cells
ARRDC1	7.49225e-122	0.401799	0.269	0.115	2.34298e-117	Epithelial.Cells
CALR	1.1229e-121	0.54107	0.642	0.47	3.51154e-117	Epithelial.Cells
ICAM2	3.2201e-121	0.256606	0.12	0.019	1.00699e-116	Epithelial.Cells
YWHAZ	1.24727e-120	0.549938	0.712	0.609	3.90046e-116	Epithelial.Cells
YBX3	1.57914e-120	0.493152	0.561	0.366	4.93829e-116	Epithelial.Cells
ARHGDIB	2.17823e-120	0.443738	0.416	0.233	6.81176e-116	Epithelial.Cells
SNU13	2.73556e-120	0.521653	0.516	0.337	8.55463e-116	Epithelial.Cells
PPM1G	4.01663e-120	0.401356	0.351	0.175	1.25608e-115	Epithelial.Cells
LSR	4.25693e-120	0.464843	0.352	0.181	1.33123e-115	Epithelial.Cells
EFNA5	9.39067e-120	0.30638	0.222	0.079	2.93665e-115	Epithelial.Cells
MVP	9.71161e-120	0.523031	0.459	0.277	3.03702e-115	Epithelial.Cells
LDHA	2.81021e-119	0.610159	0.614	0.463	8.78809e-115	Epithelial.Cells
ARPC3	4.23756e-119	0.546373	0.637	0.49	1.32517e-114	Epithelial.Cells
ADGRE5	8.71622e-119	0.418753	0.303	0.141	2.72574e-114	Epithelial.Cells
PLIN2	1.24491e-118	0.499247	0.299	0.139	3.89307e-114	Epithelial.Cells
ZBTB16	1.5022e-118	0.315328	0.17	0.047	4.69769e-114	Epithelial.Cells
RGS10	1.76333e-118	0.338303	0.162	0.044	5.5143e-114	Epithelial.Cells
AMY2B	3.02643e-118	0.353098	0.155	0.04	9.46425e-114	Epithelial.Cells
TIMM10	3.48193e-118	0.367724	0.263	0.112	1.08887e-113	Epithelial.Cells
RPS19BP1	3.56027e-118	0.424726	0.324	0.16	1.11337e-113	Epithelial.Cells
PKP2	1.59208e-117	0.280927	0.137	0.03	4.97876e-113	Epithelial.Cells
HSPA6	1.63863e-117	0.76058	0.148	0.037	5.12431e-113	Epithelial.Cells
UQCC2	3.91519e-117	0.386977	0.27	0.118	1.22436e-112	Epithelial.Cells
PAM	4.16246e-117	0.46725	0.396	0.22	1.30169e-112	Epithelial.Cells
TMEM160	6.76524e-117	0.409056	0.252	0.106	2.11563e-112	Epithelial.Cells
NDUFB7	1.03455e-116	0.485247	0.43	0.251	3.23525e-112	Epithelial.Cells
RPS15A	1.5557e-116	0.511551	0.746	0.637	4.86499e-112	Epithelial.Cells
POLR2H	2.05905e-116	0.359424	0.292	0.135	6.43905e-112	Epithelial.Cells
PPP4C	2.22168e-116	0.417243	0.335	0.168	6.94764e-112	Epithelial.Cells
RPL14	2.58286e-116	0.423905	0.877	0.841	8.07712e-112	Epithelial.Cells
RPS6KA2	5.4446e-116	0.412426	0.316	0.151	1.70263e-111	Epithelial.Cells
SPSB1	5.75749e-116	0.276994	0.163	0.046	1.80048e-111	Epithelial.Cells
SLC50A1	9.57969e-116	0.348006	0.27	0.118	2.99576e-111	Epithelial.Cells
HEBP2	1.02053e-115	0.524025	0.405	0.228	3.1914e-111	Epithelial.Cells
TRNAU1AP	1.23352e-115	0.304306	0.189	0.061	3.85746e-111	Epithelial.Cells
AL450405.1	1.73554e-115	0.46418	0.374	0.196	5.42738e-111	Epithelial.Cells
HERC6	7.31097e-115	0.388992	0.192	0.064	2.28629e-110	Epithelial.Cells
DNM2	9.66419e-114	0.338149	0.279	0.124	3.02219e-109	Epithelial.Cells
AES	1.12928e-113	0.496431	0.476	0.297	3.53147e-109	Epithelial.Cells
SLC35F2	1.43404e-113	0.261179	0.143	0.035	4.48452e-109	Epithelial.Cells
TIMM13	2.71885e-113	0.417998	0.369	0.2	8.50238e-109	Epithelial.Cells
PTPRE	5.57827e-113	0.385236	0.273	0.122	1.74444e-108	Epithelial.Cells
ARRDC2	2.14235e-112	0.264445	0.133	0.029	6.69957e-108	Epithelial.Cells
ATP6V0E1	3.31193e-112	0.514441	0.696	0.593	1.03571e-107	Epithelial.Cells
CIT	3.81125e-112	0.394482	0.245	0.101	1.19185e-107	Epithelial.Cells
PGM2L1	8.78732e-112	0.324404	0.182	0.059	2.74797e-107	Epithelial.Cells
PRDX4	1.00042e-111	0.460216	0.35	0.187	3.1285e-107	Epithelial.Cells
TRIR	1.41683e-111	0.431478	0.367	0.197	4.4307e-107	Epithelial.Cells
ALOX15B	2.1969e-110	0.377588	0.222	0.085	6.87016e-106	Epithelial.Cells
H2AFJ	3.22473e-110	0.436883	0.337	0.173	1.00844e-105	Epithelial.Cells
AQP5	1.17751e-109	0.725696	0.265	0.124	3.6823e-105	Epithelial.Cells
FDPS	1.33631e-109	0.421549	0.394	0.221	4.17892e-105	Epithelial.Cells
C19orf33	2.12223e-109	0.44528	0.306	0.154	6.63665e-105	Epithelial.Cells
RAC1	2.81722e-109	0.514302	0.622	0.461	8.81002e-105	Epithelial.Cells
GTF3A	1.06462e-108	0.384554	0.324	0.163	3.32928e-104	Epithelial.Cells
MAPKAPK3	1.56512e-108	0.325896	0.215	0.082	4.89444e-104	Epithelial.Cells
CLDN1	2.537e-108	0.340397	0.302	0.142	7.93372e-104	Epithelial.Cells
TFCP2L1	2.68175e-108	0.331087	0.233	0.092	8.38638e-104	Epithelial.Cells
ADSS	2.93562e-108	0.414917	0.339	0.174	9.18026e-104	Epithelial.Cells
PFKP	5.23865e-108	0.337492	0.178	0.059	1.63823e-103	Epithelial.Cells
ABCA7	2.01002e-107	0.25669	0.125	0.027	6.28573e-103	Epithelial.Cells
CCT5	2.46838e-107	0.438586	0.437	0.259	7.71911e-103	Epithelial.Cells
CHCHD1	2.68329e-107	0.379352	0.334	0.172	8.39118e-103	Epithelial.Cells
HLA-DRB5	4.92281e-107	0.660801	0.139	0.036	1.53946e-102	Epithelial.Cells
SHISA3	6.20194e-107	0.262523	0.075	0.002	1.93947e-102	Epithelial.Cells
CTTN	6.49775e-107	0.369461	0.373	0.2	2.03198e-102	Epithelial.Cells
PRRG4	9.37184e-107	0.389797	0.301	0.147	2.93076e-102	Epithelial.Cells
ZNF217	2.16995e-106	0.31563	0.219	0.085	6.78585e-102	Epithelial.Cells
CCL18	2.40016e-106	0.453652	0.169	0.055	7.50578e-102	Epithelial.Cells
DNAJB12	3.36222e-106	0.382721	0.252	0.11	1.05143e-101	Epithelial.Cells
SLC26A4	4.12109e-106	0.961497	0.078	0.004	1.28875e-101	Epithelial.Cells
NUDC	9.97291e-106	0.347537	0.426	0.245	3.11873e-101	Epithelial.Cells
DNAJB1	1.19438e-105	0.525515	0.565	0.379	3.73505e-101	Epithelial.Cells
ZFAS1	1.42731e-105	0.576013	0.516	0.356	4.46347e-101	Epithelial.Cells
EMP2	1.47182e-105	0.593301	0.655	0.527	4.60268e-101	Epithelial.Cells
SLIRP	2.82708e-105	0.431816	0.486	0.307	8.84085e-101	Epithelial.Cells
SERPINH1	3.28414e-105	0.423625	0.342	0.181	1.02702e-100	Epithelial.Cells
PDZK1IP1	3.59604e-105	0.556678	0.35	0.191	1.12455e-100	Epithelial.Cells
ARHGDIA	6.61109e-105	0.373385	0.357	0.193	2.06742e-100	Epithelial.Cells
MRPL21	7.12782e-105	0.356788	0.29	0.138	2.22901e-100	Epithelial.Cells
ATP5F1D	1.65283e-104	0.454489	0.428	0.26	5.16872e-100	Epithelial.Cells
STEAP3	1.72321e-104	0.339605	0.237	0.101	5.38882e-100	Epithelial.Cells
KRTCAP3	1.82229e-104	0.425141	0.321	0.167	5.69866e-100	Epithelial.Cells
S100P	1.82968e-104	0.639325	0.247	0.108	5.72176e-100	Epithelial.Cells
LMNA	2.70854e-104	0.515229	0.498	0.323	8.47014e-100	Epithelial.Cells
AP1S1	5.38946e-104	0.32131	0.252	0.112	1.68539e-99	Epithelial.Cells
PPA1	7.93717e-104	0.512006	0.618	0.491	2.48211e-99	Epithelial.Cells
UBL5	8.73095e-104	0.467202	0.683	0.55	2.73034e-99	Epithelial.Cells
CD63	1.43678e-103	0.4015	0.831	0.776	4.4931e-99	Epithelial.Cells
SDF2L1	1.73863e-103	0.370999	0.243	0.107	5.43704e-99	Epithelial.Cells
CALM1	2.72246e-103	0.428434	0.773	0.677	8.51367e-99	Epithelial.Cells
COPS9	2.92771e-103	0.447669	0.475	0.3	9.15555e-99	Epithelial.Cells
DNAJC15	4.0838e-103	0.469845	0.415	0.247	1.27709e-98	Epithelial.Cells
PFDN2	4.9471e-103	0.330311	0.323	0.164	1.54706e-98	Epithelial.Cells
SRM	6.26901e-103	0.302074	0.177	0.062	1.96044e-98	Epithelial.Cells
RNF7	7.32736e-103	0.437591	0.387	0.222	2.29141e-98	Epithelial.Cells
TALDO1	7.35479e-103	0.520584	0.46	0.294	2.29999e-98	Epithelial.Cells
TRAPPC3	9.77707e-103	0.355736	0.324	0.167	3.05748e-98	Epithelial.Cells
LY6D	1.42886e-102	0.524362	0.111	0.021	4.46833e-98	Epithelial.Cells
NDUFA2	1.48992e-102	0.47887	0.521	0.353	4.65928e-98	Epithelial.Cells
COX5B	1.58025e-102	0.482808	0.663	0.524	4.94176e-98	Epithelial.Cells
CAP1	1.82985e-102	0.460601	0.512	0.344	5.7223e-98	Epithelial.Cells
TIMM17A	1.8426e-102	0.357358	0.291	0.141	5.76219e-98	Epithelial.Cells
XAF1	2.07191e-102	0.443835	0.271	0.129	6.47927e-98	Epithelial.Cells
TUBB	4.20948e-102	0.466553	0.437	0.272	1.31639e-97	Epithelial.Cells
KLF2	5.49652e-102	0.436283	0.199	0.076	1.71887e-97	Epithelial.Cells
EZR	6.94496e-102	0.385013	0.73	0.584	2.17183e-97	Epithelial.Cells
PLPP2	8.17269e-102	0.37724	0.269	0.124	2.55576e-97	Epithelial.Cells
TFPI2	1.20069e-101	0.484871	0.11	0.022	3.75479e-97	Epithelial.Cells
MACC1	1.34839e-101	0.458208	0.259	0.119	4.2167e-97	Epithelial.Cells
HMOX1	2.06622e-101	0.315798	0.189	0.069	6.46148e-97	Epithelial.Cells
ABHD17C	2.32476e-101	0.25278	0.218	0.087	7.26999e-97	Epithelial.Cells
TIMM8B	2.34468e-101	0.37297	0.381	0.214	7.33228e-97	Epithelial.Cells
COX7C	3.32038e-101	0.419369	0.807	0.759	1.03835e-96	Epithelial.Cells
ATP5MC3	6.32306e-101	0.465057	0.56	0.403	1.97735e-96	Epithelial.Cells
RHOC	1.03965e-100	0.446688	0.323	0.17	3.25121e-96	Epithelial.Cells
HCFC1R1	1.73269e-100	0.394395	0.249	0.113	5.41848e-96	Epithelial.Cells
TEX9	1.78381e-100	0.325241	0.2	0.077	5.57833e-96	Epithelial.Cells
GPRC5A	1.8679e-100	0.446796	0.636	0.496	5.8413e-96	Epithelial.Cells
SPP1	2.00972e-100	0.360283	0.269	0.123	6.28479e-96	Epithelial.Cells
CDK12	2.72722e-100	0.405101	0.308	0.155	8.52856e-96	Epithelial.Cells
HDGF	3.9053e-100	0.402473	0.394	0.226	1.22126e-95	Epithelial.Cells
EHD2	4.60634e-100	0.285588	0.223	0.092	1.4405e-95	Epithelial.Cells
TRMT112	4.81699e-100	0.467405	0.579	0.418	1.50637e-95	Epithelial.Cells
SAA1	7.65262e-100	2.26926	0.233	0.111	2.39313e-95	Epithelial.Cells
EIF3K	1.0989e-99	0.46009	0.516	0.346	3.43648e-95	Epithelial.Cells
RPS13	1.3854e-99	0.371889	0.892	0.886	4.33241e-95	Epithelial.Cells
LGALS1	2.47347e-99	0.712344	0.283	0.146	7.73505e-95	Epithelial.Cells
RPS29	3.92952e-99	0.357607	0.932	0.933	1.22884e-94	Epithelial.Cells
CD151	4.2768e-99	0.451516	0.535	0.369	1.33744e-94	Epithelial.Cells
NEK6	7.89024e-99	0.254191	0.181	0.065	2.46744e-94	Epithelial.Cells
SLFN5	8.73447e-99	0.443519	0.414	0.244	2.73144e-94	Epithelial.Cells
PRR15L	1.52186e-98	0.341083	0.311	0.158	4.75917e-94	Epithelial.Cells
GMNN	1.73951e-98	0.341402	0.185	0.068	5.43979e-94	Epithelial.Cells
CAMTA1	1.8785e-98	0.370087	0.37	0.207	5.87445e-94	Epithelial.Cells
TPM3	2.3152e-98	0.482664	0.545	0.376	7.24011e-94	Epithelial.Cells
AREG	2.3483e-98	0.407989	0.316	0.161	7.34362e-94	Epithelial.Cells
MANF	2.34978e-98	0.359595	0.252	0.116	7.34824e-94	Epithelial.Cells
RBX1	2.91269e-98	0.444246	0.525	0.356	9.10855e-94	Epithelial.Cells
CNIH4	5.41144e-98	0.408928	0.437	0.267	1.69227e-93	Epithelial.Cells
SDF2	7.0025e-98	0.332338	0.294	0.147	2.18982e-93	Epithelial.Cells
VSIG1	1.22045e-97	0.402782	0.071	0.003	3.81659e-93	Epithelial.Cells
STK24	1.8056e-97	0.325448	0.301	0.15	5.64647e-93	Epithelial.Cells
SNRPE	2.76692e-97	0.439435	0.451	0.284	8.6527e-93	Epithelial.Cells
CLDN7	3.08992e-97	0.449876	0.534	0.362	9.6628e-93	Epithelial.Cells
NDUFB11	4.04557e-97	0.462735	0.498	0.332	1.26513e-92	Epithelial.Cells
FAS	5.46597e-97	0.367791	0.226	0.098	1.70932e-92	Epithelial.Cells
R3HDM4	6.28588e-97	0.309753	0.218	0.092	1.96572e-92	Epithelial.Cells
ZCCHC17	1.55326e-96	0.289752	0.241	0.107	4.85735e-92	Epithelial.Cells
EDN2	1.82657e-96	0.362968	0.078	0.007	5.71203e-92	Epithelial.Cells
UCP2	2.2002e-96	0.482362	0.32	0.17	6.88047e-92	Epithelial.Cells
MRPL57	2.2602e-96	0.416513	0.464	0.292	7.06809e-92	Epithelial.Cells
NARF	2.36892e-96	0.271379	0.195	0.075	7.40809e-92	Epithelial.Cells
UQCR10	2.87229e-96	0.456002	0.733	0.648	8.98224e-92	Epithelial.Cells
H1FX	4.72811e-96	0.43387	0.345	0.193	1.47857e-91	Epithelial.Cells
KIAA1211L	7.86622e-96	0.281239	0.153	0.048	2.45992e-91	Epithelial.Cells
SNF8	1.77121e-95	0.313938	0.236	0.105	5.53891e-91	Epithelial.Cells
COA4	4.40395e-95	0.296345	0.27	0.13	1.3772e-90	Epithelial.Cells
TSTA3	5.98559e-95	0.342951	0.257	0.122	1.87181e-90	Epithelial.Cells
ZFAND6	6.84334e-95	0.404554	0.422	0.255	2.14005e-90	Epithelial.Cells
NAALADL2	1.06696e-94	0.274443	0.182	0.067	3.33659e-90	Epithelial.Cells
FHL2	1.36906e-94	0.331938	0.158	0.052	4.28132e-90	Epithelial.Cells
SIPA1L2	1.73216e-94	0.279299	0.104	0.021	5.4168e-90	Epithelial.Cells
IRAK3	2.58536e-94	0.305635	0.168	0.059	8.08495e-90	Epithelial.Cells
RPL22L1	1.27526e-93	0.39496	0.318	0.171	3.98798e-89	Epithelial.Cells
MMP24OS	1.79266e-93	0.408337	0.351	0.198	5.60601e-89	Epithelial.Cells
EIF6	2.30666e-93	0.377487	0.368	0.211	7.21339e-89	Epithelial.Cells
TMEM43	2.75208e-93	0.28898	0.316	0.163	8.6063e-89	Epithelial.Cells
NDUFB9	2.75525e-93	0.451107	0.552	0.395	8.61621e-89	Epithelial.Cells
ANXA3	4.18127e-93	0.476671	0.305	0.162	1.30757e-88	Epithelial.Cells
DDT	4.25268e-93	0.441104	0.433	0.274	1.3299e-88	Epithelial.Cells
TCF25	5.21028e-93	0.428427	0.447	0.279	1.62936e-88	Epithelial.Cells
TGM2	5.84269e-93	0.302748	0.279	0.133	1.82713e-88	Epithelial.Cells
RAB25	6.57123e-93	0.410851	0.397	0.24	2.05496e-88	Epithelial.Cells
MAP1LC3B	7.27751e-93	0.471405	0.477	0.322	2.27582e-88	Epithelial.Cells
NECTIN2	1.07627e-92	0.333973	0.304	0.157	3.3657e-88	Epithelial.Cells
SAA2	1.36267e-92	1.7534	0.158	0.057	4.26133e-88	Epithelial.Cells
NIFK	1.63056e-92	0.328484	0.298	0.152	5.09907e-88	Epithelial.Cells
NHP2	2.53411e-92	0.389789	0.363	0.208	7.92467e-88	Epithelial.Cells
GPR87	3.72424e-92	0.281997	0.126	0.034	1.16464e-87	Epithelial.Cells
ADAM15	5.03519e-92	0.308708	0.248	0.115	1.5746e-87	Epithelial.Cells
C19orf24	8.40208e-92	0.329574	0.237	0.109	2.6275e-87	Epithelial.Cells
SMS	9.08111e-92	0.345417	0.259	0.124	2.83984e-87	Epithelial.Cells
FAM162A	1.37584e-91	0.360504	0.334	0.183	4.30253e-87	Epithelial.Cells
RTL8C	1.43063e-91	0.317165	0.258	0.123	4.47388e-87	Epithelial.Cells
NME4	1.944e-91	0.3121	0.233	0.106	6.07928e-87	Epithelial.Cells
RPL23	2.26779e-91	0.323701	0.909	0.898	7.09184e-87	Epithelial.Cells
ZNF593	5.87639e-91	0.319672	0.23	0.104	1.83767e-86	Epithelial.Cells
MPG	5.92641e-91	0.299061	0.239	0.11	1.85331e-86	Epithelial.Cells
C20orf24	6.2024e-91	0.272307	0.21	0.089	1.93961e-86	Epithelial.Cells
PSMD8	7.1345e-91	0.384936	0.42	0.259	2.2311e-86	Epithelial.Cells
SGK1	7.45923e-91	0.428369	0.451	0.289	2.33265e-86	Epithelial.Cells
PLEC	1.12804e-90	0.314722	0.188	0.074	3.52761e-86	Epithelial.Cells
CCNL2	1.65165e-90	0.400304	0.33	0.181	5.16505e-86	Epithelial.Cells
ATP5MD	1.81352e-90	0.437125	0.609	0.455	5.67125e-86	Epithelial.Cells
TMOD3	2.08585e-90	0.466469	0.474	0.314	6.52288e-86	Epithelial.Cells
FAM173A	2.55001e-90	0.315128	0.174	0.065	7.9744e-86	Epithelial.Cells
CPD	3.72254e-90	0.604316	0.407	0.258	1.16411e-85	Epithelial.Cells
TANC2	4.36218e-90	0.280651	0.247	0.113	1.36414e-85	Epithelial.Cells
C12orf57	4.64778e-90	0.45271	0.435	0.276	1.45345e-85	Epithelial.Cells
NAA10	1.71784e-89	0.30432	0.207	0.088	5.37204e-85	Epithelial.Cells
RPL39	2.02553e-89	0.384841	0.827	0.766	6.33423e-85	Epithelial.Cells
YIF1A	2.13667e-89	0.278168	0.287	0.147	6.68179e-85	Epithelial.Cells
CHST15	2.70691e-89	0.251284	0.16	0.056	8.46504e-85	Epithelial.Cells
MRPS23	5.56744e-89	0.293069	0.272	0.135	1.74105e-84	Epithelial.Cells
SP140L	8.07998e-89	0.277488	0.181	0.07	2.52677e-84	Epithelial.Cells
MRPS12	1.60006e-88	0.270947	0.209	0.09	5.00372e-84	Epithelial.Cells
PTTG1IP	1.69666e-88	0.55791	0.579	0.433	5.3058e-84	Epithelial.Cells
HOOK3	1.9537e-88	0.361628	0.339	0.188	6.1096e-84	Epithelial.Cells
U62317.5	2.00279e-88	0.309902	0.119	0.031	6.26313e-84	Epithelial.Cells
EMB	3.74839e-88	0.276792	0.254	0.121	1.1722e-83	Epithelial.Cells
SNHG8	3.8564e-88	0.442687	0.502	0.345	1.20597e-83	Epithelial.Cells
NME3	4.01961e-88	0.381026	0.336	0.19	1.25701e-83	Epithelial.Cells
CAMLG	5.5205e-88	0.325806	0.273	0.137	1.72637e-83	Epithelial.Cells
ZNRD1	8.2282e-88	0.272641	0.225	0.101	2.57312e-83	Epithelial.Cells
PHPT1	8.88783e-88	0.430339	0.451	0.289	2.7794e-83	Epithelial.Cells
MT-TV	1.04551e-87	0.2556	0.147	0.048	3.26951e-83	Epithelial.Cells
MED15	1.2678e-87	0.305195	0.225	0.103	3.96466e-83	Epithelial.Cells
SSSCA1	1.28154e-87	0.311051	0.217	0.097	4.00765e-83	Epithelial.Cells
ELOC	1.5229e-87	0.367125	0.425	0.261	4.76242e-83	Epithelial.Cells
DDX60	1.63181e-87	0.299801	0.214	0.094	5.103e-83	Epithelial.Cells
FGD6	2.36818e-87	0.287997	0.205	0.086	7.40577e-83	Epithelial.Cells
SF3B6	3.04796e-87	0.437215	0.518	0.369	9.53159e-83	Epithelial.Cells
NDUFB3	4.50832e-87	0.392541	0.469	0.308	1.40984e-82	Epithelial.Cells
BTF3	6.94964e-87	0.443842	0.712	0.621	2.17329e-82	Epithelial.Cells
RAN	8.33694e-87	0.43967	0.542	0.386	2.60713e-82	Epithelial.Cells
LAMTOR5	8.6925e-87	0.407477	0.521	0.365	2.71832e-82	Epithelial.Cells
CTNNA1	9.98673e-87	0.440281	0.612	0.478	3.12305e-82	Epithelial.Cells
TIPARP	1.01785e-86	0.328633	0.332	0.182	3.18301e-82	Epithelial.Cells
BEST1	1.63537e-86	0.275069	0.224	0.101	5.11413e-82	Epithelial.Cells
HSBP1	2.92065e-86	0.389092	0.599	0.449	9.13346e-82	Epithelial.Cells
ASCC2	3.58183e-86	0.284856	0.226	0.104	1.12011e-81	Epithelial.Cells
MRPL12	4.1638e-86	0.259335	0.19	0.078	1.3021e-81	Epithelial.Cells
PRELID1	1.57169e-85	0.344414	0.339	0.192	4.915e-81	Epithelial.Cells
BANF1	2.76251e-85	0.399698	0.453	0.294	8.63891e-81	Epithelial.Cells
NUTF2	3.37971e-85	0.332253	0.325	0.181	1.0569e-80	Epithelial.Cells
NDUFA12	4.80974e-85	0.372956	0.414	0.255	1.5041e-80	Epithelial.Cells
GNG5	5.65597e-85	0.446074	0.689	0.597	1.76873e-80	Epithelial.Cells
ARPC4	6.45592e-85	0.320529	0.298	0.158	2.01889e-80	Epithelial.Cells
MCTS1	1.45605e-84	0.253418	0.253	0.123	4.55337e-80	Epithelial.Cells
IFT57	1.57255e-84	0.336822	0.482	0.312	4.91767e-80	Epithelial.Cells
PLLP	1.58528e-84	0.313115	0.254	0.125	4.95748e-80	Epithelial.Cells
VAT1	2.57137e-84	0.272425	0.161	0.059	8.04119e-80	Epithelial.Cells
MYDGF	2.95079e-84	0.375481	0.436	0.277	9.2277e-80	Epithelial.Cells
CUEDC1	3.66183e-84	0.256103	0.146	0.049	1.14513e-79	Epithelial.Cells
MARCKSL1	4.05487e-84	0.303988	0.185	0.076	1.26804e-79	Epithelial.Cells
ERBB2	4.7877e-84	0.32271	0.307	0.166	1.49721e-79	Epithelial.Cells
LDOC1	5.40952e-84	0.261021	0.169	0.065	1.69166e-79	Epithelial.Cells
PDCD6	5.61217e-84	0.364164	0.374	0.223	1.75504e-79	Epithelial.Cells
LPIN1	6.88473e-84	0.288979	0.157	0.056	2.15299e-79	Epithelial.Cells
COPE	7.61171e-84	0.341279	0.408	0.248	2.38034e-79	Epithelial.Cells
EEF1B2	1.02327e-83	0.432587	0.73	0.628	3.19996e-79	Epithelial.Cells
CSNK1A1	1.08232e-83	0.338996	0.339	0.189	3.38465e-79	Epithelial.Cells
SLC3A2	1.79981e-83	0.322292	0.271	0.138	5.62836e-79	Epithelial.Cells
TIMM17B	2.77412e-83	0.337794	0.286	0.151	8.67524e-79	Epithelial.Cells
GRINA	3.11461e-83	0.315166	0.32	0.177	9.74001e-79	Epithelial.Cells
POLR2I	5.3417e-83	0.30545	0.364	0.208	1.67046e-78	Epithelial.Cells
HSD17B10	7.16978e-83	0.268869	0.227	0.106	2.24213e-78	Epithelial.Cells
RNF213	7.71858e-83	0.49342	0.351	0.205	2.41375e-78	Epithelial.Cells
NDUFS3	8.19821e-83	0.275749	0.277	0.144	2.56374e-78	Epithelial.Cells
BAG3	9.19236e-83	0.314822	0.316	0.173	2.87463e-78	Epithelial.Cells
RBM39	1.14401e-82	0.41879	0.686	0.548	3.57754e-78	Epithelial.Cells
PFDN6	1.21982e-82	0.255508	0.292	0.153	3.81463e-78	Epithelial.Cells
COX6C	2.5468e-82	0.398282	0.742	0.664	7.96436e-78	Epithelial.Cells
BRI3	3.08186e-82	0.454734	0.526	0.374	9.63759e-78	Epithelial.Cells
PHLDA1	3.23477e-82	0.337793	0.154	0.056	1.01158e-77	Epithelial.Cells
FAM129B	3.36788e-82	0.303059	0.36	0.207	1.0532e-77	Epithelial.Cells
SUGT1	4.70393e-82	0.265933	0.285	0.147	1.47101e-77	Epithelial.Cells
ECI1	5.6584e-82	0.283276	0.257	0.13	1.7695e-77	Epithelial.Cells
PTMA	6.58351e-82	0.353359	0.948	0.949	2.0588e-77	Epithelial.Cells
MRPL18	6.90857e-82	0.335153	0.363	0.214	2.16045e-77	Epithelial.Cells
EPS8	7.52229e-82	0.419995	0.567	0.413	2.35237e-77	Epithelial.Cells
KDELR1	1.28303e-81	0.416841	0.499	0.349	4.01229e-77	Epithelial.Cells
SNHG6	1.95471e-81	0.404351	0.406	0.254	6.11277e-77	Epithelial.Cells
TRAPPC2L	2.14802e-81	0.264273	0.282	0.146	6.71728e-77	Epithelial.Cells
PRDX2	2.79653e-81	0.468428	0.53	0.392	8.74532e-77	Epithelial.Cells
MRPL17	5.28079e-81	0.264518	0.219	0.101	1.65141e-76	Epithelial.Cells
PLAU	8.23973e-81	0.326728	0.13	0.041	2.57673e-76	Epithelial.Cells
SYNGR2	8.75263e-81	0.364888	0.555	0.392	2.73712e-76	Epithelial.Cells
NDUFB10	1.25038e-80	0.33207	0.399	0.245	3.9102e-76	Epithelial.Cells
SPINK1	1.33197e-80	0.29344	0.063	0.004	4.16533e-76	Epithelial.Cells
BLVRA	1.81615e-80	0.309397	0.302	0.165	5.67945e-76	Epithelial.Cells
UBXN1	1.94649e-80	0.360461	0.361	0.215	6.08705e-76	Epithelial.Cells
CSNK2B	1.98496e-80	0.30206	0.37	0.22	6.20736e-76	Epithelial.Cells
PLXNB2	3.44681e-80	0.319874	0.336	0.192	1.07789e-75	Epithelial.Cells
HLA-DRB6	5.30421e-80	0.257514	0.392	0.227	1.65873e-75	Epithelial.Cells
MRPL36	5.51715e-80	0.283742	0.253	0.127	1.72532e-75	Epithelial.Cells
CDC37	6.03164e-80	0.336352	0.346	0.2	1.88621e-75	Epithelial.Cells
POLR2E	6.03688e-80	0.327975	0.342	0.198	1.88785e-75	Epithelial.Cells
MMP1	1.74682e-79	0.481056	0.069	0.008	5.46267e-75	Epithelial.Cells
TAF1D	2.47045e-79	0.367919	0.339	0.197	7.72558e-75	Epithelial.Cells
IFITM1	3.09796e-79	0.287045	0.193	0.084	9.68792e-75	Epithelial.Cells
ERGIC1	3.81507e-79	0.279864	0.342	0.196	1.19305e-74	Epithelial.Cells
ST14	5.35304e-79	0.322573	0.277	0.147	1.674e-74	Epithelial.Cells
MRPS16	1.05784e-78	0.266254	0.277	0.144	3.30809e-74	Epithelial.Cells
MAPK1	1.95008e-78	0.282058	0.352	0.204	6.09829e-74	Epithelial.Cells
REXO2	2.13425e-78	0.324197	0.346	0.203	6.67424e-74	Epithelial.Cells
H2AFY	2.33352e-78	0.322008	0.413	0.256	7.29738e-74	Epithelial.Cells
ZNF706	2.35778e-78	0.316736	0.343	0.199	7.37325e-74	Epithelial.Cells
BAIAP2	2.56921e-78	0.288192	0.266	0.139	8.03444e-74	Epithelial.Cells
SIVA1	3.47931e-78	0.370297	0.373	0.227	1.08805e-73	Epithelial.Cells
CDCP1	3.52979e-78	0.250382	0.219	0.101	1.10384e-73	Epithelial.Cells
PSENEN	4.86042e-78	0.250767	0.347	0.198	1.51995e-73	Epithelial.Cells
JUP	6.92999e-78	0.338638	0.347	0.204	2.16715e-73	Epithelial.Cells
MUC4	7.8977e-78	0.360903	0.261	0.136	2.46977e-73	Epithelial.Cells
TMEM147	9.04852e-78	0.290266	0.343	0.2	2.82965e-73	Epithelial.Cells
PHB	1.07694e-77	0.307913	0.35	0.205	3.36781e-73	Epithelial.Cells
STK38	1.17439e-77	0.307888	0.222	0.106	3.67256e-73	Epithelial.Cells
CTSA	1.58705e-77	0.336508	0.329	0.19	4.96302e-73	Epithelial.Cells
NAXE	1.73209e-77	0.326921	0.312	0.177	5.41659e-73	Epithelial.Cells
C14orf119	2.56856e-77	0.317102	0.355	0.213	8.03239e-73	Epithelial.Cells
CISD3	3.05864e-77	0.25378	0.239	0.117	9.56499e-73	Epithelial.Cells
TUBA1C	5.56826e-77	0.405907	0.442	0.293	1.74131e-72	Epithelial.Cells
MGST1	5.82807e-77	0.390819	0.768	0.729	1.82255e-72	Epithelial.Cells
SOX9	7.19038e-77	0.32426	0.161	0.063	2.24857e-72	Epithelial.Cells
HM13	8.16922e-77	0.320896	0.401	0.25	2.55468e-72	Epithelial.Cells
SP110	8.23659e-77	0.27586	0.212	0.098	2.57575e-72	Epithelial.Cells
NDUFAF3	1.35076e-76	0.348716	0.42	0.271	4.2241e-72	Epithelial.Cells
DYNLRB1	1.52949e-76	0.342001	0.449	0.295	4.78301e-72	Epithelial.Cells
JPT2	1.72287e-76	0.271342	0.251	0.127	5.38777e-72	Epithelial.Cells
SLC25A39	4.86764e-76	0.280985	0.28	0.151	1.52221e-71	Epithelial.Cells
SRP14	4.97045e-76	0.387175	0.775	0.699	1.55436e-71	Epithelial.Cells
UBE2B	5.29097e-76	0.270634	0.391	0.238	1.65459e-71	Epithelial.Cells
PSMD7	5.54527e-76	0.262194	0.33	0.188	1.73412e-71	Epithelial.Cells
CNN2	6.33759e-76	0.344516	0.388	0.239	1.98189e-71	Epithelial.Cells
EDN1	7.82161e-76	0.349372	0.108	0.03	2.44598e-71	Epithelial.Cells
SP100	1.34939e-75	0.369629	0.396	0.247	4.21982e-71	Epithelial.Cells
SEC61G	2.74113e-75	0.477109	0.507	0.358	8.57208e-71	Epithelial.Cells
PSMB5	3.17495e-75	0.370971	0.43	0.279	9.9287e-71	Epithelial.Cells
WDR60	4.55047e-75	0.329777	0.205	0.094	1.42302e-70	Epithelial.Cells
AHSA1	6.57867e-75	0.263984	0.276	0.147	2.05728e-70	Epithelial.Cells
C6orf48	7.1831e-75	0.373678	0.413	0.267	2.2463e-70	Epithelial.Cells
LSM7	9.57166e-75	0.287212	0.331	0.191	2.99325e-70	Epithelial.Cells
GLUL	1.01769e-74	0.470123	0.672	0.554	3.18252e-70	Epithelial.Cells
EEF1D	1.09887e-74	0.355647	0.633	0.479	3.43639e-70	Epithelial.Cells
UBLCP1	2.70634e-74	0.344828	0.343	0.207	8.46326e-70	Epithelial.Cells
ENAH	3.71099e-74	0.409385	0.325	0.19	1.1605e-69	Epithelial.Cells
RPS25	3.8627e-74	0.348566	0.845	0.824	1.20794e-69	Epithelial.Cells
TMEM208	4.78656e-74	0.256842	0.305	0.17	1.49685e-69	Epithelial.Cells
GALNT10	7.4473e-74	0.253932	0.191	0.084	2.32892e-69	Epithelial.Cells
MRPS34	7.5646e-74	0.2937	0.272	0.146	2.3656e-69	Epithelial.Cells
GCHFR	1.26033e-73	0.340767	0.263	0.142	3.94131e-69	Epithelial.Cells
SLC25A6	1.42638e-73	0.360588	0.664	0.527	4.46058e-69	Epithelial.Cells
MAP4	2.16648e-73	0.294196	0.29	0.159	6.775e-69	Epithelial.Cells
HLA-A	2.96728e-73	0.33658	0.818	0.737	9.27928e-69	Epithelial.Cells
AP3S1	5.06758e-73	0.259435	0.251	0.13	1.58473e-68	Epithelial.Cells
RGCC	5.09093e-73	0.487597	0.223	0.113	1.59204e-68	Epithelial.Cells
DRAP1	5.70903e-73	0.285043	0.229	0.114	1.78533e-68	Epithelial.Cells
NOL7	6.56336e-73	0.346793	0.394	0.247	2.05249e-68	Epithelial.Cells
ITGA3	8.1711e-73	0.275375	0.279	0.15	2.55527e-68	Epithelial.Cells
AC021078.1	8.69325e-73	0.276339	0.147	0.056	2.71855e-68	Epithelial.Cells
LCN2	8.92721e-73	1.00804	0.311	0.18	2.79172e-68	Epithelial.Cells
RER1	1.05052e-72	0.294855	0.359	0.216	3.2852e-68	Epithelial.Cells
VPS29	1.3719e-72	0.331433	0.406	0.26	4.2902e-68	Epithelial.Cells
MRPS15	1.84884e-72	0.267944	0.299	0.167	5.78171e-68	Epithelial.Cells
COA6	2.24541e-72	0.301044	0.231	0.117	7.02185e-68	Epithelial.Cells
NDUFB4	2.38205e-72	0.414597	0.605	0.468	7.44916e-68	Epithelial.Cells
WDR1	2.57342e-72	0.287489	0.398	0.251	8.04759e-68	Epithelial.Cells
FILIP1L	2.78377e-72	0.302165	0.136	0.049	8.70542e-68	Epithelial.Cells
EIF5	2.83064e-72	0.364395	0.572	0.42	8.85198e-68	Epithelial.Cells
EPSTI1	3.08653e-72	0.276298	0.127	0.043	9.65221e-68	Epithelial.Cells
TERF2IP	3.5539e-72	0.268181	0.369	0.223	1.11138e-67	Epithelial.Cells
YPEL3	5.036e-72	0.383508	0.348	0.213	1.57486e-67	Epithelial.Cells
PERP	5.58656e-72	0.33694	0.566	0.417	1.74703e-67	Epithelial.Cells
UXT	5.64043e-72	0.295361	0.368	0.225	1.76387e-67	Epithelial.Cells
CELF1	6.03207e-72	0.294565	0.256	0.134	1.88635e-67	Epithelial.Cells
ESYT2	8.61303e-72	0.257052	0.324	0.185	2.69347e-67	Epithelial.Cells
CCDC69	9.83211e-72	0.258455	0.252	0.13	3.0747e-67	Epithelial.Cells
ABHD11	2.3002e-71	0.307872	0.195	0.092	7.19318e-67	Epithelial.Cells
AIP	2.41503e-71	0.257544	0.209	0.101	7.55227e-67	Epithelial.Cells
SMAP2	3.7397e-71	0.30758	0.232	0.118	1.16948e-66	Epithelial.Cells
LARP1	3.86008e-71	0.261649	0.353	0.21	1.20712e-66	Epithelial.Cells
MAP2	5.11532e-71	0.275248	0.086	0.02	1.59966e-66	Epithelial.Cells
FLOT1	7.26937e-71	0.299277	0.356	0.215	2.27328e-66	Epithelial.Cells
LYN	1.02631e-70	0.275055	0.283	0.156	3.20949e-66	Epithelial.Cells
ZNHIT1	1.37053e-70	0.327349	0.39	0.245	4.28593e-66	Epithelial.Cells
TYMP	2.11097e-70	0.269376	0.259	0.139	6.60143e-66	Epithelial.Cells
HSPA1A	2.15663e-70	0.290869	0.602	0.449	6.7442e-66	Epithelial.Cells
MRPL27	2.30269e-70	0.264874	0.294	0.166	7.20096e-66	Epithelial.Cells
POLR2F	2.49584e-70	0.276749	0.315	0.182	7.80498e-66	Epithelial.Cells
MRPL3	4.39333e-70	0.250511	0.334	0.197	1.37388e-65	Epithelial.Cells
RPL7A	4.83763e-70	0.361417	0.841	0.795	1.51282e-65	Epithelial.Cells
RBM3	4.91142e-70	0.354271	0.498	0.352	1.5359e-65	Epithelial.Cells
NQO1	5.07154e-70	0.945296	0.152	0.062	1.58597e-65	Epithelial.Cells
PSMD2	6.01457e-70	0.263138	0.329	0.192	1.88088e-65	Epithelial.Cells
ZMAT2	1.1451e-69	0.258611	0.323	0.188	3.58095e-65	Epithelial.Cells
CTBP2	1.18425e-69	0.263808	0.321	0.186	3.70338e-65	Epithelial.Cells
MAP2K2	1.2347e-69	0.258472	0.203	0.098	3.86116e-65	Epithelial.Cells
PRPF3	1.94886e-69	0.256076	0.187	0.086	6.09448e-65	Epithelial.Cells
RHOA	3.09816e-69	0.390671	0.705	0.618	9.68858e-65	Epithelial.Cells
ATOX1	3.88192e-69	0.290444	0.326	0.191	1.21396e-64	Epithelial.Cells
LAD1	6.05554e-69	0.251831	0.2	0.095	1.89369e-64	Epithelial.Cells
DMKN	1.21297e-68	0.339578	0.394	0.258	3.79319e-64	Epithelial.Cells
EIF3G	2.61585e-68	0.299227	0.352	0.216	8.18028e-64	Epithelial.Cells
LAMTOR1	2.65457e-68	0.334245	0.375	0.236	8.30138e-64	Epithelial.Cells
SFTA2	4.02777e-68	0.47839	0.662	0.588	1.25957e-63	Epithelial.Cells
MRPL51	5.58521e-68	0.332683	0.425	0.278	1.74661e-63	Epithelial.Cells
YIPF3	6.00109e-68	0.259998	0.367	0.225	1.87666e-63	Epithelial.Cells
FAM96B	6.49498e-68	0.347922	0.427	0.284	2.03111e-63	Epithelial.Cells
TRIP6	9.96703e-68	0.263479	0.256	0.138	3.11689e-63	Epithelial.Cells
GNB1	1.48574e-67	0.272034	0.357	0.217	4.64619e-63	Epithelial.Cells
SNRPD2	2.32203e-67	0.374811	0.614	0.479	7.26146e-63	Epithelial.Cells
HIST1H1C	2.34443e-67	0.610817	0.403	0.278	7.33149e-63	Epithelial.Cells
PHLDA3	3.90391e-67	0.274576	0.182	0.084	1.22083e-62	Epithelial.Cells
UBA1	4.89296e-67	0.266861	0.336	0.199	1.53013e-62	Epithelial.Cells
NET1	1.05511e-66	0.402447	0.346	0.216	3.29955e-62	Epithelial.Cells
DHX36	1.17405e-66	0.283349	0.352	0.215	3.67148e-62	Epithelial.Cells
NANS	1.77842e-66	0.259196	0.304	0.176	5.56146e-62	Epithelial.Cells
CLPTM1L	2.00758e-66	0.264868	0.358	0.218	6.27812e-62	Epithelial.Cells
TMEM54	2.25044e-66	0.277731	0.283	0.161	7.03759e-62	Epithelial.Cells
COX7B	2.31363e-66	0.348741	0.563	0.42	7.23517e-62	Epithelial.Cells
MUC5B	4.30227e-66	0.737496	0.198	0.093	1.3454e-61	Epithelial.Cells
NNMT	6.88848e-66	0.46417	0.388	0.261	2.15417e-61	Epithelial.Cells
KNOP1	7.03828e-66	0.274362	0.156	0.066	2.20101e-61	Epithelial.Cells
GPC1	1.29681e-65	0.256096	0.143	0.058	4.05538e-61	Epithelial.Cells
CDC42EP1	2.10251e-65	0.272188	0.262	0.144	6.57497e-61	Epithelial.Cells
CAPG	2.30899e-65	0.305095	0.276	0.155	7.22068e-61	Epithelial.Cells
MYH9	2.64563e-65	0.395523	0.416	0.279	8.27341e-61	Epithelial.Cells
ATP6V0B	4.28809e-65	0.302817	0.424	0.279	1.34097e-60	Epithelial.Cells
DARS	5.03875e-65	0.271892	0.354	0.218	1.57572e-60	Epithelial.Cells
C9orf3	6.33749e-65	0.251602	0.232	0.121	1.98186e-60	Epithelial.Cells
COL17A1	7.66247e-65	0.264831	0.094	0.026	2.39621e-60	Epithelial.Cells
TUBB4B	7.92378e-65	0.258806	0.487	0.348	2.47792e-60	Epithelial.Cells
COX4I1	9.4301e-65	0.371951	0.706	0.599	2.94898e-60	Epithelial.Cells
BPIFA2	1.13157e-64	0.515782	0.051	0.004	3.53865e-60	Epithelial.Cells
RHOBTB3	1.16562e-64	0.269544	0.239	0.127	3.64514e-60	Epithelial.Cells
MFSD10	1.17534e-64	0.250365	0.246	0.133	3.67554e-60	Epithelial.Cells
BUD31	3.05644e-64	0.328903	0.404	0.264	9.55811e-60	Epithelial.Cells
CCT3	3.44458e-64	0.320627	0.429	0.288	1.07719e-59	Epithelial.Cells
RPS27L	4.7431e-64	0.691916	0.559	0.447	1.48326e-59	Epithelial.Cells
GNG12	5.44941e-64	0.256574	0.333	0.202	1.70414e-59	Epithelial.Cells
ATP5PD	5.79096e-64	0.352426	0.633	0.513	1.81095e-59	Epithelial.Cells
GPX3	7.12222e-64	0.283546	0.256	0.142	2.22726e-59	Epithelial.Cells
PICALM	8.62522e-64	0.290066	0.36	0.223	2.69728e-59	Epithelial.Cells
TMED9	1.1176e-63	0.267805	0.416	0.274	3.49496e-59	Epithelial.Cells
GNB2	1.39131e-63	0.292994	0.385	0.247	4.3509e-59	Epithelial.Cells
IFIT2	1.95206e-63	0.305538	0.145	0.061	6.10449e-59	Epithelial.Cells
PDLIM4	2.7177e-63	0.270296	0.155	0.068	8.49879e-59	Epithelial.Cells
RNF181	3.30632e-63	0.274645	0.374	0.236	1.03395e-58	Epithelial.Cells
PCP4	3.75507e-63	0.450691	0.071	0.014	1.17429e-58	Epithelial.Cells
GNAI2	5.97361e-63	0.303017	0.342	0.215	1.86807e-58	Epithelial.Cells
ACBD3	6.17358e-63	0.27173	0.354	0.219	1.9306e-58	Epithelial.Cells
EGLN3	6.66649e-63	0.447865	0.072	0.015	2.08474e-58	Epithelial.Cells
DDX24	1.09867e-62	0.330881	0.53	0.384	3.43576e-58	Epithelial.Cells
NOP10	1.39144e-62	0.317824	0.478	0.334	4.3513e-58	Epithelial.Cells
PSMB2	1.51365e-62	0.303326	0.42	0.279	4.73348e-58	Epithelial.Cells
PSMA5	2.46615e-62	0.277505	0.34	0.21	7.71215e-58	Epithelial.Cells
HSPH1	3.02962e-62	0.396631	0.456	0.314	9.47424e-58	Epithelial.Cells
PGC	3.08912e-62	0.792325	0.3	0.456	9.66029e-58	Epithelial.Cells
ACTN1	3.13059e-62	0.259861	0.219	0.114	9.78999e-58	Epithelial.Cells
GNAS	3.4183e-62	0.377627	0.751	0.67	1.06897e-57	Epithelial.Cells
MIEN1	5.0839e-62	0.276106	0.362	0.229	1.58984e-57	Epithelial.Cells
MISP	9.09628e-62	0.253558	0.148	0.064	2.84459e-57	Epithelial.Cells
DYNC1I2	1.09406e-61	0.265551	0.396	0.253	3.42134e-57	Epithelial.Cells
RASD1	1.15636e-61	0.313381	0.259	0.146	3.61618e-57	Epithelial.Cells
EIF3J	1.33274e-61	0.301477	0.317	0.192	4.16776e-57	Epithelial.Cells
AKR1A1	1.63632e-61	0.288949	0.377	0.243	5.11711e-57	Epithelial.Cells
RSL1D1	1.78184e-61	0.332317	0.542	0.404	5.57218e-57	Epithelial.Cells
SMIM37	1.9291e-61	0.260928	0.293	0.171	6.03269e-57	Epithelial.Cells
HIGD2A	8.07816e-61	0.303137	0.406	0.267	2.5262e-56	Epithelial.Cells
DDR1	8.36381e-61	0.271049	0.328	0.203	2.61553e-56	Epithelial.Cells
CKB	1.3487e-60	0.374875	0.312	0.195	4.21765e-56	Epithelial.Cells
NENF	1.98032e-60	0.317473	0.317	0.194	6.19285e-56	Epithelial.Cells
EMP3	2.02031e-60	0.361506	0.202	0.104	6.31791e-56	Epithelial.Cells
NDUFA6	2.78833e-60	0.273148	0.438	0.295	8.71968e-56	Epithelial.Cells
SSB	1.29076e-59	0.288489	0.47	0.326	4.03647e-55	Epithelial.Cells
EIF5B	1.34397e-59	0.326941	0.505	0.359	4.20287e-55	Epithelial.Cells
SIX1	1.40609e-59	0.253789	0.156	0.071	4.39711e-55	Epithelial.Cells
CAPZB	2.45066e-59	0.323906	0.484	0.346	7.66371e-55	Epithelial.Cells
PDK4	3.8017e-59	0.271699	0.17	0.08	1.18887e-54	Epithelial.Cells
FAM177A1	4.25166e-59	0.282678	0.494	0.352	1.32958e-54	Epithelial.Cells
SEC61B	5.60202e-59	0.317046	0.55	0.408	1.75186e-54	Epithelial.Cells
IDS	6.1928e-59	0.264654	0.323	0.197	1.93661e-54	Epithelial.Cells
CHMP4B	9.10679e-59	0.282067	0.4	0.266	2.84788e-54	Epithelial.Cells
HNRNPC	4.22895e-58	0.342991	0.614	0.493	1.32248e-53	Epithelial.Cells
MGP	4.61352e-58	0.452885	0.215	0.117	1.44274e-53	Epithelial.Cells
FAM107B	4.99458e-58	0.278027	0.328	0.205	1.56191e-53	Epithelial.Cells
UBE2L6	6.15053e-58	0.281782	0.305	0.186	1.92339e-53	Epithelial.Cells
SAT1	9.03812e-58	0.261343	0.906	0.889	2.8264e-53	Epithelial.Cells
COX17	9.77388e-58	0.266706	0.502	0.356	3.05649e-53	Epithelial.Cells
ZC3H15	1.09731e-57	0.25167	0.379	0.244	3.43151e-53	Epithelial.Cells
YWHAQ	1.36026e-57	0.323013	0.519	0.389	4.25381e-53	Epithelial.Cells
GNL3	1.91392e-57	0.286838	0.325	0.202	5.98522e-53	Epithelial.Cells
EIF1	2.63096e-57	0.280298	0.88	0.876	8.22754e-53	Epithelial.Cells
ATP5PF	4.51781e-57	0.319758	0.588	0.459	1.41281e-52	Epithelial.Cells
ZBTB20	5.64516e-57	0.27025	0.279	0.163	1.76536e-52	Epithelial.Cells
FMO5	6.90429e-57	0.447886	0.342	0.226	2.15911e-52	Epithelial.Cells
EIF3I	1.26687e-56	0.271799	0.478	0.343	3.96174e-52	Epithelial.Cells
UGP2	1.31408e-56	0.329402	0.398	0.27	4.1094e-52	Epithelial.Cells
OPTN	3.52226e-56	0.253442	0.273	0.159	1.10148e-51	Epithelial.Cells
SERPINB6	4.06538e-56	0.260895	0.337	0.212	1.27132e-51	Epithelial.Cells
BDP1	7.23839e-56	0.28657	0.305	0.184	2.26359e-51	Epithelial.Cells
CWC15	7.5465e-56	0.253105	0.398	0.262	2.35994e-51	Epithelial.Cells
RPS3	8.6059e-56	0.287757	0.915	0.909	2.69124e-51	Epithelial.Cells
SNX6	2.09746e-55	0.277621	0.386	0.254	6.55918e-51	Epithelial.Cells
ISG20	3.23784e-55	0.255755	0.204	0.107	1.01254e-50	Epithelial.Cells
SYTL2	3.32447e-55	0.309733	0.237	0.133	1.03963e-50	Epithelial.Cells
CLTA	7.1081e-55	0.28563	0.465	0.327	2.22285e-50	Epithelial.Cells
ADGRG1	9.77144e-55	0.279959	0.206	0.111	3.05572e-50	Epithelial.Cells
CCT2	1.05687e-54	0.270883	0.404	0.271	3.30503e-50	Epithelial.Cells
ATP5MPL	1.20935e-54	0.334737	0.622	0.509	3.78189e-50	Epithelial.Cells
DDX46	3.26191e-54	0.264651	0.343	0.217	1.02007e-49	Epithelial.Cells
ACTN4	1.71233e-53	0.354	0.517	0.385	5.3548e-49	Epithelial.Cells
FAAP20	1.76789e-53	0.272469	0.243	0.141	5.52855e-49	Epithelial.Cells
DCXR	2.43342e-53	0.323759	0.406	0.279	7.60979e-49	Epithelial.Cells
JTB	2.52305e-53	0.269315	0.48	0.342	7.89008e-49	Epithelial.Cells
NDUFS7	2.74733e-53	0.268531	0.282	0.172	8.59144e-49	Epithelial.Cells
DSP	3.46196e-53	0.412277	0.333	0.218	1.08263e-48	Epithelial.Cells
PARP14	4.06545e-53	0.27118	0.407	0.269	1.27135e-48	Epithelial.Cells
VDAC2	4.59981e-53	0.295204	0.379	0.252	1.43845e-48	Epithelial.Cells
MBNL2	4.64811e-53	0.26197	0.377	0.248	1.45356e-48	Epithelial.Cells
CLIC1	6.61561e-53	0.321475	0.54	0.417	2.06883e-48	Epithelial.Cells
PDCD5	6.88272e-53	0.257645	0.376	0.247	2.15237e-48	Epithelial.Cells
PDCD10	8.9478e-53	0.255817	0.353	0.23	2.79816e-48	Epithelial.Cells
MTDH	1.26264e-52	0.28639	0.531	0.392	3.94854e-48	Epithelial.Cells
RPL11	1.26645e-52	0.283133	0.922	0.939	3.96044e-48	Epithelial.Cells
CHL1	1.92319e-52	0.269057	0.173	0.088	6.01419e-48	Epithelial.Cells
BSG	2.32796e-52	0.270455	0.512	0.373	7.27998e-48	Epithelial.Cells
MRPL20	2.47058e-52	0.26662	0.423	0.291	7.72601e-48	Epithelial.Cells
LRRN1	3.91574e-52	0.275891	0.112	0.045	1.22453e-47	Epithelial.Cells
CUTA	5.27359e-52	0.295347	0.471	0.34	1.64916e-47	Epithelial.Cells
BLVRB	7.42993e-52	0.27916	0.403	0.275	2.32349e-47	Epithelial.Cells
TPM4	1.23096e-51	0.398384	0.602	0.491	3.84947e-47	Epithelial.Cells
TMBIM1	1.25308e-51	0.272841	0.367	0.243	3.91863e-47	Epithelial.Cells
SSR3	1.61266e-51	0.303172	0.536	0.412	5.04311e-47	Epithelial.Cells
SF3B2	2.41904e-51	0.252393	0.456	0.318	7.56482e-47	Epithelial.Cells
HSD17B11	4.16207e-51	0.319901	0.502	0.38	1.30156e-46	Epithelial.Cells
FKBP2	5.51297e-51	0.277746	0.458	0.321	1.72402e-46	Epithelial.Cells
SPINK5	8.20768e-51	0.291571	0.154	0.074	2.5667e-46	Epithelial.Cells
GAS5	1.43171e-50	0.350508	0.511	0.393	4.47725e-46	Epithelial.Cells
EDF1	1.52439e-50	0.317833	0.549	0.418	4.76707e-46	Epithelial.Cells
C1QC	2.47246e-50	0.307428	0.166	0.084	7.73189e-46	Epithelial.Cells
APOD	4.55496e-50	1.05416	0.115	0.049	1.42443e-45	Epithelial.Cells
GDF15	5.18904e-50	0.453444	0.29	0.186	1.62272e-45	Epithelial.Cells
RND3	1.80056e-49	0.325265	0.184	0.099	5.6307e-45	Epithelial.Cells
COA3	2.25328e-49	0.276886	0.418	0.289	7.04645e-45	Epithelial.Cells
RPN1	2.57764e-49	0.259077	0.469	0.337	8.06079e-45	Epithelial.Cells
PFN1	5.15096e-49	0.270816	0.736	0.627	1.61081e-44	Epithelial.Cells
TRAM1	6.59214e-49	0.454628	0.691	0.609	2.0615e-44	Epithelial.Cells
AK2	3.20532e-48	0.266772	0.418	0.296	1.00237e-43	Epithelial.Cells
ANXA11	6.70735e-48	0.289946	0.457	0.334	2.09752e-43	Epithelial.Cells
ATP6V1F	1.14944e-47	0.25847	0.406	0.28	3.59452e-43	Epithelial.Cells
SPTSSA	1.34739e-47	0.327322	0.636	0.545	4.21357e-43	Epithelial.Cells
PSMB1	3.06122e-47	0.29197	0.482	0.355	9.57305e-43	Epithelial.Cells
RGS2	5.30163e-47	0.265999	0.207	0.118	1.65793e-42	Epithelial.Cells
NKTR	6.40493e-47	0.294589	0.314	0.203	2.00295e-42	Epithelial.Cells
ALKBH7	7.70298e-47	0.256785	0.276	0.173	2.40888e-42	Epithelial.Cells
HMGN1	8.9004e-47	0.310086	0.554	0.434	2.78333e-42	Epithelial.Cells
SPINT2	1.01199e-46	0.303372	0.686	0.579	3.16468e-42	Epithelial.Cells
FN1	1.18669e-46	0.413092	0.255	0.159	3.71103e-42	Epithelial.Cells
UQCR11	1.6567e-46	0.271506	0.51	0.381	5.18082e-42	Epithelial.Cells
LITAF	1.87265e-46	0.291748	0.415	0.294	5.85614e-42	Epithelial.Cells
CD9	2.41851e-46	0.455341	0.765	0.724	7.56316e-42	Epithelial.Cells
SBDS	2.83104e-46	0.267266	0.412	0.289	8.85323e-42	Epithelial.Cells
BCAP31	4.52123e-46	0.276604	0.427	0.303	1.41388e-41	Epithelial.Cells
EBPL	5.04685e-46	0.251676	0.34	0.228	1.57825e-41	Epithelial.Cells
TMEM179B	8.68924e-46	0.254382	0.395	0.274	2.7173e-41	Epithelial.Cells
PIP	1.38077e-45	0.559731	0.062	0.016	4.31793e-41	Epithelial.Cells
PLS3	1.53125e-45	0.361623	0.51	0.417	4.78852e-41	Epithelial.Cells
COX8A	1.65266e-45	0.259872	0.519	0.386	5.16821e-41	Epithelial.Cells
CD2AP	2.86677e-45	0.254743	0.436	0.313	8.96498e-41	Epithelial.Cells
TAGLN	3.24093e-45	0.472492	0.078	0.026	1.0135e-40	Epithelial.Cells
CFH	6.59481e-45	0.27611	0.412	0.289	2.06233e-40	Epithelial.Cells
BRK1	6.64615e-45	0.309625	0.496	0.379	2.07838e-40	Epithelial.Cells
FCGRT	9.11981e-45	0.263503	0.394	0.279	2.85195e-40	Epithelial.Cells
STARD10	1.60936e-44	0.253314	0.302	0.197	5.03281e-40	Epithelial.Cells
PGK1	2.42926e-44	0.278299	0.529	0.41	7.5968e-40	Epithelial.Cells
HSPD1	1.0542e-43	0.390559	0.59	0.48	3.29669e-39	Epithelial.Cells
NDUFC1	1.16331e-43	0.27571	0.582	0.461	3.63792e-39	Epithelial.Cells
ACTR3	1.1799e-43	0.262658	0.444	0.322	3.68978e-39	Epithelial.Cells
MRPL14	5.39551e-43	0.251985	0.504	0.388	1.68728e-38	Epithelial.Cells
CAPNS1	8.29103e-43	0.260896	0.488	0.367	2.59277e-38	Epithelial.Cells
IGHG2	1.21415e-42	0.29213	0.155	0.081	3.79688e-38	Epithelial.Cells
VMP1	9.89176e-42	0.295466	0.492	0.366	3.09335e-37	Epithelial.Cells
COX14	3.03164e-41	0.256181	0.443	0.322	9.48053e-37	Epithelial.Cells
COX6A1	7.77065e-41	0.254656	0.657	0.548	2.43004e-36	Epithelial.Cells
PSAP	7.8117e-41	0.278358	0.764	0.713	2.44287e-36	Epithelial.Cells
SRRM2	1.332e-38	0.322178	0.523	0.404	4.16542e-34	Epithelial.Cells
SDR16C5	3.78146e-38	0.301933	0.483	0.385	1.18254e-33	Epithelial.Cells
KYNU	3.92612e-37	0.292509	0.091	0.04	1.22778e-32	Epithelial.Cells
RPSA	4.88736e-37	0.257298	0.748	0.682	1.52838e-32	Epithelial.Cells
MAOA	1.23856e-36	0.260901	0.532	0.431	3.87324e-32	Epithelial.Cells
PPP1R15A	3.60065e-36	0.310839	0.39	0.286	1.126e-31	Epithelial.Cells
CDH1	8.24881e-35	0.30479	0.524	0.431	2.57957e-30	Epithelial.Cells
CCL3	3.90952e-34	0.260499	0.213	0.134	1.22259e-29	Epithelial.Cells
TGFB2	2.58128e-32	0.273379	0.09	0.042	8.07216e-28	Epithelial.Cells
CAST	3.35128e-32	0.274831	0.692	0.614	1.04801e-27	Epithelial.Cells
H3F3A	3.54644e-32	0.287737	0.179	0.11	1.10904e-27	Epithelial.Cells
CEBPD	1.59799e-31	0.252672	0.636	0.537	4.99722e-27	Epithelial.Cells
FGG	9.38708e-31	0.683755	0.055	0.019	2.93553e-26	Epithelial.Cells
H1F0	1.29391e-26	0.325758	0.496	0.407	4.04631e-22	Epithelial.Cells
CTNNB1	1.93743e-25	0.272235	0.481	0.391	6.05873e-21	Epithelial.Cells
SERPINA1	5.43974e-25	0.283206	0.694	0.621	1.70112e-20	Epithelial.Cells
AKR1C3	3.9388e-18	0.434359	0.159	0.111	1.23174e-13	Epithelial.Cells
DMBT1	1.12233e-16	0.499446	0.287	0.232	3.50974e-12	Epithelial.Cells
IDH1	8.01158e-16	0.372804	0.392	0.315	2.50538e-11	Epithelial.Cells
PI3	1.68352e-13	0.261641	0.053	0.03	5.26469e-09	Epithelial.Cells
RGS1	8.19798e-12	0.262309	0.235	0.186	2.56367e-07	Epithelial.Cells
MALAT1	7.99882e-10	0.376505	0.997	0.999	2.50139e-05	Epithelial.Cells
MT-RNR2	7.34597e-244	0.702549	1	0.999	2.29723e-239	Endothelial.Cells
RPL10P9	7.906e-190	1.9038	0.308	0.015	2.47236e-185	Endothelial.Cells
MT2A	9.93131e-149	2.57591	0.593	0.342	3.10572e-144	Endothelial.Cells
MTND2P28	1.61299e-109	1.38866	0.249	0.041	5.04416e-105	Endothelial.Cells
MT1X	1.75262e-107	2.27162	0.31	0.085	5.48079e-103	Endothelial.Cells
APOLD1	2.70891e-104	1.88565	0.386	0.155	8.47132e-100	Endothelial.Cells
SPRY1	4.52034e-90	1.51896	0.633	0.449	1.4136e-85	Endothelial.Cells
PSMA7	1.76118e-87	0.758681	0.851	0.743	5.50755e-83	Endothelial.Cells
MT1M	9.87235e-81	1.58484	0.171	0.02	3.08728e-76	Endothelial.Cells
FKBP5	3.69477e-66	0.846676	0.367	0.171	1.15543e-61	Endothelial.Cells
HLA-DRB5	3.71618e-66	1.24928	0.164	0.029	1.16212e-61	Endothelial.Cells
SPARCL1	1.46503e-63	0.466652	0.966	0.962	4.58145e-59	Endothelial.Cells
IGKC	3.53924e-63	0.575181	0.513	0.283	1.10679e-58	Endothelial.Cells
MT-RNR1	1.64401e-61	0.290085	0.999	0.998	5.14113e-57	Endothelial.Cells
RPS16	8.37033e-60	0.512537	0.859	0.788	2.61757e-55	Endothelial.Cells
PDK4	8.11347e-58	1.23889	0.411	0.249	2.53724e-53	Endothelial.Cells
MT1E	4.61462e-52	1.45946	0.203	0.068	1.44308e-47	Endothelial.Cells
S100A6	1.578e-51	0.588832	0.797	0.677	4.93473e-47	Endothelial.Cells
IGLC2	7.21233e-49	0.922229	0.269	0.115	2.25544e-44	Endothelial.Cells
ELOVL2	2.78925e-46	0.554896	0.086	0.005	8.72254e-42	Endothelial.Cells
ERRFI1	1.29796e-41	0.798294	0.162	0.052	4.05898e-37	Endothelial.Cells
RPL10P6	1.22985e-40	0.54089	0.086	0.009	3.84597e-36	Endothelial.Cells
RPS8	1.71116e-40	0.389468	0.878	0.803	5.35114e-36	Endothelial.Cells
TMSB10	2.28722e-38	0.363337	0.983	0.96	7.15259e-34	Endothelial.Cells
PTMA	6.23784e-37	0.329534	0.98	0.973	1.9507e-32	Endothelial.Cells
MT-TV	2.50224e-36	0.559196	0.188	0.075	7.82501e-32	Endothelial.Cells
PDLIM1	3.11705e-36	0.682345	0.592	0.503	9.74763e-32	Endothelial.Cells
RPGR	2.52816e-35	0.566484	0.215	0.099	7.90608e-31	Endothelial.Cells
IGHA1	2.71205e-35	0.564242	0.297	0.159	8.48112e-31	Endothelial.Cells
TSC22D3	5.73182e-35	0.763175	0.473	0.364	1.79246e-30	Endothelial.Cells
DEPP1	1.9463e-33	1.07764	0.323	0.204	6.08648e-29	Endothelial.Cells
TPT1	4.39104e-33	0.320384	0.946	0.924	1.37317e-28	Endothelial.Cells
KLF6	1.25819e-32	0.604593	0.535	0.419	3.93462e-28	Endothelial.Cells
IGHG4	1.71789e-30	0.590673	0.261	0.137	5.37219e-26	Endothelial.Cells
NEDD9	2.39236e-30	0.570281	0.475	0.36	7.4814e-26	Endothelial.Cells
CCL18	3.81531e-30	0.697141	0.108	0.032	1.19313e-25	Endothelial.Cells
FAM107A	3.83936e-30	0.748078	0.386	0.268	1.20064e-25	Endothelial.Cells
TMSB4XP4	9.11996e-30	0.439659	0.21	0.102	2.85199e-25	Endothelial.Cells
KRT7	2.57312e-29	0.382282	0.063	0.007	8.04666e-25	Endothelial.Cells
MT1A	1.38096e-28	0.5308	0.05	0.002	4.31853e-24	Endothelial.Cells
IGLC3	1.95575e-28	0.880326	0.131	0.048	6.11601e-24	Endothelial.Cells
SRGN	3.26665e-28	0.47312	0.727	0.654	1.02155e-23	Endothelial.Cells
MT1L	9.49436e-28	0.421277	0.058	0.006	2.96908e-23	Endothelial.Cells
CLDN5	3.44041e-27	0.682663	0.534	0.428	1.07589e-22	Endothelial.Cells
POMP	1.27777e-25	0.517753	0.584	0.498	3.99584e-21	Endothelial.Cells
LIPG	1.02133e-24	0.521914	0.071	0.015	3.1939e-20	Endothelial.Cells
HOPX	2.87942e-24	0.493268	0.102	0.035	9.00452e-20	Endothelial.Cells
SLAMF1	4.22724e-24	0.568772	0.051	0.005	1.32194e-19	Endothelial.Cells
AL365357.1	8.57135e-24	0.422202	0.078	0.02	2.68043e-19	Endothelial.Cells
HLA-DQA2	1.09568e-23	0.370131	0.104	0.035	3.4264e-19	Endothelial.Cells
ASRGL1	4.76064e-23	0.53756	0.219	0.125	1.48875e-18	Endothelial.Cells
CSF3	6.35927e-23	0.919553	0.055	0.008	1.98867e-18	Endothelial.Cells
IFITM3	1.05526e-22	0.251773	0.953	0.919	3.3e-18	Endothelial.Cells
IGHG3	1.70115e-22	0.522443	0.166	0.082	5.31984e-18	Endothelial.Cells
CEACAM6	4.4788e-22	0.281364	0.056	0.01	1.40061e-17	Endothelial.Cells
AKAP12	7.34473e-22	0.610867	0.085	0.026	2.29684e-17	Endothelial.Cells
SERF2	6.64103e-21	0.286759	0.849	0.782	2.07678e-16	Endothelial.Cells
EMP1	8.68812e-21	0.717685	0.667	0.627	2.71695e-16	Endothelial.Cells
RPL26	1.76805e-20	0.376356	0.679	0.616	5.52905e-16	Endothelial.Cells
LCN6	9.41449e-20	0.34744	0.083	0.028	2.9441e-15	Endothelial.Cells
RPL27	1.31693e-19	0.307937	0.791	0.718	4.1183e-15	Endothelial.Cells
RPL35	1.68099e-19	0.313548	0.766	0.685	5.2568e-15	Endothelial.Cells
FCN3	1.91799e-19	0.815484	0.186	0.104	5.99792e-15	Endothelial.Cells
GALNT15	2.43309e-19	0.408057	0.135	0.064	7.60875e-15	Endothelial.Cells
RPS13P2	3.9351e-18	0.365391	0.125	0.06	1.23059e-13	Endothelial.Cells
RPL10A	7.27926e-18	0.34617	0.665	0.592	2.27637e-13	Endothelial.Cells
CEBPD	1.1918e-17	0.710788	0.353	0.28	3.72699e-13	Endothelial.Cells
WFDC2	2.3729e-17	0.4562	0.1	0.043	7.42053e-13	Endothelial.Cells
COX5B	4.41359e-17	0.409491	0.537	0.466	1.38022e-12	Endothelial.Cells
HLA-DRB6	1.18846e-16	0.435999	0.359	0.278	3.71656e-12	Endothelial.Cells
SELENOW	3.44089e-16	0.400907	0.635	0.604	1.07604e-11	Endothelial.Cells
SLCO4A1	3.65828e-16	0.25498	0.062	0.019	1.14402e-11	Endothelial.Cells
HP	3.93442e-16	0.330704	0.056	0.015	1.23037e-11	Endothelial.Cells
UQCR11	4.23789e-16	0.499505	0.393	0.323	1.32527e-11	Endothelial.Cells
IFI27	5.65248e-16	0.274803	0.908	0.89	1.76764e-11	Endothelial.Cells
MORF4L1	6.51624e-16	0.311469	0.742	0.696	2.03776e-11	Endothelial.Cells
NAPSA	9.59438e-16	0.38128	0.097	0.043	3.00035e-11	Endothelial.Cells
RPS2P46	1.7181e-15	0.390627	0.13	0.071	5.37284e-11	Endothelial.Cells
PRX	2.79781e-15	0.409573	0.077	0.03	8.74933e-11	Endothelial.Cells
EIF2S2	4.25219e-15	0.536688	0.482	0.432	1.32974e-10	Endothelial.Cells
NCOA7	4.63203e-15	0.723259	0.38	0.314	1.44853e-10	Endothelial.Cells
CXCL2	5.82666e-15	0.48419	0.168	0.263	1.82211e-10	Endothelial.Cells
TPM3	6.78222e-15	0.31809	0.686	0.616	2.12094e-10	Endothelial.Cells
TXNIP	6.8342e-15	0.46018	0.742	0.746	2.13719e-10	Endothelial.Cells
IFI16	1.51562e-14	0.389393	0.659	0.611	4.73963e-10	Endothelial.Cells
KLF9	1.59027e-14	0.46613	0.358	0.29	4.9731e-10	Endothelial.Cells
MT-TP	1.82754e-14	0.362699	0.243	0.161	5.7151e-10	Endothelial.Cells
TIMP1	4.56188e-14	0.940684	0.553	0.52	1.42659e-09	Endothelial.Cells
IL1RL1	4.7491e-14	0.920636	0.025	0.002	1.48514e-09	Endothelial.Cells
IGHG1	9.81435e-14	0.325562	0.179	0.11	3.06914e-09	Endothelial.Cells
ZNF385D	1.14863e-13	0.581264	0.297	0.236	3.59198e-09	Endothelial.Cells
F8	1.87782e-13	0.334913	0.259	0.178	5.8723e-09	Endothelial.Cells
TXN	2.90057e-13	0.351758	0.56	0.497	9.07066e-09	Endothelial.Cells
NDUFA12	5.79939e-13	0.51638	0.388	0.334	1.81359e-08	Endothelial.Cells
TMEM100	7.07124e-13	0.565841	0.123	0.068	2.21132e-08	Endothelial.Cells
MTUS1	1.15721e-12	0.379438	0.473	0.421	3.61884e-08	Endothelial.Cells
SEC62	1.45948e-12	0.282734	0.665	0.629	4.5641e-08	Endothelial.Cells
RPS15A	1.5207e-12	0.28824	0.662	0.62	4.75553e-08	Endothelial.Cells
PTTG1IP	4.56252e-12	0.321335	0.635	0.592	1.42679e-07	Endothelial.Cells
BIRC3	4.78665e-12	0.619239	0.158	0.1	1.49688e-07	Endothelial.Cells
SON	5.95492e-12	0.280549	0.663	0.619	1.86222e-07	Endothelial.Cells
EPS8	7.79321e-12	0.310001	0.204	0.14	2.43709e-07	Endothelial.Cells
RBM8A	9.68537e-12	0.371659	0.491	0.452	3.02881e-07	Endothelial.Cells
CAVIN2	9.84406e-12	0.35925	0.669	0.637	3.07843e-07	Endothelial.Cells
ARRDC2	1.15371e-11	0.448768	0.096	0.051	3.60787e-07	Endothelial.Cells
SLC39A14	1.45901e-11	0.335459	0.106	0.059	4.56263e-07	Endothelial.Cells
NOP10	3.51471e-11	0.346714	0.484	0.425	1.09912e-06	Endothelial.Cells
SUCLG1	3.66888e-11	0.401609	0.349	0.291	1.14733e-06	Endothelial.Cells
TNFAIP3	8.83425e-11	0.677024	0.189	0.135	2.76265e-06	Endothelial.Cells
RPL39	1.16621e-10	0.251916	0.761	0.696	3.64696e-06	Endothelial.Cells
CD9	1.25857e-10	0.521514	0.348	0.294	3.93579e-06	Endothelial.Cells
AC005912.1	1.73953e-10	0.427815	0.245	0.188	5.43986e-06	Endothelial.Cells
LRG1	1.87659e-10	0.715352	0.08	0.041	5.86848e-06	Endothelial.Cells
HIST1H4C	2.8422e-10	0.372967	0.467	0.422	8.88812e-06	Endothelial.Cells
GJA1	3.96908e-10	0.384422	0.331	0.272	1.24121e-05	Endothelial.Cells
LITAF	4.82433e-10	0.575354	0.221	0.169	1.50867e-05	Endothelial.Cells
RCAN1	6.78819e-10	0.51513	0.172	0.123	2.1228e-05	Endothelial.Cells
COX7A2	7.59656e-10	0.330157	0.56	0.511	2.3756e-05	Endothelial.Cells
NAMPT	9.43995e-10	0.731901	0.358	0.314	2.95206e-05	Endothelial.Cells
SERPINE1	1.10915e-09	0.638738	0.177	0.125	3.46852e-05	Endothelial.Cells
ITPKC	1.28093e-09	0.297692	0.074	0.038	4.00573e-05	Endothelial.Cells
NDUFB2	1.48768e-09	0.35637	0.495	0.454	4.65229e-05	Endothelial.Cells
SELE	1.71234e-09	0.914941	0.127	0.081	5.35483e-05	Endothelial.Cells
JCHAIN	1.77338e-09	0.265957	0.079	0.04	5.54572e-05	Endothelial.Cells
IL7R	1.8432e-09	0.280151	0.13	0.081	5.76405e-05	Endothelial.Cells
TSC22D1	2.33809e-09	0.365155	0.474	0.43	7.31166e-05	Endothelial.Cells
ADIRF	3.00965e-09	0.47291	0.49	0.432	9.41179e-05	Endothelial.Cells
SOCS2	3.1662e-09	0.519251	0.231	0.181	9.90135e-05	Endothelial.Cells
ADIPOR2	3.91081e-09	0.335873	0.156	0.108	0.000122299	Endothelial.Cells
ATP5MG	4.80779e-09	0.267232	0.589	0.535	0.000150349	Endothelial.Cells
YBX3	4.90688e-09	0.414224	0.501	0.468	0.000153448	Endothelial.Cells
F2RL3	4.95213e-09	0.415329	0.073	0.039	0.000154863	Endothelial.Cells
IGHG2	6.59331e-09	0.258539	0.077	0.041	0.000206186	Endothelial.Cells
LDHA	8.80552e-09	0.268228	0.498	0.463	0.000275366	Endothelial.Cells
ATP5MD	9.07347e-09	0.324287	0.469	0.42	0.000283746	Endothelial.Cells
SOD2	1.13618e-08	0.983306	0.215	0.172	0.000355305	Endothelial.Cells
ATP5MF	1.20334e-08	0.411051	0.375	0.334	0.000376309	Endothelial.Cells
GSTP1	1.24812e-08	0.288013	0.512	0.479	0.000390312	Endothelial.Cells
ITPRIP	1.28415e-08	0.441087	0.165	0.119	0.000401578	Endothelial.Cells
ADAMTS1	1.69837e-08	0.748031	0.283	0.238	0.000531114	Endothelial.Cells
ELOB	2.21195e-08	0.285233	0.532	0.484	0.000691722	Endothelial.Cells
SLIRP	4.14811e-08	0.417887	0.352	0.311	0.0012972	Endothelial.Cells
SLK	6.1259e-08	0.295546	0.524	0.496	0.00191569	Endothelial.Cells
NFKBIA	6.2303e-08	0.32479	0.564	0.53	0.00194834	Endothelial.Cells
SRSF11	6.76172e-08	0.325324	0.43	0.395	0.00211453	Endothelial.Cells
RPS10	7.58548e-08	0.29104	0.208	0.162	0.00237213	Endothelial.Cells
HNRNPA3	8.63167e-08	0.269244	0.512	0.479	0.0026993	Endothelial.Cells
HPGD	8.8955e-08	0.533032	0.066	0.035	0.0027818	Endothelial.Cells
TPM1	1.20876e-07	0.451723	0.249	0.206	0.00378003	Endothelial.Cells
DDX21	1.23399e-07	0.540268	0.357	0.329	0.00385894	Endothelial.Cells
MAP3K13	1.26621e-07	0.330337	0.227	0.183	0.0039597	Endothelial.Cells
CNKSR3	1.2798e-07	0.262968	0.094	0.058	0.00400218	Endothelial.Cells
GRASP	1.31189e-07	0.317598	0.106	0.068	0.00410253	Endothelial.Cells
GAS5	1.64826e-07	0.331643	0.365	0.324	0.00515445	Endothelial.Cells
RPL36AL	1.68712e-07	0.301001	0.501	0.468	0.00527595	Endothelial.Cells
IL6	1.74216e-07	0.810257	0.073	0.042	0.00544808	Endothelial.Cells
EDNRB	1.79528e-07	0.659536	0.09	0.056	0.0056142	Endothelial.Cells
NPM1	1.98974e-07	0.31524	0.659	0.632	0.00622231	Endothelial.Cells
UQCRQ	2.09602e-07	0.264852	0.48	0.44	0.00655467	Endothelial.Cells
DBI	2.48389e-07	0.346805	0.354	0.315	0.00776761	Endothelial.Cells
MINOS1	2.58054e-07	0.347026	0.193	0.15	0.00806986	Endothelial.Cells
FABP4	2.69672e-07	0.797417	0.08	0.047	0.00843319	Endothelial.Cells
TMEM258	4.031e-07	0.322144	0.471	0.435	0.0126057	Endothelial.Cells
ACKR1	4.45698e-07	0.56124	0.625	0.625	0.0139379	Endothelial.Cells
ATP1A1	5.47398e-07	0.351732	0.412	0.381	0.0171182	Endothelial.Cells
OLFM1	5.84126e-07	0.252285	0.161	0.119	0.0182668	Endothelial.Cells
AC073861.1	6.39947e-07	0.291236	0.148	0.108	0.0200124	Endothelial.Cells
IFNGR1	7.84143e-07	0.380263	0.44	0.41	0.0245217	Endothelial.Cells
HBEGF	1.23131e-06	0.416496	0.2	0.159	0.0385055	Endothelial.Cells
KRT8	1.27706e-06	0.358044	0.093	0.062	0.0399363	Endothelial.Cells
AC007969.1	1.29631e-06	0.354544	0.167	0.129	0.0405382	Endothelial.Cells
NNMT	1.31914e-06	0.380937	0.49	0.465	0.041252	Endothelial.Cells
SNRPD2	1.3461e-06	0.286257	0.478	0.453	0.0420951	Endothelial.Cells
SEC14L1	1.53274e-06	0.270458	0.493	0.467	0.0479317	Endothelial.Cells
MTND2P28	2.48219e-109	2.30199	0.382	0.026	7.76231e-105	Fibroblast.Cells
MT-RNR2	2.80006e-91	0.707789	1	1	8.75634e-87	Fibroblast.Cells
FKBP5	2.74511e-68	1.76089	0.491	0.238	8.58451e-64	Fibroblast.Cells
IGKC	1.66788e-65	1.17677	0.547	0.235	5.21579e-61	Fibroblast.Cells
SPARCL1	7.4616e-64	0.891513	0.952	0.87	2.33339e-59	Fibroblast.Cells
PDK4	2.48396e-51	1.99051	0.35	0.125	7.76784e-47	Fibroblast.Cells
IGLC2	2.49835e-49	1.68779	0.301	0.078	7.81283e-45	Fibroblast.Cells
IGHA1	3.19115e-39	1.00736	0.321	0.117	9.97936e-35	Fibroblast.Cells
MT2A	1.28949e-38	1.19787	0.783	0.713	4.03249e-34	Fibroblast.Cells
ZBTB16	1.72577e-34	0.947853	0.176	0.028	5.39683e-30	Fibroblast.Cells
MT1X	1.46919e-30	2.0383	0.327	0.174	4.59445e-26	Fibroblast.Cells
RPL10P9	5.96156e-30	1.15919	0.136	0.016	1.8643e-25	Fibroblast.Cells
XIST	9.5071e-30	0.766168	0.125	0.009	2.97306e-25	Fibroblast.Cells
A2M	1.49031e-28	0.36345	0.906	0.876	4.66049e-24	Fibroblast.Cells
ADIRF	2.45409e-28	0.674759	0.729	0.576	7.67443e-24	Fibroblast.Cells
RPS16	1.42178e-27	0.471013	0.879	0.878	4.44618e-23	Fibroblast.Cells
MYH11	3.63213e-27	0.64821	0.587	0.394	1.13584e-22	Fibroblast.Cells
TAGLN	3.43264e-26	0.691871	0.828	0.794	1.07346e-21	Fibroblast.Cells
RPS27A	2.19961e-25	0.500374	0.901	0.909	6.87863e-21	Fibroblast.Cells
RPL21	2.24648e-25	0.414568	0.957	0.918	7.02519e-21	Fibroblast.Cells
MYL6	4.37749e-25	0.504385	0.913	0.907	1.36893e-20	Fibroblast.Cells
MT1M	1.60624e-24	1.59498	0.249	0.117	5.02304e-20	Fibroblast.Cells
RPS14	1.86041e-24	0.459822	0.911	0.883	5.81788e-20	Fibroblast.Cells
IGHG4	2.65226e-24	0.685285	0.268	0.117	8.29414e-20	Fibroblast.Cells
RPL19	6.57705e-24	0.486509	0.862	0.872	2.05678e-19	Fibroblast.Cells
AL450405.1	2.07654e-23	0.740077	0.164	0.046	6.49376e-19	Fibroblast.Cells
RPS27	2.44417e-22	0.359518	0.989	0.974	7.6434e-18	Fibroblast.Cells
RPS11	4.63288e-22	0.528151	0.798	0.815	1.4488e-17	Fibroblast.Cells
LPP	8.13584e-22	0.901452	0.549	0.469	2.54424e-17	Fibroblast.Cells
KRT7	8.93337e-22	0.720598	0.085	0.004	2.79364e-17	Fibroblast.Cells
S100A6	4.05351e-21	0.431991	0.872	0.796	1.26761e-16	Fibroblast.Cells
RPS8	4.58574e-21	0.469587	0.853	0.836	1.43405e-16	Fibroblast.Cells
WFDC2	4.75765e-20	0.902815	0.151	0.046	1.48781e-15	Fibroblast.Cells
IGHG1	1.33375e-19	0.37485	0.223	0.098	4.1709e-15	Fibroblast.Cells
SFTPB	1.40634e-19	0.74256	0.318	0.188	4.39791e-15	Fibroblast.Cells
PSMA7	3.46853e-19	0.671211	0.755	0.772	1.08468e-14	Fibroblast.Cells
IGLC3	5.96423e-19	1.16719	0.133	0.036	1.86513e-14	Fibroblast.Cells
MT-RNR1	9.5967e-19	0.311834	1	0.995	3.00108e-14	Fibroblast.Cells
FAU	1.0485e-18	0.49537	0.806	0.812	3.27888e-14	Fibroblast.Cells
CEACAM6	1.58667e-18	0.62548	0.085	0.01	4.96182e-14	Fibroblast.Cells
MAOA	1.4226e-17	0.626986	0.13	0.038	4.44876e-13	Fibroblast.Cells
CLU	1.38512e-16	0.51709	0.436	0.31	4.33154e-12	Fibroblast.Cells
RPL23	3.51146e-16	0.430476	0.841	0.864	1.0981e-11	Fibroblast.Cells
PLN	4.00028e-16	1.03744	0.36	0.255	1.25097e-11	Fibroblast.Cells
PTMA	6.60878e-16	0.402252	0.971	0.96	2.0667e-11	Fibroblast.Cells
NAPSA	6.93426e-16	0.699607	0.126	0.04	2.16848e-11	Fibroblast.Cells
RPS4X	1.58691e-15	0.500359	0.735	0.786	4.96259e-11	Fibroblast.Cells
SFTPA2	5.95265e-15	0.640227	0.223	0.114	1.86151e-10	Fibroblast.Cells
RPL35A	3.79261e-14	0.384252	0.854	0.876	1.18602e-09	Fibroblast.Cells
NDUFA4	5.60628e-14	0.569578	0.716	0.711	1.7532e-09	Fibroblast.Cells
PI15	6.70611e-14	1.10929	0.127	0.046	2.09713e-09	Fibroblast.Cells
RPL32	1.72301e-13	0.327264	0.889	0.883	5.3882e-09	Fibroblast.Cells
RPL24	2.35871e-13	0.418867	0.804	0.809	7.37617e-09	Fibroblast.Cells
RPS6	3.7214e-13	0.33228	0.916	0.905	1.16376e-08	Fibroblast.Cells
RPLP1	4.46808e-13	0.253472	0.984	0.962	1.39726e-08	Fibroblast.Cells
RPL30	1.47971e-12	0.421173	0.86	0.904	4.62734e-08	Fibroblast.Cells
HP	4.40523e-12	0.370934	0.049	0.004	1.3776e-07	Fibroblast.Cells
RPL27	8.37206e-12	0.408192	0.765	0.777	2.61811e-07	Fibroblast.Cells
TGM2	8.61845e-12	0.980447	0.283	0.202	2.69516e-07	Fibroblast.Cells
RPS20	1.04241e-11	0.410437	0.793	0.833	3.25983e-07	Fibroblast.Cells
CP	1.08793e-11	0.498856	0.064	0.012	3.40217e-07	Fibroblast.Cells
HSPB1	1.14529e-11	0.486308	0.767	0.78	3.58155e-07	Fibroblast.Cells
RPS13	1.40832e-11	0.298082	0.887	0.888	4.40408e-07	Fibroblast.Cells
SLN	1.47191e-11	1.023	0.047	0.004	4.60295e-07	Fibroblast.Cells
IGHA2	1.60571e-11	1.04699	0.066	0.013	5.02137e-07	Fibroblast.Cells
SCGB3A2	2.51945e-11	0.657679	0.113	0.044	7.87884e-07	Fibroblast.Cells
DES	3.60315e-11	0.354917	0.184	0.094	1.12678e-06	Fibroblast.Cells
CALD1	4.15034e-11	0.347694	0.896	0.915	1.2979e-06	Fibroblast.Cells
RPL27A	4.94859e-11	0.305718	0.928	0.931	1.54752e-06	Fibroblast.Cells
LMOD1	5.86693e-11	0.649922	0.449	0.394	1.83471e-06	Fibroblast.Cells
IFI27	6.44823e-11	0.678375	0.407	0.318	2.01649e-06	Fibroblast.Cells
RPL10A	1.09896e-10	0.462928	0.667	0.714	3.43666e-06	Fibroblast.Cells
EZR	3.37116e-10	0.813958	0.315	0.247	1.05423e-05	Fibroblast.Cells
DSTN	4.12166e-10	0.315792	0.85	0.882	1.28892e-05	Fibroblast.Cells
C7	9.18993e-10	0.575856	0.241	0.152	2.87387e-05	Fibroblast.Cells
GSTP1	1.59407e-09	0.490269	0.637	0.663	4.98497e-05	Fibroblast.Cells
TPT1	1.85516e-09	0.315918	0.876	0.915	5.80145e-05	Fibroblast.Cells
RPS23	2.26326e-09	0.337575	0.87	0.867	7.07766e-05	Fibroblast.Cells
FABP4	2.45254e-09	0.528982	0.067	0.019	7.66957e-05	Fibroblast.Cells
MT1E	2.45739e-09	0.967493	0.47	0.469	7.68476e-05	Fibroblast.Cells
ATP1A2	2.60404e-09	0.566175	0.136	0.069	8.14336e-05	Fibroblast.Cells
RPS25	3.36171e-09	0.361014	0.769	0.804	0.000105127	Fibroblast.Cells
JADE1	4.35428e-09	0.611507	0.129	0.067	0.000136167	Fibroblast.Cells
CEBPD	5.42218e-09	0.826975	0.503	0.499	0.000169562	Fibroblast.Cells
RPLP2	6.74128e-09	0.266327	0.898	0.902	0.000210813	Fibroblast.Cells
RPL35	7.09387e-09	0.366676	0.75	0.798	0.00022184	Fibroblast.Cells
CCL18	7.88561e-09	0.594681	0.091	0.038	0.000246599	Fibroblast.Cells
SUSD5	2.17801e-08	0.474714	0.099	0.044	0.000681109	Fibroblast.Cells
RPS15	4.7571e-08	0.272647	0.84	0.837	0.00148764	Fibroblast.Cells
NTRK3	5.22469e-08	0.379725	0.098	0.044	0.00163387	Fibroblast.Cells
ADAMTS1	5.28453e-08	0.859238	0.364	0.31	0.00165258	Fibroblast.Cells
TXNIP	8.01408e-08	0.693239	0.523	0.541	0.00250616	Fibroblast.Cells
SFTA2	8.72801e-08	0.296143	0.041	0.008	0.00272942	Fibroblast.Cells
RPL7	9.29948e-08	0.265066	0.848	0.876	0.00290813	Fibroblast.Cells
CXCL14	9.48906e-08	1.19038	0.096	0.044	0.00296742	Fibroblast.Cells
DEPP1	2.12602e-07	1.33383	0.341	0.299	0.00664849	Fibroblast.Cells
RPS15A	2.51343e-07	0.450708	0.587	0.631	0.00785999	Fibroblast.Cells
CPM	3.43969e-07	0.57287	0.15	0.092	0.0107566	Fibroblast.Cells
RPL26	3.77404e-07	0.520814	0.536	0.583	0.0118022	Fibroblast.Cells
MTHFD2	4.75832e-07	0.63859	0.25	0.194	0.0148802	Fibroblast.Cells
RPL10P6	5.06035e-07	0.323428	0.044	0.011	0.0158247	Fibroblast.Cells
PPP1CB	8.10783e-07	0.552908	0.318	0.272	0.0253548	Fibroblast.Cells
TSC22D3	1.02187e-06	0.762763	0.439	0.445	0.031956	Fibroblast.Cells
RPL8	1.54049e-06	0.293197	0.798	0.84	0.0481741	Fibroblast.Cells
MT-RNR1	0	1.10376	0.99	0.941	0	T.Cells
MT-RNR2	0	1.4925	1	0.987	0	T.Cells
RPL34	0	0.680285	0.904	0.838	0	T.Cells
RPL31	2.91294e-302	0.539771	0.924	0.887	9.10936e-298	T.Cells
RPS14	4.04187e-256	0.523304	0.866	0.8	1.26397e-251	T.Cells
RPS18	1.24037e-246	0.511803	0.877	0.816	3.87887e-242	T.Cells
RPL39	4.46383e-238	0.674219	0.762	0.682	1.39593e-233	T.Cells
AL365357.1	2.68136e-216	0.69056	0.136	0.024	8.38515e-212	T.Cells
RPL10P9	9.81613e-216	0.985987	0.116	0.015	3.0697e-211	T.Cells
IGKC	2.19412e-171	0.792501	0.417	0.24	6.86145e-167	T.Cells
FKBP5	5.0521e-160	0.82182	0.431	0.276	1.57989e-155	T.Cells
TMSB4X	3.44052e-149	0.321528	0.989	0.988	1.07592e-144	T.Cells
KLF2	2.59743e-131	1.07946	0.241	0.123	8.12267e-127	T.Cells
IL7R	2.03429e-130	0.654036	0.474	0.326	6.36164e-126	T.Cells
MAF	9.45938e-129	0.990992	0.253	0.133	2.95814e-124	T.Cells
CRYBG1	1.20116e-119	0.742462	0.218	0.106	3.75627e-115	T.Cells
AC005912.1	3.51712e-119	0.752415	0.243	0.127	1.09987e-114	T.Cells
IGLC2	1.63519e-116	0.938745	0.199	0.096	5.11356e-112	T.Cells
BIRC3	9.86191e-112	0.782814	0.372	0.248	3.08402e-107	T.Cells
RPS13	1.44634e-110	0.384051	0.8	0.771	4.52301e-106	T.Cells
PABPC1	3.80579e-109	0.39614	0.829	0.793	1.19015e-104	T.Cells
IFI27	1.89487e-108	0.837619	0.086	0.021	5.92564e-104	T.Cells
WFDC2	1.46051e-105	0.708219	0.075	0.015	4.56731e-101	T.Cells
RPL35A	9.28557e-104	0.39383	0.769	0.739	2.90378e-99	T.Cells
RPL21	1.08666e-102	0.409346	0.914	0.891	3.39821e-98	T.Cells
CEACAM6	4.33736e-101	0.531696	0.044	0.002	1.35638e-96	T.Cells
RPS19	1.61492e-97	0.299921	0.923	0.884	5.05016e-93	T.Cells
CP	1.17081e-90	0.566587	0.044	0.004	3.66136e-86	T.Cells
AL450405.1	2.98292e-88	0.472906	0.06	0.011	9.32818e-84	T.Cells
TMSB4XP4	7.87127e-88	0.667289	0.118	0.047	2.4615e-83	T.Cells
RPS23	4.99761e-86	0.367023	0.743	0.71	1.56285e-81	T.Cells
PSMA7	1.37494e-84	0.722705	0.538	0.456	4.29972e-80	T.Cells
RPS27	4.46398e-83	0.33358	0.976	0.952	1.39598e-78	T.Cells
RPS16	1.5351e-82	0.312292	0.829	0.803	4.80058e-78	T.Cells
KRT8	1.13211e-78	0.474749	0.042	0.005	3.54035e-74	T.Cells
HIST1H4C	1.39242e-76	0.969151	0.331	0.23	4.35438e-72	T.Cells
AC073861.1	2.44193e-73	0.411429	0.111	0.046	7.63641e-69	T.Cells
AL022718.1	6.88212e-73	0.616523	0.202	0.116	2.15218e-68	T.Cells
RPL9P9	6.48497e-72	0.525632	0.35	0.249	2.02798e-67	T.Cells
KRT7	1.58849e-71	0.477523	0.04	0.005	4.96753e-67	T.Cells
MALAT1	1.6105e-71	0.35277	1	0.999	5.03637e-67	T.Cells
HP	1.92505e-70	0.402677	0.028	0.001	6.02001e-66	T.Cells
RPS28	2.58148e-68	0.305538	0.747	0.715	8.0728e-64	T.Cells
SERF2	2.3515e-67	0.419454	0.619	0.53	7.3536e-63	T.Cells
FGFBP2	1.34841e-66	0.577092	0.121	0.056	4.21673e-62	T.Cells
RPL11	1.167e-65	0.277891	0.827	0.82	3.64944e-61	T.Cells
XIST	1.90242e-64	0.534378	0.257	0.165	5.94925e-60	T.Cells
ELK3	8.02921e-64	0.453204	0.133	0.065	2.5109e-59	T.Cells
RPL39P3	2.61438e-61	0.377922	0.139	0.071	8.17569e-57	T.Cells
KRT18	6.43076e-59	0.431439	0.039	0.007	2.01103e-54	T.Cells
TENT5C	1.44937e-55	0.323794	0.059	0.019	4.53246e-51	T.Cells
MTATP6P1	2.2071e-54	0.63944	0.588	0.61	6.90204e-50	T.Cells
PTPN13	3.0172e-54	0.455373	0.052	0.015	9.4354e-50	T.Cells
RPL22	3.10873e-54	0.418067	0.426	0.335	9.72162e-50	T.Cells
CD40LG	4.39483e-52	0.462715	0.115	0.058	1.37435e-47	T.Cells
IL6ST	3.70901e-51	0.619085	0.249	0.174	1.15988e-46	T.Cells
RPS20	7.48583e-51	0.298013	0.743	0.739	2.34097e-46	T.Cells
TMEM258	9.47979e-51	0.465141	0.291	0.209	2.96452e-46	T.Cells
C1orf162	2.25747e-50	0.417641	0.102	0.049	7.05955e-46	T.Cells
TXNIP	7.20425e-50	0.27928	0.696	0.651	2.25291e-45	T.Cells
ARID5B	1.75604e-49	0.529451	0.236	0.161	5.4915e-45	T.Cells
S100A4	2.14314e-49	0.292016	0.71	0.651	6.70203e-45	T.Cells
PTMA	2.69994e-49	0.253849	0.926	0.918	8.44326e-45	T.Cells
FGL2	3.19486e-49	0.384304	0.081	0.035	9.99097e-45	T.Cells
LPAR6	4.26589e-49	0.481948	0.15	0.087	1.33403e-44	T.Cells
VMP1	3.42616e-48	0.551194	0.259	0.185	1.07143e-43	T.Cells
FURIN	2.28681e-47	0.368589	0.063	0.024	7.15132e-43	T.Cells
KLRB1	2.44791e-47	0.516814	0.289	0.21	7.65509e-43	T.Cells
SORL1	4.42173e-47	0.378854	0.151	0.088	1.38276e-42	T.Cells
IGLC3	5.35887e-47	0.612672	0.089	0.043	1.67582e-42	T.Cells
ICA1	7.136e-47	0.498408	0.102	0.051	2.23157e-42	T.Cells
RORA	2.64674e-46	0.466649	0.222	0.15	8.27687e-42	T.Cells
RPL23	7.47149e-46	0.266129	0.761	0.749	2.33648e-41	T.Cells
GAS5	7.69913e-46	0.407454	0.257	0.179	2.40767e-41	T.Cells
UQCR10	4.59571e-45	0.496368	0.273	0.201	1.43717e-40	T.Cells
RNF19A	5.62386e-45	0.500143	0.281	0.207	1.75869e-40	T.Cells
CX3CR1	1.70712e-44	0.364108	0.105	0.054	5.33849e-40	T.Cells
FCGR3A	3.24297e-44	0.457089	0.141	0.082	1.01414e-39	T.Cells
TCF7	1.18248e-43	0.462365	0.173	0.11	3.69785e-39	T.Cells
GPR183	1.81185e-43	0.412512	0.278	0.199	5.66603e-39	T.Cells
IGHA1	5.37441e-43	0.588984	0.17	0.111	1.68069e-38	T.Cells
RIPOR2	9.73565e-43	0.394425	0.219	0.148	3.04453e-38	T.Cells
IGHA2	2.20652e-42	0.404323	0.035	0.009	6.90022e-38	T.Cells
RASGRP2	2.43472e-42	0.278128	0.104	0.054	7.61385e-38	T.Cells
CH25H	6.61563e-42	0.341931	0.024	0.004	2.06884e-37	T.Cells
PXN	1.2078e-41	0.29301	0.111	0.06	3.77703e-37	T.Cells
GPRC5A	2.63604e-41	0.259544	0.022	0.003	8.24343e-37	T.Cells
SMAP2	1.68986e-40	0.364495	0.362	0.285	5.28454e-36	T.Cells
TMSB10	2.00203e-40	0.273023	0.846	0.798	6.26075e-36	T.Cells
ATP5F1E	3.15593e-40	0.267587	0.678	0.634	9.86921e-36	T.Cells
MT-TP	9.87364e-40	0.375561	0.044	0.014	3.08769e-35	T.Cells
MUC1	2.07618e-39	0.350319	0.035	0.01	6.49264e-35	T.Cells
IL6R	2.15145e-39	0.311552	0.078	0.037	6.72801e-35	T.Cells
TFPI	4.07054e-39	0.303631	0.028	0.006	1.27294e-34	T.Cells
RPS12	4.09216e-39	0.35085	0.731	0.774	1.2797e-34	T.Cells
SON	5.40795e-39	0.417966	0.553	0.497	1.69117e-34	T.Cells
MRC1	1.79497e-38	0.33391	0.052	0.02	5.61324e-34	T.Cells
CYTH1	2.14463e-38	0.333454	0.171	0.11	6.70669e-34	T.Cells
ATP5MG	5.13962e-38	0.366714	0.47	0.397	1.60726e-33	T.Cells
CCR7	5.23819e-38	0.446769	0.158	0.101	1.63809e-33	T.Cells
NDUFB2	9.60516e-38	0.424543	0.269	0.2	3.00373e-33	T.Cells
ISG20	1.65882e-37	0.448456	0.268	0.202	5.18746e-33	T.Cells
KRT19	6.0105e-37	0.373978	0.04	0.013	1.8796e-32	T.Cells
MT-TE	8.42857e-37	0.411825	0.057	0.024	2.63578e-32	T.Cells
PHACTR2	8.52055e-37	0.36991	0.129	0.078	2.66455e-32	T.Cells
SRGN	9.97268e-37	0.319681	0.775	0.749	3.11866e-32	T.Cells
SCGB3A2	5.89593e-36	0.446364	0.051	0.021	1.84378e-31	T.Cells
PLAC8	2.64758e-35	0.329027	0.139	0.086	8.27951e-31	T.Cells
PRKX	4.13566e-35	0.293534	0.127	0.076	1.2933e-30	T.Cells
NAPSA	1.01189e-34	0.459388	0.059	0.027	3.16438e-30	T.Cells
SESN3	1.02704e-34	0.381946	0.105	0.06	3.21176e-30	T.Cells
RPS4X	1.02541e-33	0.252653	0.644	0.614	3.20666e-29	T.Cells
RPS2P46	1.08484e-33	0.366152	0.057	0.026	3.3925e-29	T.Cells
IFITM3	2.20936e-33	0.371506	0.181	0.123	6.9091e-29	T.Cells
CCL20	1.32066e-32	0.635182	0.064	0.03	4.12997e-28	T.Cells
RPL7	1.10774e-31	0.333248	0.601	0.551	3.46412e-27	T.Cells
TSHZ2	1.62251e-31	0.380352	0.061	0.029	5.0739e-27	T.Cells
TPM4	1.90168e-31	0.406453	0.301	0.239	5.94693e-27	T.Cells
UQCR11	2.52128e-31	0.533378	0.187	0.138	7.88455e-27	T.Cells
RBM39	2.88789e-31	0.303353	0.561	0.507	9.03102e-27	T.Cells
S1PR5	1.50749e-30	0.263309	0.068	0.034	4.71423e-26	T.Cells
S100A6	2.51444e-30	0.469845	0.495	0.453	7.86315e-26	T.Cells
CD4	2.88257e-30	0.388778	0.169	0.117	9.01438e-26	T.Cells
GLUL	1.73836e-29	0.36245	0.154	0.104	5.43619e-25	T.Cells
SELL	2.15889e-29	0.389503	0.175	0.122	6.75129e-25	T.Cells
TMEM123	4.53527e-29	0.304064	0.258	0.196	1.41827e-24	T.Cells
SSBP3	1.28202e-28	0.27515	0.091	0.053	4.00913e-24	T.Cells
LYZ	1.58316e-28	0.433	0.129	0.085	4.95085e-24	T.Cells
EML4	2.72689e-28	0.398538	0.296	0.239	8.52753e-24	T.Cells
TGFBR3	7.77943e-28	0.261565	0.087	0.05	2.43278e-23	T.Cells
ITK	9.40318e-28	0.321536	0.225	0.166	2.94056e-23	T.Cells
SPON2	1.64145e-27	0.300215	0.092	0.054	5.13315e-23	T.Cells
SESN1	2.15747e-27	0.371921	0.087	0.05	6.74684e-23	T.Cells
IL1RL1	2.90351e-27	0.305439	0.015	0.002	9.07985e-23	T.Cells
MORF4L1	4.41526e-27	0.348537	0.405	0.347	1.38074e-22	T.Cells
IL2RA	1.64088e-26	0.600104	0.088	0.053	5.13135e-22	T.Cells
COX6A1	8.26538e-26	0.385482	0.228	0.176	2.58475e-21	T.Cells
SNHG5	8.72745e-26	0.299661	0.334	0.272	2.72925e-21	T.Cells
SATB1	1.76575e-25	0.255265	0.112	0.071	5.52186e-21	T.Cells
JCHAIN	2.54445e-25	0.31187	0.036	0.014	7.95699e-21	T.Cells
THADA	2.82162e-25	0.353839	0.079	0.046	8.82379e-21	T.Cells
SEM1	2.9689e-25	0.363481	0.227	0.175	9.28435e-21	T.Cells
CTSH	3.19587e-25	0.311642	0.064	0.034	9.99412e-21	T.Cells
EIF4G3	7.24701e-25	0.316239	0.132	0.089	2.26629e-20	T.Cells
COX6C	7.46152e-25	0.328881	0.405	0.346	2.33337e-20	T.Cells
KMT2C	1.28509e-24	0.339322	0.234	0.181	4.01872e-20	T.Cells
AREG	1.40629e-24	0.376253	0.072	0.041	4.39774e-20	T.Cells
MAL	2.03886e-24	0.279811	0.079	0.046	6.37593e-20	T.Cells
FOXN2	5.2231e-24	0.313183	0.128	0.087	1.63337e-19	T.Cells
RPL10A	6.19149e-24	0.261227	0.533	0.498	1.9362e-19	T.Cells
AHI1	9.71762e-24	0.321003	0.062	0.034	3.03889e-19	T.Cells
TNRC6B	1.86657e-23	0.332354	0.199	0.149	5.83713e-19	T.Cells
LINC00861	2.20994e-23	0.276904	0.151	0.106	6.91094e-19	T.Cells
HIST1H1D	2.93298e-23	0.416509	0.116	0.079	9.17201e-19	T.Cells
HPGD	3.7685e-23	0.318742	0.063	0.035	1.17848e-18	T.Cells
AKAP13	3.88273e-23	0.301833	0.371	0.319	1.21421e-18	T.Cells
SEC62	5.97815e-23	0.385742	0.25	0.201	1.86949e-18	T.Cells
SLC34A2	8.92602e-23	0.282754	0.041	0.019	2.79134e-18	T.Cells
S100A10	9.4565e-23	0.371353	0.348	0.299	2.95724e-18	T.Cells
ATP5MF	1.22655e-22	0.39147	0.256	0.205	3.83566e-18	T.Cells
PFKFB3	2.5343e-22	0.300475	0.104	0.068	7.92526e-18	T.Cells
ZEB2	3.34871e-22	0.286354	0.128	0.087	1.04721e-17	T.Cells
MTPN	4.41123e-22	0.260363	0.232	0.179	1.37948e-17	T.Cells
ELF1	5.6124e-22	0.312107	0.387	0.334	1.75511e-17	T.Cells
ZC2HC1A	6.50359e-22	0.299017	0.045	0.022	2.0338e-17	T.Cells
COX7A2	6.91073e-22	0.329384	0.309	0.257	2.16112e-17	T.Cells
TIMP1	8.44319e-22	0.305623	0.082	0.051	2.64035e-17	T.Cells
SINHCAF	1.07029e-21	0.251168	0.105	0.069	3.34702e-17	T.Cells
ETS1	1.283e-21	0.265497	0.556	0.534	4.01221e-17	T.Cells
TM4SF1	1.70847e-21	0.260971	0.03	0.012	5.34271e-17	T.Cells
RIPK2	2.19443e-21	0.290094	0.049	0.026	6.86242e-17	T.Cells
ADAM10	3.28521e-21	0.302845	0.179	0.134	1.02735e-16	T.Cells
NEAT1	3.40844e-21	0.424132	0.372	0.327	1.06589e-16	T.Cells
SNRPD2	5.33658e-21	0.290254	0.352	0.299	1.66886e-16	T.Cells
FAM107B	7.59773e-21	0.298642	0.282	0.23	2.37596e-16	T.Cells
MT1X	1.25081e-20	0.350766	0.074	0.045	3.91154e-16	T.Cells
IFI44L	1.77393e-20	0.290563	0.045	0.023	5.54743e-16	T.Cells
COMMD6	2.01383e-20	0.256231	0.396	0.34	6.29766e-16	T.Cells
GMFG	3.42437e-20	0.281601	0.363	0.309	1.07087e-15	T.Cells
HOPX	8.29013e-20	0.26301	0.158	0.117	2.59249e-15	T.Cells
PTPN1	1.40837e-19	0.310583	0.198	0.154	4.40424e-15	T.Cells
LPP	1.47261e-19	0.266085	0.076	0.047	4.60515e-15	T.Cells
RGS16	1.58483e-19	0.540161	0.051	0.028	4.95607e-15	T.Cells
PARP4	2.30768e-19	0.349772	0.13	0.094	7.21657e-15	T.Cells
FN1	3.13327e-19	0.35322	0.057	0.033	9.79837e-15	T.Cells
UQCRQ	4.61724e-19	0.327825	0.213	0.168	1.4439e-14	T.Cells
LINC00892	7.99133e-19	0.260533	0.046	0.024	2.49905e-14	T.Cells
NDUFA1	1.28628e-18	0.258066	0.309	0.258	4.02247e-14	T.Cells
MINOS1	1.72991e-18	0.326104	0.086	0.057	5.40977e-14	T.Cells
CHN1	3.548e-18	0.277784	0.052	0.029	1.10953e-13	T.Cells
STAM	3.55347e-18	0.292554	0.087	0.057	1.11124e-13	T.Cells
F5	2.8762e-17	0.262139	0.053	0.031	8.99444e-13	T.Cells
USP15	8.88272e-17	0.383525	0.196	0.158	2.77781e-12	T.Cells
SERPINA1	9.37433e-17	0.300098	0.048	0.027	2.93154e-12	T.Cells
SOX4	1.34805e-16	0.440972	0.06	0.037	4.21561e-12	T.Cells
COX6B1	1.64768e-16	0.273244	0.343	0.298	5.15264e-12	T.Cells
DYNC1I2	2.02964e-16	0.33835	0.132	0.098	6.34708e-12	T.Cells
ATM	2.67357e-16	0.256919	0.255	0.212	8.3608e-12	T.Cells
CD55	4.80126e-16	0.253022	0.091	0.062	1.50145e-11	T.Cells
ATP5ME	5.96924e-16	0.303879	0.236	0.195	1.8667e-11	T.Cells
SH3KBP1	6.02479e-16	0.307207	0.41	0.37	1.88407e-11	T.Cells
RPS10	6.70386e-16	0.31882	0.097	0.069	2.09643e-11	T.Cells
NR3C1	7.86628e-16	0.312945	0.24	0.199	2.45994e-11	T.Cells
KLRF1	1.17669e-15	0.287207	0.068	0.043	3.67974e-11	T.Cells
HIST1H1C	1.19458e-15	0.359978	0.164	0.13	3.73568e-11	T.Cells
SFTPB	1.30064e-15	0.525272	0.172	0.14	4.06735e-11	T.Cells
ATP5MD	2.22171e-15	0.276781	0.244	0.203	6.94773e-11	T.Cells
DECR1	3.14716e-15	0.28576	0.142	0.109	9.8418e-11	T.Cells
IGHG1	4.32257e-15	0.296603	0.142	0.11	1.35176e-10	T.Cells
NFKBIZ	5.2911e-15	0.325711	0.176	0.14	1.65463e-10	T.Cells
CCL18	5.99667e-15	0.325063	0.049	0.029	1.87528e-10	T.Cells
S100A11	1.2154e-14	0.279563	0.387	0.351	3.80079e-10	T.Cells
SLIRP	1.77059e-14	0.301028	0.102	0.074	5.537e-10	T.Cells
IL18R1	1.8638e-14	0.274638	0.078	0.053	5.82849e-10	T.Cells
SRRM1	3.00192e-14	0.281366	0.341	0.301	9.38762e-10	T.Cells
CNOT6L	4.74164e-14	0.284879	0.274	0.235	1.48281e-09	T.Cells
ELOB	5.11821e-14	0.321845	0.274	0.237	1.60057e-09	T.Cells
HIF1A	5.87117e-14	0.255979	0.185	0.148	1.83603e-09	T.Cells
POMP	6.86261e-14	0.260046	0.216	0.178	2.14607e-09	T.Cells
GOLGA8A	1.28865e-13	0.277275	0.095	0.068	4.02987e-09	T.Cells
COX8A	3.04655e-13	0.267077	0.218	0.182	9.52718e-09	T.Cells
SHOC2	3.21025e-13	0.269866	0.173	0.139	1.00391e-08	T.Cells
RAB8A	5.55391e-13	0.253968	0.14	0.109	1.73682e-08	T.Cells
NDUFA12	5.58812e-13	0.284473	0.132	0.103	1.74752e-08	T.Cells
TBCB	5.66919e-13	0.300526	0.191	0.158	1.77287e-08	T.Cells
HMGB1	1.5573e-12	0.302918	0.552	0.531	4.86997e-08	T.Cells
NDUFA13	1.81311e-12	0.320253	0.08	0.057	5.66996e-08	T.Cells
PLIN2	3.09574e-12	0.345965	0.173	0.141	9.68099e-08	T.Cells
MT2A	3.59007e-12	0.291936	0.271	0.231	1.12269e-07	T.Cells
METTL8	4.91264e-12	0.255542	0.081	0.058	1.53628e-07	T.Cells
CTLA4	9.66899e-12	0.331298	0.173	0.142	3.02369e-07	T.Cells
UGP2	1.20075e-11	0.378482	0.19	0.161	3.75497e-07	T.Cells
NOP10	1.25191e-11	0.283957	0.199	0.168	3.91499e-07	T.Cells
ATP5PF	5.50682e-11	0.303529	0.243	0.213	1.72209e-06	T.Cells
USP8	6.6764e-11	0.250823	0.143	0.115	2.08784e-06	T.Cells
RPL36AL	8.00465e-11	0.260794	0.391	0.365	2.50322e-06	T.Cells
SNRPG	1.73099e-10	0.275761	0.206	0.175	5.41316e-06	T.Cells
CXCL13	2.69153e-10	1.0234	0.113	0.151	8.41695e-06	T.Cells
COX17	4.42745e-10	0.272017	0.157	0.129	1.38455e-05	T.Cells
TIMM8B	4.7767e-10	0.256981	0.068	0.049	1.49377e-05	T.Cells
PDE4B	1.03091e-09	0.259466	0.171	0.143	3.22388e-05	T.Cells
PDCL3	2.49158e-09	0.268114	0.1	0.079	7.79165e-05	T.Cells
SYTL3	2.6356e-09	0.252845	0.132	0.108	8.24205e-05	T.Cells
IFI6	3.44278e-09	0.264943	0.148	0.122	0.000107663	T.Cells
NOL8	3.86921e-09	0.312345	0.149	0.124	0.000120998	T.Cells
SUCLG1	7.6142e-09	0.278805	0.155	0.131	0.000238111	T.Cells
TOP2A	1.03362e-08	0.254538	0.027	0.016	0.000323234	T.Cells
NUSAP1	3.42597e-08	0.29537	0.034	0.022	0.00107137	T.Cells
TXN	3.57774e-08	0.261888	0.239	0.215	0.00111883	T.Cells
ANKRD36C	2.03027e-07	0.251221	0.107	0.087	0.00634907	T.Cells
CYTOR	5.61193e-07	0.481486	0.166	0.147	0.0175496	T.Cells
MRPS5	6.19443e-07	0.251713	0.114	0.096	0.0193712	T.Cells
SFTPA2	1.1198e-06	0.330519	0.122	0.105	0.0350184	T.Cells
MT-ND4L	0	0.99148	0.793	0.443	0	B.Cells
MT-RNR1	0	1.79237	0.996	0.898	0	B.Cells
MT-RNR2	0	2.20815	1	0.996	0	B.Cells
RPL34	0	0.966038	0.942	0.812	0	B.Cells
TMSB4X	0	0.941216	0.975	0.923	0	B.Cells
XIST	0	1.45821	0.255	0.029	0	B.Cells
PTMA	3.83384e-298	0.850918	0.944	0.815	1.19892e-293	B.Cells
RPL10P9	3.87847e-251	1.25355	0.166	0.007	1.21288e-246	B.Cells
AL022718.1	3.73442e-246	1.26565	0.203	0.026	1.16783e-241	B.Cells
MTND2P28	4.72259e-229	0.582884	0.232	0.041	1.47685e-224	B.Cells
MT-ND3	1.49373e-227	0.591027	0.901	0.755	4.6712e-223	B.Cells
RPL39	6.39495e-210	0.851995	0.82	0.662	1.99983e-205	B.Cells
MT-ATP8	9.54773e-204	0.391039	0.511	0.26	2.98577e-199	B.Cells
RPS18	3.82873e-197	0.598761	0.942	0.84	1.19732e-192	B.Cells
HLA-DQA2	7.7323e-192	1.20445	0.177	0.029	2.41804e-187	B.Cells
AC005912.1	1.58349e-174	1.01267	0.305	0.118	4.95189e-170	B.Cells
MTATP6P1	3.60785e-174	1.087	0.666	0.491	1.12825e-169	B.Cells
RPS17	3.71585e-172	1.09279	0.237	0.071	1.16202e-167	B.Cells
HLA-DRB6	2.75926e-167	1.06764	0.193	0.046	8.62877e-163	B.Cells
ISG20	4.85108e-165	0.819879	0.374	0.172	1.51703e-160	B.Cells
MTND1P23	3.85461e-162	0.476603	0.196	0.044	1.20541e-157	B.Cells
TMEM258	2.18177e-161	0.770825	0.357	0.159	6.82284e-157	B.Cells
H3F3A	3.5257e-158	0.877705	0.227	0.07	1.10256e-153	B.Cells
OGA	3.97549e-150	0.695565	0.123	0.013	1.24321e-145	B.Cells
RPL15P3	1.88323e-149	0.688396	0.216	0.064	5.88925e-145	B.Cells
IFI6	1.14838e-138	0.772273	0.163	0.038	3.59121e-134	B.Cells
SRGN	5.12555e-137	0.705847	0.476	0.271	1.60286e-132	B.Cells
HMGN2	1.59857e-134	0.775663	0.237	0.086	4.99905e-130	B.Cells
ATP5F1E	4.28111e-134	0.566444	0.657	0.435	1.33879e-129	B.Cells
RPL26P19	8.24491e-133	0.609951	0.139	0.026	2.57835e-128	B.Cells
MT-ATP6	6.87961e-131	0.391144	0.992	0.988	2.15139e-126	B.Cells
FKBP5	1.30241e-130	0.67877	0.168	0.043	4.0729e-126	B.Cells
TMSB4XP4	1.5923e-129	0.767143	0.13	0.023	4.97943e-125	B.Cells
MATR3	1.79674e-128	0.563691	0.124	0.02	5.61877e-124	B.Cells
HIST1H4C	7.83302e-128	1.00155	0.382	0.207	2.44954e-123	B.Cells
SERF2	6.54591e-127	0.609604	0.666	0.454	2.04704e-122	B.Cells
MT-ND5	3.33115e-124	0.489544	0.962	0.937	1.04172e-119	B.Cells
AC024293.1	1.64428e-121	0.563713	0.147	0.034	5.142e-117	B.Cells
AC007969.1	3.0354e-121	0.567884	0.226	0.082	9.49231e-117	B.Cells
AL365357.1	2.27144e-113	0.586522	0.15	0.039	7.10324e-109	B.Cells
PRDM1	7.63464e-112	0.685451	0.161	0.048	2.38751e-107	B.Cells
KLF2	4.43725e-111	1.39494	0.289	0.147	1.38762e-106	B.Cells
RPS14	6.91413e-108	0.43656	0.917	0.835	2.16219e-103	B.Cells
IGHA1	2.4386e-106	0.871887	0.419	0.597	7.62598e-102	B.Cells
RPL37P6	8.74314e-106	0.449815	0.106	0.018	2.73416e-101	B.Cells
JUND	1.43414e-104	1.28709	0.348	0.205	4.48484e-100	B.Cells
SPCS2	5.93331e-104	0.605231	0.333	0.176	1.85546e-99	B.Cells
RPS13P2	1.92194e-103	0.577648	0.147	0.042	6.01028e-99	B.Cells
MT2A	6.99158e-102	0.910539	0.151	0.046	2.18641e-97	B.Cells
SCARNA9	9.12651e-101	0.46881	0.084	0.009	2.85404e-96	B.Cells
TENT5C	3.19319e-99	0.50474	0.069	0.003	9.98575e-95	B.Cells
SSR4	4.18092e-97	0.974815	0.411	0.268	1.30746e-92	B.Cells
TUT4	1.13414e-95	0.441265	0.081	0.009	3.5467e-91	B.Cells
SEC62	5.64196e-95	0.536674	0.432	0.259	1.76435e-90	B.Cells
AC073861.1	3.74975e-94	0.530537	0.144	0.044	1.17262e-89	B.Cells
RPS3AP47	1.11896e-93	0.414875	0.108	0.023	3.4992e-89	B.Cells
ISG15	4.52797e-93	0.738193	0.162	0.056	1.41599e-88	B.Cells
SMAP2	1.44115e-90	0.544813	0.47	0.302	4.50677e-86	B.Cells
TP53INP1	2.89095e-89	0.561446	0.185	0.073	9.04059e-85	B.Cells
OST4	1.01865e-88	0.48692	0.506	0.324	3.18552e-84	B.Cells
MTRNR2L12	2.3942e-86	0.344303	0.081	0.012	7.48715e-82	B.Cells
RPL9P9	1.31949e-84	0.551684	0.433	0.274	4.1263e-80	B.Cells
RPS15AP1	3.4928e-81	0.347086	0.082	0.014	1.09227e-76	B.Cells
HSP90AA1	8.84888e-81	0.649933	0.841	0.711	2.76722e-76	B.Cells
AL450405.1	2.91074e-80	0.350542	0.083	0.015	9.10246e-76	B.Cells
RRBP1	1.99933e-79	0.591369	0.187	0.083	6.25232e-75	B.Cells
RPL39P3	3.46183e-79	0.451074	0.176	0.071	1.08258e-74	B.Cells
MT-ND1	7.32082e-79	0.723442	0.932	0.901	2.28937e-74	B.Cells
CXCL14	2.2826e-77	0.383537	0.071	0.01	7.13816e-73	B.Cells
IGHG2	2.47496e-77	0.290605	0.224	0.348	7.73969e-73	B.Cells
FKBP2	1.35528e-75	0.509304	0.238	0.12	4.23823e-71	B.Cells
RPL6P27	3.73618e-75	0.371475	0.144	0.051	1.16838e-70	B.Cells
LENG8	3.98864e-75	0.548411	0.15	0.056	1.24733e-70	B.Cells
OTUD1	4.30471e-75	0.455961	0.126	0.041	1.34617e-70	B.Cells
HSPH1	5.76681e-74	0.880017	0.339	0.21	1.8034e-69	B.Cells
MT-CO2	6.10351e-72	0.437141	0.984	0.981	1.90869e-67	B.Cells
RPL34P27	1.90662e-71	0.302664	0.08	0.016	5.96239e-67	B.Cells
NDUFA1	3.78488e-71	0.398817	0.327	0.189	1.18361e-66	B.Cells
AL031727.1	1.19768e-70	0.290089	0.09	0.022	3.74539e-66	B.Cells
CYBC1	4.27174e-70	0.286228	0.065	0.009	1.33586e-65	B.Cells
RPS28P7	6.34481e-70	0.321176	0.09	0.022	1.98415e-65	B.Cells
NEAT1	1.75569e-69	0.580675	0.402	0.26	5.49039e-65	B.Cells
UQCRQ	4.52749e-69	0.435446	0.268	0.146	1.41584e-64	B.Cells
IFI27	7.09503e-69	0.721306	0.103	0.031	2.21876e-64	B.Cells
JCHAIN	1.6745e-68	0.945513	0.31	0.192	5.23651e-64	B.Cells
ATP5MF	8.52258e-68	0.491068	0.259	0.141	2.66518e-63	B.Cells
CEACAM6	3.80558e-67	0.50225	0.051	0.004	1.19008e-62	B.Cells
IFITM3	4.0677e-67	0.61602	0.134	0.051	1.27205e-62	B.Cells
SON	1.34186e-66	0.502752	0.573	0.416	4.19627e-62	B.Cells
CEMIP2	2.20555e-66	0.304018	0.052	0.005	6.8972e-62	B.Cells
WFDC2	1.43126e-65	0.512525	0.075	0.016	4.47585e-61	B.Cells
S100A11	1.60077e-65	0.616673	0.271	0.155	5.00592e-61	B.Cells
XBP1	6.93694e-65	0.577581	0.285	0.165	2.16932e-60	B.Cells
PTMAP5	2.70884e-64	0.339036	0.088	0.023	8.47108e-60	B.Cells
SLC15A4	4.35748e-63	0.354218	0.118	0.042	1.36267e-58	B.Cells
HMGB1	7.81742e-63	0.518197	0.545	0.396	2.44466e-58	B.Cells
SIGLEC14	8.18548e-63	0.295942	0.05	0.005	2.55976e-58	B.Cells
CREB3L2	3.85452e-62	0.368883	0.122	0.046	1.20539e-57	B.Cells
TLE1	5.02726e-62	0.360008	0.086	0.023	1.57213e-57	B.Cells
TRMT112	1.01916e-61	0.32376	0.375	0.232	3.18711e-57	B.Cells
GAS5	2.45315e-61	0.394076	0.32	0.191	7.6715e-57	B.Cells
RPS24	2.53645e-61	0.362211	0.732	0.607	7.93198e-57	B.Cells
SNX29P2	3.5106e-61	0.278333	0.045	0.003	1.09783e-56	B.Cells
TIMP1	4.79648e-61	0.444161	0.108	0.037	1.49996e-56	B.Cells
MT-CO3	4.86952e-61	0.25812	0.995	0.998	1.5228e-56	B.Cells
TMA7	5.66593e-61	0.396029	0.426	0.278	1.77185e-56	B.Cells
RPL34P18	1.34825e-60	0.259295	0.064	0.012	4.21625e-56	B.Cells
EIF1AX	1.57541e-60	0.342827	0.18	0.085	4.92662e-56	B.Cells
SEC14L1	1.5964e-60	0.379588	0.173	0.082	4.99228e-56	B.Cells
CYTOR	8.26776e-60	0.588355	0.11	0.04	2.5855e-55	B.Cells
PTP4A2	8.5986e-60	0.348679	0.231	0.123	2.68895e-55	B.Cells
COX6A1	9.07797e-60	0.436863	0.259	0.147	2.83886e-55	B.Cells
CD81	1.18348e-59	0.288266	0.192	0.093	3.70097e-55	B.Cells
ITGB1	7.1941e-59	0.572581	0.273	0.161	2.24974e-54	B.Cells
RPL7P9	1.72718e-58	0.305692	0.091	0.027	5.40125e-54	B.Cells
SLIRP	2.2511e-58	0.379969	0.132	0.054	7.03963e-54	B.Cells
POMP	7.28008e-58	0.495707	0.223	0.122	2.27663e-53	B.Cells
SEC61G	1.37081e-57	0.438028	0.211	0.112	4.2868e-53	B.Cells
AIDA	2.29709e-57	0.343514	0.118	0.045	7.18346e-53	B.Cells
SEC61B	2.49949e-57	0.400134	0.272	0.159	7.8164e-53	B.Cells
BRD4	3.6851e-57	0.346862	0.171	0.08	1.15241e-52	B.Cells
ST6GAL1	1.02238e-56	0.345028	0.38	0.246	3.19718e-52	B.Cells
ARID5B	1.66088e-55	0.468776	0.274	0.162	5.1939e-51	B.Cells
DDX39B	1.97071e-55	0.346991	0.171	0.081	6.16282e-51	B.Cells
ATP5ME	2.49739e-55	0.465539	0.253	0.147	7.80983e-51	B.Cells
SINHCAF	1.77265e-54	0.405497	0.186	0.094	5.54344e-50	B.Cells
DERL3	2.04984e-54	0.596909	0.226	0.128	6.41026e-50	B.Cells
NOP10	1.3363e-53	0.482491	0.228	0.13	4.17886e-49	B.Cells
COX6B1	1.87976e-53	0.405118	0.374	0.246	5.87838e-49	B.Cells
MT-ND2	6.25631e-53	0.382085	0.958	0.943	1.95647e-48	B.Cells
SNRPG	4.42643e-52	0.429197	0.225	0.127	1.38423e-47	B.Cells
SEC11C	4.91869e-52	0.471551	0.273	0.168	1.53817e-47	B.Cells
RPL6	1.50204e-51	0.318804	0.754	0.603	4.69719e-47	B.Cells
PHACTR1	1.59916e-51	0.49729	0.178	0.092	5.00088e-47	B.Cells
CP	1.73233e-51	0.44635	0.04	0.003	5.41733e-47	B.Cells
H1FX	2.21272e-51	0.412381	0.127	0.055	6.91963e-47	B.Cells
BHLHE41	8.2298e-51	0.478232	0.171	0.087	2.57362e-46	B.Cells
RGS1	1.06766e-50	0.734409	0.657	0.544	3.33879e-46	B.Cells
SERTAD2	1.25146e-50	0.363482	0.173	0.087	3.91358e-46	B.Cells
HSPD1	4.57557e-50	0.658795	0.422	0.308	1.43087e-45	B.Cells
TRA2B	1.73307e-49	0.473339	0.334	0.22	5.41965e-45	B.Cells
YWHAE	4.83413e-49	0.314987	0.247	0.145	1.51173e-44	B.Cells
RPL10P6	1.52812e-48	0.30226	0.041	0.004	4.77873e-44	B.Cells
HSPE1	1.6769e-48	0.656311	0.442	0.332	5.24399e-44	B.Cells
ELF1	3.86582e-48	0.424095	0.37	0.249	1.20892e-43	B.Cells
BCL2L11	1.41678e-47	0.301716	0.113	0.047	4.43055e-43	B.Cells
ATP5PF	1.43025e-47	0.397228	0.276	0.172	4.47267e-43	B.Cells
GNB1	2.63236e-47	0.273695	0.191	0.102	8.23192e-43	B.Cells
PIP4K2A	2.99764e-47	0.367026	0.165	0.084	9.37423e-43	B.Cells
AC016739.1	4.39243e-47	0.296	0.109	0.045	1.3736e-42	B.Cells
USP12	9.79986e-47	0.338462	0.118	0.051	3.06461e-42	B.Cells
NDUFB2	1.11597e-46	0.383784	0.284	0.178	3.48987e-42	B.Cells
TRA2A	2.5051e-46	0.441437	0.198	0.111	7.83394e-42	B.Cells
ELL2	2.88128e-46	0.362486	0.134	0.064	9.01035e-42	B.Cells
BIRC3	2.92639e-46	0.59247	0.419	0.309	9.15139e-42	B.Cells
ATP5MG	4.92151e-46	0.427174	0.486	0.355	1.53905e-41	B.Cells
IGHG4	5.91187e-46	0.67158	0.338	0.463	1.84876e-41	B.Cells
S100A6	1.51523e-45	0.746916	0.325	0.221	4.73844e-41	B.Cells
UQCR10	1.62097e-45	0.437197	0.264	0.165	5.06909e-41	B.Cells
TLE3	2.52685e-45	0.254094	0.141	0.067	7.90195e-41	B.Cells
HNRNPA3	2.63845e-45	0.342815	0.363	0.245	8.25097e-41	B.Cells
COMMD6	3.27569e-45	0.375176	0.385	0.264	1.02437e-40	B.Cells
RASL11A	3.66705e-45	0.253546	0.044	0.007	1.14676e-40	B.Cells
LYZ	4.74133e-45	0.493708	0.155	0.079	1.48271e-40	B.Cells
PPP1R10	7.3158e-45	0.497792	0.211	0.125	2.2878e-40	B.Cells
IFI16	1.06975e-44	0.384998	0.374	0.256	3.34532e-40	B.Cells
FAM107B	1.48243e-44	0.360291	0.234	0.14	4.63586e-40	B.Cells
BCL2A1	2.37657e-44	0.622038	0.286	0.192	7.43201e-40	B.Cells
KRT7	2.65161e-44	0.352376	0.047	0.009	8.29211e-40	B.Cells
IL4R	2.9169e-44	0.511908	0.086	0.031	9.12172e-40	B.Cells
EIF4G3	8.33332e-44	0.395551	0.182	0.1	2.606e-39	B.Cells
MIDN	9.14684e-44	0.347038	0.13	0.061	2.8604e-39	B.Cells
ZNF318	1.12015e-43	0.278383	0.077	0.026	3.50294e-39	B.Cells
COX7A2	3.17044e-43	0.361213	0.345	0.233	9.91459e-39	B.Cells
PRDX4	3.83334e-43	0.327085	0.187	0.105	1.19876e-38	B.Cells
HIST1H1C	4.40574e-43	0.472463	0.169	0.092	1.37776e-38	B.Cells
RSRC2	1.26235e-42	0.440673	0.306	0.204	3.94762e-38	B.Cells
RBM39	1.58168e-42	0.331301	0.602	0.463	4.94624e-38	B.Cells
ATP5MD	1.58776e-42	0.419289	0.244	0.151	4.96523e-38	B.Cells
EIF5	2.03393e-42	0.413416	0.431	0.313	6.3605e-38	B.Cells
MZB1	2.55697e-42	0.435322	0.28	0.181	7.99614e-38	B.Cells
CDK11B	5.03615e-42	0.284124	0.108	0.047	1.5749e-37	B.Cells
IL1B	1.56383e-41	0.342959	0.061	0.018	4.8904e-37	B.Cells
ELOB	1.73102e-41	0.342536	0.272	0.174	5.41325e-37	B.Cells
RPL36AL	4.17802e-41	0.380585	0.458	0.34	1.30655e-36	B.Cells
AL590867.2	5.72903e-41	0.288825	0.142	0.072	1.79158e-36	B.Cells
SELENOS	7.0309e-41	0.433723	0.198	0.118	2.1987e-36	B.Cells
SUB1	8.03121e-41	0.424277	0.426	0.307	2.51152e-36	B.Cells
MORF4L1	1.24687e-40	0.388717	0.415	0.299	3.89921e-36	B.Cells
CDK5R1	1.67682e-40	0.252736	0.066	0.021	5.24374e-36	B.Cells
RPS23P8	4.16269e-40	0.253383	0.085	0.033	1.30176e-35	B.Cells
RPS8	8.35169e-40	0.281893	0.832	0.77	2.61174e-35	B.Cells
KRT18	8.72614e-40	0.325666	0.052	0.013	2.72884e-35	B.Cells
PLIN2	1.09072e-39	0.368954	0.124	0.061	3.4109e-35	B.Cells
KRT19	1.39293e-39	0.319366	0.046	0.01	4.35597e-35	B.Cells
NUFIP2	1.78041e-39	0.33954	0.226	0.138	5.56771e-35	B.Cells
MT1X	5.02572e-39	0.358048	0.047	0.011	1.57164e-34	B.Cells
LGALS1	6.20731e-39	0.517569	0.295	0.202	1.94115e-34	B.Cells
RPS28	6.55012e-39	0.276176	0.799	0.714	2.04835e-34	B.Cells
RPS4X	6.81939e-39	0.31102	0.713	0.624	2.13256e-34	B.Cells
KRT8	1.68941e-38	0.293869	0.043	0.008	5.28313e-34	B.Cells
SEM1	2.32815e-38	0.357379	0.207	0.125	7.28058e-34	B.Cells
GNAS	5.49549e-38	0.34383	0.459	0.353	1.71855e-33	B.Cells
DDX21	2.57553e-37	0.391139	0.265	0.173	8.05419e-33	B.Cells
RPL22	3.25355e-37	0.291192	0.497	0.366	1.01745e-32	B.Cells
PTPN1	3.72224e-37	0.341341	0.329	0.228	1.16402e-32	B.Cells
RHOB	3.83788e-37	0.31841	0.178	0.102	1.20018e-32	B.Cells
ATP5MC1	5.93975e-37	0.299492	0.153	0.085	1.85748e-32	B.Cells
HSP90AB1	1.0679e-36	0.539012	0.829	0.77	3.33955e-32	B.Cells
HOPX	1.07065e-36	0.385413	0.138	0.072	3.34814e-32	B.Cells
FKBP11	2.30282e-36	0.255675	0.124	0.064	7.20138e-32	B.Cells
COX8A	2.55945e-36	0.271291	0.184	0.108	8.0039e-32	B.Cells
COX6C	3.67348e-36	0.294656	0.376	0.263	1.14877e-31	B.Cells
RPL10A	4.35388e-36	0.31561	0.589	0.482	1.36155e-31	B.Cells
CALR	4.95804e-36	0.28516	0.311	0.213	1.55048e-31	B.Cells
NDUFS6	1.37702e-35	0.289155	0.126	0.065	4.30623e-31	B.Cells
LMAN1	1.50228e-35	0.274118	0.247	0.16	4.69794e-31	B.Cells
BCL7A	1.82402e-35	0.274988	0.043	0.01	5.70408e-31	B.Cells
UBL5	1.84218e-35	0.266876	0.302	0.204	5.76086e-31	B.Cells
ATP5MPL	2.84431e-35	0.281035	0.274	0.18	8.89474e-31	B.Cells
MSI2	2.85515e-35	0.254624	0.105	0.05	8.92861e-31	B.Cells
ROMO1	3.59009e-35	0.311198	0.196	0.119	1.12269e-30	B.Cells
SERPINB9	4.16129e-35	0.262247	0.161	0.09	1.30132e-30	B.Cells
MRPL18	4.31636e-35	0.472315	0.187	0.114	1.34981e-30	B.Cells
SPCS3	7.81839e-35	0.260917	0.303	0.205	2.44497e-30	B.Cells
IFT57	8.26771e-35	0.384829	0.145	0.08	2.58548e-30	B.Cells
PFDN2	6.70958e-34	0.333399	0.106	0.052	2.09822e-29	B.Cells
RPL21P16	8.85408e-34	0.33369	0.073	0.029	2.76885e-29	B.Cells
MANF	1.30164e-33	0.274842	0.133	0.073	4.07048e-29	B.Cells
FN1	2.09203e-33	0.348664	0.071	0.028	6.54219e-29	B.Cells
AC027290.2	5.70431e-33	0.251865	0.044	0.011	1.78385e-28	B.Cells
UQCR11	5.96381e-33	0.413491	0.19	0.118	1.865e-28	B.Cells
RGS16	9.83388e-33	0.508717	0.096	0.045	3.07525e-28	B.Cells
CCL18	3.59962e-32	0.391172	0.073	0.03	1.12567e-27	B.Cells
BASP1	5.83779e-32	0.410976	0.256	0.174	1.82559e-27	B.Cells
NDUFB1	1.00311e-31	0.250803	0.198	0.124	3.13691e-27	B.Cells
CXCL8	1.12152e-31	0.328982	0.081	0.035	3.5072e-27	B.Cells
NDUFA4	2.70463e-31	0.276301	0.422	0.312	8.45791e-27	B.Cells
SPP1	2.71901e-31	0.69907	0.139	0.079	8.50288e-27	B.Cells
SRRM1	3.23976e-31	0.285258	0.359	0.258	1.01314e-26	B.Cells
FAM133B	3.53893e-31	0.276364	0.1	0.049	1.10669e-26	B.Cells
HIST1H1D	4.31664e-31	0.358204	0.082	0.037	1.3499e-26	B.Cells
KDM6B	4.40504e-31	0.250121	0.104	0.052	1.37754e-26	B.Cells
FAM177B	1.18062e-30	0.306275	0.089	0.041	3.69205e-26	B.Cells
SELENOK	1.48903e-30	0.28652	0.293	0.206	4.6565e-26	B.Cells
KMT2E-AS1	2.11764e-30	0.346946	0.13	0.072	6.6223e-26	B.Cells
SYAP1	2.21436e-30	0.270512	0.123	0.066	6.92474e-26	B.Cells
SESN1	2.32923e-30	0.251261	0.071	0.029	7.28396e-26	B.Cells
SOX4	3.52422e-30	0.468954	0.066	0.026	1.10209e-25	B.Cells
YBX3	3.85849e-30	0.257693	0.065	0.026	1.20663e-25	B.Cells
DDX17	1.01008e-29	0.459821	0.434	0.36	3.15874e-25	B.Cells
MT-TV	2.0966e-29	0.258754	0.039	0.01	6.55649e-25	B.Cells
XAF1	3.45503e-29	0.269797	0.175	0.107	1.08046e-24	B.Cells
DBI	3.52398e-29	0.434527	0.219	0.147	1.10202e-24	B.Cells
HSPB1	4.43474e-29	0.541514	0.243	0.169	1.38683e-24	B.Cells
SLC38A1	7.35628e-29	0.2741	0.259	0.177	2.30046e-24	B.Cells
CHORDC1	1.16989e-28	0.371579	0.169	0.105	3.65847e-24	B.Cells
NDUFA12	1.54692e-28	0.305754	0.136	0.079	4.83754e-24	B.Cells
IGKV4-1	2.03831e-28	0.686184	0.058	0.022	6.37421e-24	B.Cells
IER5	3.36319e-28	0.33882	0.182	0.115	1.05174e-23	B.Cells
UPF2	5.51446e-28	0.34767	0.188	0.121	1.72448e-23	B.Cells
RPL21	9.24762e-28	0.366154	0.957	0.925	2.89192e-23	B.Cells
PSMA7	1.26975e-27	0.476232	0.504	0.419	3.97075e-23	B.Cells
IGLV3-1	1.55294e-27	0.258972	0.066	0.028	4.85635e-23	B.Cells
MTPN	1.75337e-27	0.25005	0.29	0.206	5.48314e-23	B.Cells
USP8	5.9035e-27	0.302934	0.195	0.128	1.84614e-22	B.Cells
RGS2	6.59961e-27	0.327597	0.358	0.27	2.06383e-22	B.Cells
NDUFA13	7.50143e-27	0.279924	0.1	0.053	2.34585e-22	B.Cells
DNAJB4	2.32618e-26	0.345732	0.15	0.092	7.27444e-22	B.Cells
GLUL	6.44058e-26	0.260061	0.114	0.063	2.0141e-21	B.Cells
COX17	6.89005e-26	0.314972	0.199	0.133	2.15466e-21	B.Cells
NDUFA3	1.39722e-25	0.306305	0.199	0.134	4.36938e-21	B.Cells
DNAJA1	1.80412e-25	0.461652	0.443	0.361	5.64184e-21	B.Cells
EIF2S2	2.73805e-25	0.264816	0.23	0.158	8.56243e-21	B.Cells
PLEKHA2	3.35804e-25	0.265166	0.189	0.123	1.05013e-20	B.Cells
HIST1H1E	5.37834e-25	0.375688	0.121	0.071	1.68192e-20	B.Cells
PPIB	5.56888e-25	0.27121	0.303	0.222	1.7415e-20	B.Cells
RPS2P46	2.32514e-24	0.320678	0.084	0.043	7.27118e-20	B.Cells
NUCB2	3.70372e-24	0.329115	0.159	0.104	1.15823e-19	B.Cells
S100A9	4.61172e-24	0.251596	0.048	0.018	1.44218e-19	B.Cells
DUSP4	6.0367e-24	0.347176	0.067	0.031	1.8878e-19	B.Cells
ZNF331	9.67997e-24	0.503541	0.161	0.106	3.02712e-19	B.Cells
IFI44L	1.42759e-23	0.320698	0.073	0.035	4.46435e-19	B.Cells
IFITM2	1.49564e-23	0.263862	0.401	0.308	4.67716e-19	B.Cells
GMFG	2.52132e-23	0.262388	0.219	0.152	7.88467e-19	B.Cells
PDE4B	2.60468e-23	0.299339	0.272	0.197	8.14536e-19	B.Cells
STK17B	9.41788e-23	0.316612	0.459	0.388	2.94516e-18	B.Cells
IGHV3-23	3.40498e-22	0.418167	0.038	0.013	1.0648e-17	B.Cells
IGHV3-30	5.25929e-22	0.701352	0.027	0.007	1.64468e-17	B.Cells
MALAT1	6.77652e-22	0.425803	0.999	0.999	2.11915e-17	B.Cells
CREM	7.46075e-22	0.257653	0.089	0.049	2.33312e-17	B.Cells
DNAJB1	1.70385e-21	0.386706	0.639	0.555	5.3283e-17	B.Cells
IGHV1-24	2.49588e-21	0.454988	0.022	0.004	7.80513e-17	B.Cells
RPL13AP25	3.81381e-21	0.251966	0.084	0.046	1.19265e-16	B.Cells
ZFAND2A	5.23645e-21	0.339122	0.09	0.05	1.63754e-16	B.Cells
RGCC	1.224e-20	0.304897	0.123	0.077	3.82769e-16	B.Cells
RPL23	2.78253e-20	0.260014	0.821	0.786	8.70154e-16	B.Cells
ZRSR2	2.70051e-19	0.299593	0.087	0.049	8.44503e-15	B.Cells
ANXA1	4.53993e-19	0.263738	0.087	0.049	1.41973e-14	B.Cells
S100A4	1.69986e-18	0.273378	0.276	0.208	5.3158e-14	B.Cells
MT-TW	2.39666e-18	0.307456	0.116	0.074	7.49484e-14	B.Cells
AREG	2.61484e-18	0.30019	0.098	0.058	8.17714e-14	B.Cells
MEF2C	2.70003e-18	0.287839	0.409	0.335	8.44354e-14	B.Cells
HSP90B1	2.81465e-17	0.335349	0.486	0.411	8.80199e-13	B.Cells
SCGB3A2	3.34706e-17	0.358568	0.069	0.037	1.04669e-12	B.Cells
HES1	5.08441e-17	0.384681	0.069	0.038	1.59e-12	B.Cells
ZFP36L2	5.09269e-17	0.444709	0.44	0.38	1.59259e-12	B.Cells
PTMAP2	2.7004e-16	0.251393	0.063	0.034	8.4447e-12	B.Cells
IGLV6-57	3.37567e-16	0.352885	0.048	0.023	1.05564e-11	B.Cells
S100A10	3.64901e-16	0.268389	0.209	0.156	1.14112e-11	B.Cells
IGHV3-73	6.43057e-16	0.41424	0.014	0.002	2.01097e-11	B.Cells
IGLV3-21	2.26284e-15	0.387617	0.02	0.006	7.07636e-11	B.Cells
KLF6	3.25956e-15	0.424191	0.538	0.493	1.01933e-10	B.Cells
IGKV1-5	1.836e-14	0.456692	0.03	0.012	5.74155e-10	B.Cells
IGLV1-47	6.98277e-14	0.617337	0.026	0.009	2.18365e-09	B.Cells
TXNIP	1.45191e-11	0.602828	0.647	0.648	4.54042e-07	B.Cells
IGHV3-21	7.19658e-11	0.351695	0.016	0.005	2.25052e-06	B.Cells
IGLV2-8	1.32847e-10	0.461841	0.014	0.004	4.1544e-06	B.Cells
IGHV3-48	1.37667e-10	0.25293	0.017	0.006	4.30511e-06	B.Cells
IGHV1-18	1.51342e-10	0.51554	0.016	0.005	4.73275e-06	B.Cells
IGLV1-44	9.48892e-09	0.387142	0.017	0.007	0.000296737	B.Cells
IGHV3-7	2.69857e-08	0.362475	0.021	0.01	0.000843896	B.Cells
IGKV3-15	3.96746e-08	0.295365	0.025	0.012	0.0012407	B.Cells
CXCR4	5.77199e-08	0.68381	0.611	0.617	0.00180502	B.Cells
IGLL5	7.51984e-07	0.941886	0.027	0.016	0.0235161	B.Cells
AREG	0	1.73592	0.308	0.101	0	Macrophage.Cells
FKBP5	0	0.97515	0.719	0.446	0	Macrophage.Cells
MT-RNR2	0	0.801784	1	1	0	Macrophage.Cells
PDK4	0	1.4616	0.462	0.233	0	Macrophage.Cells
RPL10P9	0	1.22994	0.264	0.032	0	Macrophage.Cells
TNFAIP3	2.77215e-307	1.27272	0.616	0.445	8.66907e-303	Macrophage.Cells
HSP90AA1	2.29048e-299	0.796283	0.954	0.897	7.1628e-295	Macrophage.Cells
MALAT1	7.63034e-293	0.759745	0.999	0.999	2.38616e-288	Macrophage.Cells
MT2A	7.31693e-284	1.2799	0.591	0.419	2.28815e-279	Macrophage.Cells
GPR183	4.05724e-271	0.847311	0.663	0.481	1.26878e-266	Macrophage.Cells
IL7R	3.08536e-269	1.1797	0.338	0.144	9.64854e-265	Macrophage.Cells
TIMP1	8.59875e-264	1.15165	0.574	0.395	2.689e-259	Macrophage.Cells
TSC22D3	7.44503e-251	0.460218	0.729	0.601	2.32821e-246	Macrophage.Cells
SRGN	2.57858e-248	0.486672	0.951	0.944	8.06372e-244	Macrophage.Cells
CD163	4.65846e-243	0.821749	0.687	0.611	1.45679e-238	Macrophage.Cells
RGS1	5.98875e-239	1.15932	0.77	0.657	1.8728e-234	Macrophage.Cells
IGKC	1.92489e-235	0.537036	0.652	0.407	6.0195e-231	Macrophage.Cells
FN1	7.35116e-218	1.67342	0.448	0.28	2.29885e-213	Macrophage.Cells
MT-RNR1	6.91916e-214	0.504598	0.999	0.999	2.16376e-209	Macrophage.Cells
VEGFA	6.91066e-213	1.09802	0.355	0.187	2.1611e-208	Macrophage.Cells
UPP1	2.99126e-207	0.784919	0.493	0.348	9.35428e-203	Macrophage.Cells
PTMA	2.353e-202	0.506239	0.976	0.92	7.35831e-198	Macrophage.Cells
NLRP3	3.72636e-201	1.14082	0.291	0.133	1.16531e-196	Macrophage.Cells
HSP90AB1	1.69569e-199	0.53424	0.902	0.836	5.30278e-195	Macrophage.Cells
S100A10	3.86621e-198	0.586826	0.829	0.771	1.20904e-193	Macrophage.Cells
HOPX	7.54254e-195	0.320947	0.154	0.03	2.3587e-190	Macrophage.Cells
FPR1	4.08297e-191	0.382164	0.605	0.45	1.27683e-186	Macrophage.Cells
IGLC2	4.28363e-186	0.633794	0.337	0.164	1.33958e-181	Macrophage.Cells
TMSB10	2.44515e-180	0.376645	0.992	0.942	7.64649e-176	Macrophage.Cells
XIST	1.95417e-179	0.427999	0.295	0.13	6.11107e-175	Macrophage.Cells
DDIT4	5.29947e-167	0.801609	0.396	0.249	1.65725e-162	Macrophage.Cells
SIGLEC14	9.42667e-166	0.282034	0.185	0.06	2.94791e-161	Macrophage.Cells
SERPINB9	2.13621e-165	0.904084	0.322	0.176	6.68036e-161	Macrophage.Cells
THBD	5.16945e-165	0.96088	0.35	0.199	1.61659e-160	Macrophage.Cells
RAB31	6.06824e-160	0.501938	0.678	0.598	1.89766e-155	Macrophage.Cells
TPM4	2.14166e-154	0.575023	0.716	0.622	6.69741e-150	Macrophage.Cells
NFKBIA	2.42209e-153	0.640395	0.856	0.788	7.57437e-149	Macrophage.Cells
SAMSN1	2.86573e-153	0.792626	0.585	0.475	8.96171e-149	Macrophage.Cells
ZFAND5	7.31712e-150	0.642057	0.715	0.642	2.28821e-145	Macrophage.Cells
ETS2	9.65439e-148	0.600897	0.514	0.389	3.01912e-143	Macrophage.Cells
HLA-DRB5	1.09579e-146	0.715122	0.379	0.228	3.42675e-142	Macrophage.Cells
CCL13	1.4443e-145	1.00437	0.137	0.035	4.51662e-141	Macrophage.Cells
SAP30	4.25787e-145	0.511161	0.257	0.129	1.33152e-140	Macrophage.Cells
GLUL	2.05627e-144	0.565702	0.857	0.832	6.43036e-140	Macrophage.Cells
VCAN	5.78928e-142	0.408474	0.409	0.245	1.81042e-137	Macrophage.Cells
IGHA1	9.17797e-140	0.482641	0.399	0.24	2.87013e-135	Macrophage.Cells
BIRC3	1.08844e-135	0.7197	0.312	0.179	3.40377e-131	Macrophage.Cells
LDHA	1.1957e-132	0.484928	0.632	0.546	3.73919e-128	Macrophage.Cells
SH3PXD2B	5.30762e-124	0.373336	0.171	0.068	1.6598e-119	Macrophage.Cells
PER1	2.50416e-122	0.44413	0.274	0.152	7.83101e-118	Macrophage.Cells
EREG	1.59175e-119	0.915621	0.203	0.091	4.97771e-115	Macrophage.Cells
IGHG4	9.728e-119	0.413785	0.375	0.225	3.04214e-114	Macrophage.Cells
NFIL3	2.36795e-117	0.400859	0.267	0.144	7.40506e-113	Macrophage.Cells
RBM39	3.11273e-117	0.450182	0.719	0.657	9.73412e-113	Macrophage.Cells
HLA-DRB6	6.84966e-117	0.38686	0.729	0.563	2.14203e-112	Macrophage.Cells
WFDC2	2.25718e-116	0.300528	0.158	0.059	7.05865e-112	Macrophage.Cells
SLC2A3	8.88834e-116	0.603481	0.424	0.3	2.77956e-111	Macrophage.Cells
S100B	5.36196e-115	1.09353	0.13	0.042	1.67679e-110	Macrophage.Cells
RPS11	8.91618e-114	0.312984	0.863	0.845	2.78827e-109	Macrophage.Cells
ANXA1	1.66871e-113	0.390916	0.832	0.782	5.21838e-109	Macrophage.Cells
SLC11A1	7.64832e-113	0.558981	0.47	0.365	2.39178e-108	Macrophage.Cells
RPS16	1.69539e-112	0.327408	0.917	0.881	5.30184e-108	Macrophage.Cells
SAT1	3.37687e-112	0.393443	0.968	0.943	1.05601e-107	Macrophage.Cells
AL365357.1	1.38512e-108	0.35033	0.108	0.03	4.33155e-104	Macrophage.Cells
ALCAM	1.4693e-104	0.552696	0.496	0.402	4.59478e-100	Macrophage.Cells
METRNL	5.73165e-104	0.514737	0.315	0.204	1.7924e-99	Macrophage.Cells
IL1RAP	1.19497e-100	0.314312	0.177	0.08	3.73692e-96	Macrophage.Cells
S100A6	8.50826e-100	0.324898	0.891	0.848	2.6607e-95	Macrophage.Cells
ANPEP	5.25869e-98	0.349182	0.303	0.184	1.6445e-93	Macrophage.Cells
IL1RN	6.09389e-98	0.656848	0.342	0.222	1.90568e-93	Macrophage.Cells
CALM1	1.65302e-96	0.353025	0.804	0.776	5.16932e-92	Macrophage.Cells
B3GNT5	2.37328e-96	0.512794	0.349	0.236	7.42171e-92	Macrophage.Cells
FCGBP	1.67669e-93	0.734634	0.078	0.016	5.24333e-89	Macrophage.Cells
SH3BGRL3	1.82918e-92	0.269007	0.924	0.915	5.72022e-88	Macrophage.Cells
GRASP	3.07349e-92	0.264237	0.106	0.033	9.61143e-88	Macrophage.Cells
ZNF331	4.6865e-91	0.77693	0.403	0.302	1.46556e-86	Macrophage.Cells
EZR	6.92206e-90	0.467867	0.502	0.409	2.16467e-85	Macrophage.Cells
RPS24	2.64159e-89	0.287679	0.885	0.842	8.26078e-85	Macrophage.Cells
HBEGF	1.1363e-88	0.818863	0.43	0.337	3.55345e-84	Macrophage.Cells
KLF9	3.52093e-86	0.394231	0.274	0.172	1.10107e-81	Macrophage.Cells
HSPE1	1.12995e-84	0.581319	0.583	0.512	3.53356e-80	Macrophage.Cells
SERF2	2.68791e-84	0.309194	0.938	0.891	8.40563e-80	Macrophage.Cells
TES	4.19299e-82	0.439029	0.335	0.232	1.31123e-77	Macrophage.Cells
EMP3	1.24545e-81	0.394605	0.715	0.666	3.89478e-77	Macrophage.Cells
PPIA	5.75824e-81	0.275769	0.8	0.765	1.80072e-76	Macrophage.Cells
RBPJ	1.55629e-80	0.435625	0.565	0.496	4.86683e-76	Macrophage.Cells
VDR	3.7718e-79	0.347609	0.151	0.072	1.17952e-74	Macrophage.Cells
SLC7A5	5.3264e-79	0.306015	0.108	0.04	1.66567e-74	Macrophage.Cells
PSMA7	7.14734e-79	0.502347	0.861	0.826	2.23512e-74	Macrophage.Cells
NR4A3	1.46312e-78	0.547108	0.282	0.183	4.57547e-74	Macrophage.Cells
THBS1	4.98402e-78	1.02114	0.178	0.093	1.5586e-73	Macrophage.Cells
SIGLEC10	2.90924e-77	0.319683	0.25	0.153	9.09777e-73	Macrophage.Cells
RPL10P6	1.13755e-76	0.308913	0.072	0.018	3.55735e-72	Macrophage.Cells
CCL20	6.48855e-76	0.913396	0.185	0.1	2.0291e-71	Macrophage.Cells
CH25H	1.98277e-75	0.503913	0.105	0.039	6.20053e-71	Macrophage.Cells
CHSY1	1.14269e-74	0.345556	0.164	0.084	3.57344e-70	Macrophage.Cells
IGHG3	1.69098e-73	0.415192	0.225	0.134	5.28804e-69	Macrophage.Cells
HRH2	3.9165e-73	0.405886	0.186	0.103	1.22477e-68	Macrophage.Cells
IL1B	5.96112e-73	0.618421	0.513	0.419	1.86416e-68	Macrophage.Cells
ENO1	1.08748e-72	0.252369	0.757	0.704	3.40076e-68	Macrophage.Cells
EIF4A3	3.63993e-72	0.462491	0.57	0.493	1.13828e-67	Macrophage.Cells
TOP1	1.01042e-71	0.43115	0.439	0.351	3.15979e-67	Macrophage.Cells
CXCR4	1.73732e-71	0.440087	0.642	0.575	5.43293e-67	Macrophage.Cells
PPP1R15A	1.98979e-71	0.394557	0.673	0.617	6.22246e-67	Macrophage.Cells
PLIN2	4.10709e-71	0.258986	0.783	0.71	1.28437e-66	Macrophage.Cells
IER5	8.24803e-71	0.624499	0.41	0.333	2.57932e-66	Macrophage.Cells
DUSP5	7.43411e-70	0.368525	0.161	0.083	2.3248e-65	Macrophage.Cells
HSPH1	9.74632e-70	0.703408	0.564	0.516	3.04787e-65	Macrophage.Cells
IGLC3	2.27106e-69	0.45565	0.145	0.071	7.10206e-65	Macrophage.Cells
LYZ	1.08461e-68	0.250957	0.948	0.929	3.39179e-64	Macrophage.Cells
HNRNPA3	4.46788e-68	0.408731	0.589	0.536	1.3972e-63	Macrophage.Cells
RHOB	4.78918e-67	0.469109	0.555	0.481	1.49767e-62	Macrophage.Cells
SH3BP5	1.39243e-66	0.395989	0.357	0.268	4.35441e-62	Macrophage.Cells
MAP3K8	4.67751e-66	0.481356	0.354	0.274	1.46275e-61	Macrophage.Cells
NFKBIZ	1.12202e-65	0.521602	0.483	0.418	3.5088e-61	Macrophage.Cells
IGHG1	1.82036e-65	0.255017	0.26	0.165	5.69262e-61	Macrophage.Cells
OLFML3	9.93942e-65	0.369397	0.089	0.033	3.10826e-60	Macrophage.Cells
NOP10	2.86424e-64	0.498793	0.693	0.642	8.95704e-60	Macrophage.Cells
TMSB4XP4	3.26701e-64	0.402283	0.298	0.214	1.02166e-59	Macrophage.Cells
CD300E	8.60825e-64	0.538877	0.149	0.077	2.69197e-59	Macrophage.Cells
MMP19	1.43708e-63	0.582588	0.237	0.156	4.49404e-59	Macrophage.Cells
ACSL1	2.47311e-63	0.41539	0.492	0.421	7.73391e-59	Macrophage.Cells
DDX21	3.29451e-63	0.458042	0.503	0.435	1.03026e-58	Macrophage.Cells
HSPD1	5.53175e-63	0.631295	0.602	0.575	1.72989e-58	Macrophage.Cells
RPS19	5.64347e-63	0.250366	0.948	0.908	1.76483e-58	Macrophage.Cells
ALOX5AP	6.91875e-63	0.438648	0.541	0.471	2.16363e-58	Macrophage.Cells
HLA-DQA2	1.13832e-62	0.363893	0.549	0.457	3.55975e-58	Macrophage.Cells
NR4A2	5.25733e-62	0.41711	0.456	0.363	1.64407e-57	Macrophage.Cells
S100A4	1.14928e-60	0.28922	0.808	0.79	3.59402e-56	Macrophage.Cells
ISG15	1.58493e-60	0.724316	0.353	0.281	4.9564e-56	Macrophage.Cells
PFKFB3	5.63569e-60	0.630323	0.322	0.249	1.76239e-55	Macrophage.Cells
TRMT6	7.59661e-60	0.458518	0.184	0.111	2.37561e-55	Macrophage.Cells
IER3	2.62207e-59	0.585765	0.565	0.493	8.19974e-55	Macrophage.Cells
ATP2B1-AS1	4.54516e-59	0.482317	0.321	0.237	1.42136e-54	Macrophage.Cells
ADGRE5	1.22837e-58	0.292127	0.458	0.38	3.84136e-54	Macrophage.Cells
NR4A1	1.69992e-57	0.678635	0.476	0.412	5.31598e-53	Macrophage.Cells
SYAP1	1.58375e-56	0.465043	0.374	0.302	4.95272e-52	Macrophage.Cells
CSRNP1	2.49536e-56	0.361208	0.267	0.188	7.8035e-52	Macrophage.Cells
SON	5.06989e-56	0.299868	0.777	0.756	1.58545e-51	Macrophage.Cells
CD93	6.29331e-56	0.333336	0.268	0.184	1.96804e-51	Macrophage.Cells
ERRFI1	4.35739e-55	0.290388	0.139	0.075	1.36264e-50	Macrophage.Cells
MIR3945HG	5.21072e-55	0.353484	0.149	0.083	1.6295e-50	Macrophage.Cells
LIMS1	9.53851e-55	0.309364	0.616	0.56	2.98288e-50	Macrophage.Cells
RPL39	1.55337e-54	0.332425	0.853	0.825	4.8577e-50	Macrophage.Cells
DNAJB1	2.95185e-54	0.274944	0.66	0.58	9.23104e-50	Macrophage.Cells
CCL17	8.72961e-54	0.692157	0.057	0.016	2.72992e-49	Macrophage.Cells
LGALS2	2.07191e-53	0.570377	0.208	0.135	6.47928e-49	Macrophage.Cells
SRSF3	2.2033e-53	0.367129	0.583	0.548	6.89017e-49	Macrophage.Cells
MT1X	1.94154e-52	0.503824	0.158	0.094	6.07158e-48	Macrophage.Cells
BTG1	8.17899e-52	0.284068	0.735	0.71	2.55773e-47	Macrophage.Cells
REL	5.70635e-51	0.452933	0.406	0.338	1.78449e-46	Macrophage.Cells
ADM	1.15552e-50	0.700676	0.322	0.248	3.61355e-46	Macrophage.Cells
KCTD12	1.84504e-50	0.298281	0.658	0.628	5.7698e-46	Macrophage.Cells
CHD1	3.59588e-50	0.415779	0.395	0.323	1.1245e-45	Macrophage.Cells
RPS9	7.54184e-49	0.260791	0.77	0.74	2.35849e-44	Macrophage.Cells
WFDC21P	6.09123e-48	0.468757	0.094	0.044	1.90485e-43	Macrophage.Cells
G0S2	8.45109e-48	0.674696	0.342	0.262	2.64282e-43	Macrophage.Cells
KDM6B	2.68755e-46	0.38628	0.28	0.209	8.40451e-42	Macrophage.Cells
MT1G	7.28887e-45	0.338291	0.07	0.028	2.27938e-40	Macrophage.Cells
CLK1	1.07695e-44	0.374337	0.431	0.372	3.36782e-40	Macrophage.Cells
FILIP1L	6.22394e-44	0.372165	0.255	0.187	1.94635e-39	Macrophage.Cells
PPA1	7.32203e-44	0.441495	0.327	0.259	2.28974e-39	Macrophage.Cells
FOSL2	1.31716e-42	0.383179	0.259	0.192	4.11902e-38	Macrophage.Cells
DNAJA4	1.37223e-40	0.295392	0.15	0.094	4.29124e-36	Macrophage.Cells
GNG5	8.32274e-40	0.298002	0.637	0.62	2.60269e-35	Macrophage.Cells
TAF1D	8.404e-40	0.33047	0.296	0.233	2.6281e-35	Macrophage.Cells
ACSL3	1.68738e-39	0.417536	0.385	0.336	5.27677e-35	Macrophage.Cells
CD81	4.78536e-39	0.314797	0.617	0.601	1.49648e-34	Macrophage.Cells
SLC38A1	1.14897e-38	0.266734	0.088	0.044	3.59306e-34	Macrophage.Cells
CD1A	1.99418e-38	0.314526	0.048	0.016	6.2362e-34	Macrophage.Cells
FOSB	1.80234e-37	0.70051	0.573	0.567	5.63627e-33	Macrophage.Cells
OSM	1.82394e-37	0.44993	0.18	0.122	5.70382e-33	Macrophage.Cells
POMP	2.0923e-37	0.26512	0.693	0.665	6.54304e-33	Macrophage.Cells
EMP1	3.19547e-37	0.352281	0.292	0.226	9.99287e-33	Macrophage.Cells
EML4	3.91562e-37	0.329461	0.493	0.448	1.22449e-32	Macrophage.Cells
CCNL1	1.64202e-36	0.324703	0.587	0.556	5.13493e-32	Macrophage.Cells
RGS16	2.18015e-36	0.351719	0.072	0.034	6.81777e-32	Macrophage.Cells
IL2RA	4.12032e-36	0.33782	0.119	0.071	1.28851e-31	Macrophage.Cells
PTPN1	4.13228e-36	0.437399	0.424	0.386	1.29225e-31	Macrophage.Cells
ATP1B3	4.41134e-36	0.313588	0.526	0.495	1.37952e-31	Macrophage.Cells
STK17B	2.23092e-35	0.264574	0.456	0.396	6.97654e-31	Macrophage.Cells
TRA2B	1.39159e-34	0.360028	0.496	0.456	4.35179e-30	Macrophage.Cells
RIPK2	2.32048e-34	0.453365	0.403	0.354	7.2566e-30	Macrophage.Cells
INSIG1	2.69347e-34	0.480255	0.252	0.197	8.423e-30	Macrophage.Cells
SFPQ	3.07381e-34	0.31029	0.528	0.501	9.61243e-30	Macrophage.Cells
DUSP1	3.52012e-34	0.279752	0.869	0.862	1.10081e-29	Macrophage.Cells
IL22RA2	3.85566e-34	0.50729	0.032	0.008	1.20574e-29	Macrophage.Cells
CDKN1A	1.78707e-33	0.437982	0.467	0.429	5.58852e-29	Macrophage.Cells
CCNH	2.5839e-33	0.279072	0.243	0.186	8.08038e-29	Macrophage.Cells
AHR	2.74743e-33	0.312752	0.444	0.398	8.59177e-29	Macrophage.Cells
MT-TT	3.28039e-33	0.386468	0.124	0.079	1.02584e-28	Macrophage.Cells
SNAI1	3.36435e-33	0.283073	0.121	0.074	1.0521e-28	Macrophage.Cells
FLVCR2	3.59867e-33	0.287597	0.265	0.21	1.12537e-28	Macrophage.Cells
[truncated: 142 more rows]
