# Supplementary material for: Immunotherapy enhances the risk of tumor oxidative stress and metastasis in lung cancer with radiation pneumonitis
Source: Front Immunol. 2025 Jul 24;16:1629170. doi: 10.3389/fimmu.2025.1629170 (PMC12328386; doi:10.3389/fimmu.2025.1629170)
Supplement: Supplementary file 6 [file Table5.xlsx]

## Sheet: GOBP
Enrich_Name	OSRGs_Low	OSRGs_High
GOBP_ Negative T cell selection	0.16943	-0.140881
GOBP_ Positive thymic T cell selection	0.167853	-0.141433
GOBP_ Peptide antigen assembly with MHC class Ⅱ protein complex	0.162739	-0.145356
GOBP_ TCR-MHC-peptide mediated T cell activation	0.130722	-0.0628058
GOBP_ B cell receptor signaling pathway	0.129237	-0.122187
GOBP_ MHC class Ⅱ presentation of exogenous antigens	0.116009	-0.100633
GOBP_ Regulation of B cell differentiation	0.0938004	-0.0845477
GOBP_ Regulation of antigen processing and presentation	0.0930895	-0.0705099
GOBP_ Antigen receptor mediated signaling pathway	0.0808101	-0.0860269
GOBP_ Positive regulation of Natural Killer cell mediated immunity	0.072924	-0.0924493
GOBP_ Response to oxidative stress	-0.0538066	0.0196809
GOBP_ Cellular response to oxidative stress	-0.066801	0.029593
GOBP_ Cell redox homeostasis	-0.115021	0.0491152
GOBP_ Iron sulfur cluster assembly	-0.137706	0.0578931
GOBP_ Protein oxidation	-0.0725103	0.0597028
GOBP_ Response to ionizing radiation	-0.12374	0.0716821
GOBP_ Cellular response to ionizing radiation	-0.136623	0.0851126
GOBP_ Telomere maintenance	-0.144395	0.0852887
GOBP_ Regulation of translational initiation in response to stress	-0.14154	0.101912
GOBP_ Glucose catabolic process	-0.123332	0.106924

## Sheet: KEGG
Enrich_Name	OSRGs_Low	OSRGs_High
KEGG_Antigen processing and presentation by MHC class II molecules	0.174564	-0.156801
KEGG_TCR-PLCG-ITPR signaling pathway	0.15426	-0.140098
KEGG_Wnt signaling modulation, Wnt inhibitor	0.112089	-0.0568302
KEGG_BCR-BCAP/CD19-PI3K signaling pathway	0.0947031	-0.0721594
KEGG_Mutation-inactivated PTCH1 to Hedgehog signaling pathway	0.0930746	-0.0540103
KEGG_IL12/23 to Jak-STAT signaling pathway	0.0882716	-0.0658723
KEGG_Cytokine-Jak-STAT signaling pathway	0.0849027	-0.0616861
KEGG_Cytokine-cytokine receptor interaction	0.0708092	-0.0411722
KEGG_Jak-STAT signaling pathway	0.0671271	-0.0385078
KEGG_IFN-RIPK1/3 signaling pathway	0.0617229	-0.0465812
KEGG_EGF-EGFR-RAS-ERK signaling pathway	-0.124185	0.0929255
KEGG_BCR-ABL fusion kinase to RAS-ERK signaling pathway	-0.114938	0.100718
KEGG_Mutation-activated EGFR to RAS-ERK signaling pathway	-0.122174	0.100939
KEGG_Spindle assembly checkpoint signaling	-0.185752	0.106136
KEGG_Mutation-activated KRAS/NRAS to ERK signaling pathway	-0.129855	0.106997
KEGG_Loss of VHL to HIF-1 signaling pathway	-0.173265	0.11617
KEGG_EGF-EGFR-Actin signaling pathway	-0.16347	0.117015
KEGG_Medicus reference COPI vesicle formation	-0.175288	0.130641
KEGG_CDC25-Cell cycle G2/M	-0.180067	0.153311
KEGG_UBQLN2 mutation inhibits proteasome-mediated degradation	-0.205434	0.154994

## Sheet: HALLMARK
Enrich_Name	OSRGs_Low	OSRGs_High
HALLMARK_KRAS Signaling Down	0.108367	-0.0409639
HALLMARK_Bile Acid Metabolism	0.0599332	-0.0518778
HALLMARK_Myogenesis	0.0486564	-0.0245818
HALLMARK_Hedgehog Signaling	0.0413326	-0.0144356
HALLMARK_KRAS Signaling Up	0.0296722	-0.0109178
HALLMARK_IL6 JAK Stat3 Signaling	0.029424	-0.0105951
HALLMARK_Coagulation	0.0265572	0.00466592
HALLMARK_IL2 Stat5 Signaling	0.0140411	-0.0146433
HALLMARK_Wnt	0.00589609	-0.0022917
HALLMARK_Complement	0.0037478	0.00310158
HALLMARK_Reactive Oxygen Species	-0.0847164	0.0348653
HALLMARK_PI3K	-0.0914626	0.0554825
HALLMARK_Epithelial Mesenchymal Transition(EMT)	-0.0664309	0.0583485
HALLMARK_Oxidative Phosphorylation	-0.139809	0.063156
HALLMARK_Protein Secretion	-0.108731	0.0730029
HALLMARK_Hypoxia	-0.0911921	0.0762181
HALLMARK_DNA Repair	-0.145204	0.0884247
HALLMARK_Glycolysis	-0.149288	0.111041
HALLMARK_MYC Targets v2	-0.217404	0.15121
HALLMARK_MYC Targets v1	-0.217711	0.164445
